# Supplementary material for: Arms races between selfish genetic elements and their host defence in termites
Source: Nat Commun. 2026 Feb 13;17:1702. doi: 10.1038/s41467-026-69550-6 (PMC12909921; doi:10.1038/s41467-026-69550-6)
Supplement: Supplementary file 3 — Supplementary Data 1 [file 41467_2026_69550_MOESM3_ESM.xlsx]

## Sheet: SOM_Data1 (a)
Supplementary Data 1 (a). Abundances of TE families in termite and woodroach genomes.
Repeat_family_id	Consensus sequence length	GC content	Classification (MCHelper)	Classification (RepeatMasker)	TE abundance (copy number)									Mean KD value
					T.geminatus	M.bellicosus (Queen)	M.bellicosus (Soldier)	O. sp2	R. grassei	C. secundus	Z. nevadensis	M. darwiniensis	C. punctulatus	T.geminatus	M.bellicosus (Queen)	M.bellicosus (Soldier)	O. sp2	R. grassei	C. secundus	Z. nevadensis	M. darwiniensis	C. punctulatus
Cpun_rnd-1_family-759	214	0.472	CLASSII/TIR	DNA/hAT-Charlie	0	0	0	0	0	0	0	0	712	NA	NA	NA	NA	14.865	10.43	8.69	NA	2.91
Cpun_rnd-4_family-771	264	0.424	CLASSII/TIR	DNA/TcMar-Tigger	0	0	0	0	0	0	0	0	419	NA	NA	NA	28.76	26.14	NA	NA	13.13	3.86
Cpun_rnd-5_family-4261	261	0.333	CLASSII/TIR/P	Unknown	22	43	45	41	18	24	21	58	95	22.53	27.465	25.71	27.38	27.07	33.13	20.41	26.53	15.57
Cpun_rnd-5_family-15280	634	0.33	CLASSII/TIR	DNA/hAT-Tip100	11	29	28	19	46	6	9	42	117	16.915	16.915	17.52	20.47	14.1	21.45	33.285	36.395	1.815
Cpun_ltr-1_family-2	6371	0.449	CLASSI/LTR/GYPSY	LTR/Gypsy	0	0	4	0	0	0	0	0	99	39.72	19	41.39	18.09	12.61	29.93	32.475	31.225	26.79
Cpun_ltr-1_family-104	6509	0.377	CLASSI/LTR	LTR/Pao	4	5	6	10	12	4	0	0	247	39.355	41.19	37.08	32.91	30.8	20.76	31.68	24.1	6.155
Cpun_ltr-1_family-106	3353	0.472	CLASSI/LTR/COPIA	LTR/Copia	4	0	0	0	4	0	0	0	17	23.365	23.365	28.79	27.08	23.21	21.3	24.93	22.64	14.155
Cpun_ltr-1_family-110	3221	0.392	CLASSI/LTR/GYPSY	LTR/Gypsy	0	0	0	0	0	0	0	0	274	NA	NA	NA	NA	7.42	15.53	NA	NA	4.05
Cpun_ltr-1_family-113_s_1	2942	0.443	CLASSI/LTR/LARD	LTR/Gypsy	0	0	0	0	0	0	0	0	188	16.24	16.24	NA	NA	NA	13.645	NA	NA	4.72
Cpun_ltr-1_family-113_s_2	2996	0.422	CLASSI/LTR/LARD	LTR/Gypsy	0	0	0	0	0	0	0	0	129	NA	NA	25.97	18.35	13.27	NA	NA	NA	25.73
Cpun_ltr-1_family-115	5857	0.367	CLASSI/LTR/GYPSY	LTR/Gypsy	0	0	0	0	0	0	0	0	139	NA	NA	31.975	34.145	27.64	12.89	NA	NA	2.62
Cpun_ltr-1_family-121	3120	0.506	CLASSI/LTR/GYPSY	LTR/Gypsy	0	0	0	0	0	0	0	0	85	NA	NA	NA	9.08	19.835	29.01	NA	NA	21.395
Cpun_ltr-1_family-124	5700	0.512	CLASSI/LTR	LTR/Pao	0	0	0	0	4	6	0	4	32	22.53	22.53	23.215	21.595	22.13	18.635	18.76	17.22	2.78
Cpun_ltr-1_family-126	2609	0.407	CLASSI/LTR/LARD	Unknown	0	0	0	0	0	0	0	0	40	15.53	15.53	NA	NA	NA	26.42	NA	NA	12.19
Cpun_ltr-1_family-141_s_1	6527	0.376	CLASSI/LTR	LTR/Pao	0	0	0	0	0	7	0	0	177	13.24	10.28	39.13	31.93	NA	16.005	38.27	NA	5.71
Cpun_ltr-1_family-143	7156	0.38	CLASSI/LTR/GYPSY	LTR/Gypsy	0	0	0	0	9	0	0	0	2622	22.62	22.62	23.97	27.76	25.63	26.17	15.71	24.92	18.5
Cpun_ltr-1_family-145_s_1	8378	0.412	CLASSI/LTR	LTR/Gypsy	0	0	0	0	0	0	12	7	45	24.46	21.8	21.5	17.67	19.565	36.715	37.51	40.55	10.2
Cpun_ltr-1_family-148	4798	0.412	CLASSI/LTR/GYPSY	LTR/Gypsy	0	0	0	0	0	0	0	0	108	NA	16.75	NA	22.49	NA	15.02	NA	25.53	6.52
Cpun_ltr-1_family-150_s_1	3975	0.473	CLASSI/LTR	LTR/Pao	0	0	0	0	0	0	0	0	36	NA	NA	NA	NA	NA	14.83	NA	42.01	2.62
Cpun_ltr-1_family-150_s_2	4218	0.477	CLASSI/LTR	LTR/Pao	33	16	19	24	17	13	0	21	90	16.47	15.925	17.29	18	18.78	21.65	14.81	19.38	13.94
Cpun_ltr-1_family-157	358	0.388	CLASSI/LTR/TRIM	Unknown	0	0	0	0	0	0	0	0	1543	NA	NA	NA	NA	NA	NA	NA	NA	4.33
Cpun_ltr-1_family-17_s_1	2751	0.384	CLASSI/LTR/LARD	LTR/Gypsy	0	0	0	0	0	0	0	0	184	NA	NA	7.96	NA	NA	0	NA	NA	24.4
Cpun_ltr-1_family-17_s_2	2572	0.38	CLASSI/LTR/LARD	Unknown	0	0	0	0	0	0	0	0	61	NA	NA	NA	NA	NA	22.64	26.06	NA	30.19
Cpun_ltr-1_family-161_s_1	7704	0.468	CLASSI/LTR	LTR/Gypsy	0	0	0	0	0	0	0	4	38	31.33	31.93	35.87	12.61	14.87	26.32	NA	14.165	2.24
Cpun_ltr-1_family-167	3232	0.396	CLASSI/LTR/LARD	LTR/Gypsy	0	0	0	0	0	0	0	0	100	NA	NA	29.38	NA	NA	NA	NA	10.235	22.465
Cpun_ltr-1_family-18_s_1_s_2	4602	0.485	CLASSI/LTR	LTR/Copia	0	0	0	0	0	0	0	0	69	44.28	44.28	29.06	NA	35.65	38.09	NA	15.55	5.85
Cpun_ltr-1_family-171	5155	0.487	CLASSI/LTR	LTR/Pao	0	5	5	0	0	0	0	0	46	31.42	31.41	32.3	27.97	27.02	26.13	25.87	23.14	3.835
Cpun_ltr-1_family-175	12372	0.351	CLASSI/LINE/CR1	LINE/CR1	114	119	113	108	137	258	79	397	25455	26.43	26.755	24.8	25.77	27.175	25.89	25.42	28.96	10.73
Cpun_ltr-1_family-176	5062	0.416	CLASSI/LTR	LTR/Gypsy	0	0	0	0	0	0	0	0	124	NA	28.68	17.13	NA	NA	NA	24.99	20.02	29.605
Cpun_ltr-1_family-178	4413	0.484	CLASSI/LTR	LTR/Pao	66	50	54	52	27	25	12	44	77	21.03	21.08	20.52	17.93	22.07	20.47	21.335	21.84	13.96
Cpun_ltr-1_family-186	9621	0.424	CLASSI/LTR/GYPSY	LTR/Gypsy	0	0	0	0	4	0	4	0	64	22.215	18.68	26.87	NA	27.595	18.38	41.1	17.71	8.9
Cpun_ltr-1_family-187	4719	0.58	CLASSI/LTR/GYPSY	LTR/Gypsy	0	0	0	0	0	0	0	0	58	NA	NA	NA	41.75	NA	45.68	NA	NA	38.695
Cpun_ltr-1_family-20_s_1_s_1	7246	0.371	CLASSI/LTR	LTR/Gypsy	8	0	0	0	0	0	0	0	633	30.69	32.73	33.04	39.95	17.36	20.635	40.82	21.67	29.18
Cpun_ltr-1_family-195	3102	0.389	CLASSI/LTR/GYPSY	LTR/Gypsy	0	0	0	0	0	0	0	0	255	NA	NA	NA	NA	NA	14.35	NA	NA	22.75
Cpun_ltr-1_family-197	3445	0.362	CLASSI/LTR/GYPSY	LTR/Gypsy	0	0	0	0	0	0	0	0	88	23.27	23.27	16.51	15.62	0	NA	NA	19.8	8.45
Cpun_ltr-1_family-3	563	0.348	CLASSI/LTR/TRIM	Unknown	0	0	0	0	0	0	0	0	3088	NA	NA	NA	NA	NA	NA	NA	20.08	3.46
Cpun_ltr-1_family-201_s_1	4729	0.462	CLASSI/LTR/LARD	LTR/Pao	26	0	5	8	0	0	0	0	34	25.84	22.4	22.37	25.05	25.12	20.295	21.105	26.28	4.27
Cpun_ltr-1_family-204	6442	0.514	CLASSI/LTR	LTR/Pao	0	0	0	0	0	0	0	0	28	38.58	36.315	40.49	19.115	39.3	NA	45.715	35.675	19.44
Cpun_ltr-1_family-210	4956	0.428	CLASSI/LTR/GYPSY	LTR/Gypsy	0	0	0	0	0	0	0	4	13	14.48	14.48	34.52	29	24.26	28.52	NA	38.09	20.05
Cpun_ltr-1_family-217_s_2	6507	0.478	CLASSI/LTR	LTR/Pao	0	0	0	5	4	0	0	4	61	40.3	40.91	38.38	44.275	38.55	NA	NA	17.845	5.93
Cpun_ltr-1_family-218	3059	0.496	CLASSI/LTR/GYPSY	LTR/Gypsy	0	0	0	0	0	4	0	0	46	24.98	25.345	26.195	27.31	24.705	21.53	20.16	17.32	8.055
Cpun_ltr-1_family-23	5735	0.477	CLASSI/LTR	LTR/Pao	0	0	0	5	0	0	0	0	328	38.74	31.435	42.51	21.81	32.31	24.87	NA	NA	1.82
Cpun_ltr-1_family-222	3499	0.416	CLASSI/LTR/GYPSY	LTR/Gypsy	0	0	6	0	4	0	0	5	341	18.68	18.42	13.86	14.2	20.375	16.13	NA	18.31	21.645
Cpun_ltr-1_family-233	7864	0.4	CLASSI/LTR/GYPSY	LTR/Gypsy	0	0	0	6	0	0	0	0	157	23.69	24.75	18.41	NA	28.19	NA	NA	24.13	20.79
Cpun_ltr-1_family-234_s_1	3218	0.418	CLASSI/LTR	LTR/Gypsy	0	0	0	0	0	0	0	0	144	NA	NA	NA	26.95	20	NA	NA	NA	1.49
Cpun_ltr-1_family-236	2612	0.412	CLASSI/LTR/GYPSY	LTR/Gypsy	0	0	0	0	0	0	0	0	167	NA	NA	NA	NA	NA	NA	NA	NA	22.82
Cpun_ltr-1_family-237	3323	0.408	CLASSI/LTR/LARD	DNA/TcMar-ISRm11	0	0	0	0	0	0	0	0	114	12.71	15.08	13.81	15.03	16.43	19.77	16.67	7.13	20.3
Cpun_ltr-1_family-239_s_1	3137	0.434	CLASSI/LTR/LARD	LTR/Gypsy	0	0	0	0	0	0	0	0	174	21.84	21.84	20.32	NA	NA	NA	NA	14.26	21.89
Cpun_ltr-1_family-241_s_2	5761	0.399	CLASSI/LTR	LTR/Gypsy	0	0	0	0	0	0	0	0	80	20.54	20.54	41.12	4.89	NA	14.8	NA	6.65	16.83
Cpun_ltr-1_family-249	4993	0.388	CLASSI/LTR/LARD	Unknown	0	0	0	0	0	0	0	0	19	NA	22.92	NA	NA	NA	18.9	NA	13.575	9.78
Cpun_ltr-1_family-253_s_2	3849	0.422	CLASSI/LTR	LTR/Gypsy	0	0	0	0	0	0	0	0	129	20.33	22.96	32.54	29.46	16.845	NA	21.39	NA	19.42
Cpun_ltr-1_family-262	6186	0.485	CLASSI/LTR	LTR/Pao	7	0	5	6	0	0	0	0	33	25.45	24.415	22.46	21.715	41.43	NA	36.74	NA	22.885
Cpun_ltr-1_family-263	4619	0.502	CLASSI/LTR/GYPSY	LTR/Gypsy	0	0	0	0	0	0	0	0	24	6.98	6.98	NA	NA	NA	NA	NA	16.62	41.4
Cpun_ltr-1_family-268	6222	0.38	CLASSI/LTR/LARD	Unknown	0	0	0	0	0	0	0	0	218	NA	24.99	NA	16.24	NA	24.62	21.12	20.39	13.735
Cpun_ltr-1_family-277	8727	0.404	CLASSI/LTR/GYPSY	LTR/Gypsy	0	0	0	0	18	0	0	0	41	13.795	11.79	NA	22.15	25.12	24.53	27.995	25.21	12.295
Cpun_ltr-1_family-279_s_1	4356	0.476	CLASSI/LTR	LTR/Pao	0	0	0	0	0	0	0	0	95	19.29	19.5	20.4	32.56	16.72	17.94	18.72	17.21	14.645
Cpun_ltr-1_family-284	6491	0.399	CLASSI/LTR/GYPSY	LTR/Gypsy	0	0	0	0	0	0	0	0	55	38.705	38.705	32.92	19.42	19.6	12.61	NA	NA	24.15
Cpun_ltr-1_family-285	3382	0.418	CLASSI/LTR/LARD	LTR/Gypsy	0	0	0	0	0	0	0	0	153	NA	NA	NA	NA	NA	NA	NA	NA	16.75
Cpun_ltr-1_family-30_s_1	4856	0.392	CLASSI/LTR/LARD	Unknown	0	0	0	0	0	0	0	0	206	22.36	22.36	NA	NA	NA	NA	NA	22.86	9.82
Cpun_ltr-1_family-291	7062	0.401	CLASSI/LTR	LTR/Gypsy	0	0	0	0	0	0	0	0	101	NA	NA	NA	NA	NA	NA	NA	NA	22.39
Cpun_ltr-1_family-298	3527	0.346	CLASSI/LTR/LARD	Unknown	0	0	0	0	0	0	0	0	1140	NA	11.63	NA	30.06	NA	38.39	25.13	16.84	13.675
Cpun_ltr-1_family-303	2091	0.416	CLASSI/LTR/TRIM	SINE/tRNA	4	8	8	8	10	16	6	25	3517	29.45	29.08	28.4	26.89	28.41	30.11	28.325	31.51	15.99
Cpun_ltr-1_family-304_s_4	3364	0.429	CLASSI/LTR	LTR/Gypsy	0	0	0	0	0	0	0	0	90	NA	NA	24.22	NA	NA	21.06	17.25	NA	4.26
Cpun_ltr-1_family-306	3124	0.402	CLASSI/LTR/LARD	LTR/Gypsy	0	0	0	0	0	0	0	0	120	NA	NA	NA	17.41	12.66	14.7	NA	19.51	28.44
Cpun_ltr-1_family-32_s_1	3353	0.421	CLASSI/LTR	LTR/Gypsy	0	0	0	0	0	0	0	0	125	NA	NA	NA	NA	NA	NA	NA	NA	22.31
Cpun_ltr-1_family-315_s_2_s_2	3382	0.404	CLASSI/LTR/GYPSY	LTR/Gypsy	0	0	0	0	0	0	0	0	92	NA	NA	22.76	6.27	13.2	NA	NA	22.13	23.07
Cpun_ltr-1_family-329	14089	0.362	CLASSI/LINE	SINE/tRNA-Deu	149	162	162	147	194	277	106	486	22815	29.54	29.805	27.925	28.815	29.555	30.69	29.34	31.28	16.37
Cpun_ltr-1_family-342	3414	0.452	CLASSI/LTR/LARD	LTR/Gypsy	0	0	0	0	0	0	0	0	122	NA	NA	NA	NA	NA	18.62	NA	NA	3.225
Cpun_ltr-1_family-347	4878	0.414	CLASSI/LTR/GYPSY	LTR/Gypsy	0	0	0	0	0	0	0	0	64	NA	NA	3.03	10.52	22.08	23.295	NA	17.81	31.825
Cpun_ltr-1_family-36_s_1	3275	0.416	CLASSI/LTR	LTR/Gypsy	0	0	0	0	0	0	0	0	187	NA	NA	10.78	NA	NA	NA	NA	NA	27.515
Cpun_ltr-1_family-355_s_1	4142	0.475	CLASSI/LTR	LTR/Pao	7	0	0	5	0	0	0	0	48	29.56	29.54	23.15	26.05	33.09	27.29	23.255	23.1	10.795
Cpun_ltr-1_family-358_s_2	7060	0.49	CLASSI/LTR	LTR/Pao	0	0	4	0	0	0	0	0	79	18.66	17.15	38.675	25.06	41.605	21.32	42.61	39.96	20.48
Cpun_ltr-1_family-367	3065	0.441	CLASSI/LTR/LARD	LTR/Gypsy	0	0	0	0	0	0	0	0	251	30.9	NA	NA	10.04	16.19	NA	25.87	NA	28.04
Cpun_ltr-1_family-370	3261	0.405	CLASSI/LTR/GYPSY	LTR/Gypsy	0	0	0	0	0	0	0	0	300	NA	NA	NA	NA	NA	30.4	16.24	NA	20.25
Cpun_ltr-1_family-39	6829	0.443	CLASSI/LTR/GYPSY	LTR/Gypsy	0	0	0	0	0	0	4	0	178	41.095	40.3	33.02	28.185	38.07	35.43	41.11	6.58	1.03
Cpun_ltr-1_family-384	4809	0.394	CLASSI/LTR	Unknown	0	0	0	0	0	0	0	0	65	30.81	30.81	25.66	10.05	19.585	NA	21.87	17.46	19.15
Cpun_ltr-1_family-40_s_2	6344	0.395	CLASSI/LTR	LTR/Gypsy	0	0	0	0	0	0	0	0	101	15.91	19.635	15.335	17.91	36.08	28.45	36.48	19.08	18.24
Cpun_ltr-1_family-50_s_1	3064	0.42	CLASSI/LTR/GYPSY	LTR/Gypsy	0	0	0	0	0	0	0	0	356	NA	NA	NA	NA	NA	NA	NA	NA	17.805
Cpun_ltr-1_family-50_s_2	3352	0.398	CLASSI/LTR/GYPSY	LTR/Gypsy	0	0	0	0	0	0	0	0	169	NA	NA	NA	NA	NA	17.73	NA	NA	9.7
Cpun_ltr-1_family-50_s_0	3121	0.424	CLASSI/LTR/GYPSY	LTR/Gypsy	0	0	0	0	0	0	0	0	52	NA	NA	26.22	NA	28.07	NA	NA	14.89	11.12
Cpun_ltr-1_family-54_s_1	4308	0.469	CLASSI/LTR	LTR/Pao	0	0	0	0	0	0	0	0	56	NA	NA	NA	NA	NA	NA	NA	NA	6.36
Cpun_ltr-1_family-57	4560	0.46	CLASSI/LTR/COPIA	LTR/Copia	0	5	8	4	0	0	0	0	137	27.325	27.955	25.215	18.535	37.405	41.88	NA	NA	9.925
Cpun_ltr-1_family-72_s_1	7396	0.423	CLASSI/LTR	LTR/Gypsy	0	0	0	0	0	0	0	0	86	21.73	21.73	NA	27.35	34.23	34	37.05	20.885	8.45
Cpun_ltr-1_family-74_s_1	3332	0.405	CLASSI/LTR	LTR/Gypsy	0	0	0	0	0	0	0	0	109	NA	NA	21.04	NA	NA	NA	NA	20.08	1.31
Cpun_ltr-1_family-76	4802	0.421	CLASSI/LTR/GYPSY	LTR/Gypsy	0	0	0	0	0	0	0	0	218	NA	23.62	14.64	12.36	NA	NA	19.47	NA	6.8
Cpun_ltr-1_family-78	1506	0.437	CLASSI/LTR/TRIM	RC/Helitron	7	0	0	0	0	0	0	0	3272	NA	NA	NA	28.89	NA	29.06	NA	NA	15.27
Cpun_ltr-1_family-79_s_2	8703	0.418	CLASSI/LTR	LTR/Gypsy	0	0	0	0	0	0	0	4	49	NA	NA	26.365	NA	45.55	23.875	27.78	40.11	2.82
Cpun_ltr-1_family-9_s_1	6033	0.482	CLASSI/LTR	LTR/Pao	8	13	12	0	4	0	0	0	68	32.18	30.49	22.64	26.15	22.47	8.1	21.86	20.675	6.42
Cpun_ltr-1_family-83_s_1	6157	0.394	CLASSI/LTR	LTR/Gypsy	4	0	7	0	0	4	5	0	64	17.57	21.76	17.48	17.24	15.96	15.03	31.19	22.11	20.855
Cpun_ltr-1_family-87_s_1	4943	0.46	CLASSI/LTR	LTR/Gypsy	0	0	0	0	0	0	0	0	325	NA	NA	19.04	19.69	NA	13.79	NA	19.49	24.62
Cpun_rnd-1_family-110	2279	0.337	CLASSI/LINE	LINE/I-Jockey	13	6	7	10	7	0	0	0	1207	13.44	14.55	13.615	17.735	17.35	14.19	NA	17.705	4.325
Cpun_rnd-1_family-47	542	0.467	CLASSII/MITE	DNA/TcMar-Tc1	0	0	0	0	0	0	0	0	529	NA	NA	NA	31.235	NA	NA	NA	NA	11.51
Cpun_rnd-1_family-78	4262	0.324	CLASSI/LINE	LINE/I-Jockey	0	0	0	0	0	0	0	0	1064	NA	17.73	13.42	NA	NA	18.305	NA	NA	4.45
Cpun_rnd-1_family-109	586	0.406	CLASSII/MITE	DNA/TcMar-Tc1	0	0	0	0	0	0	0	0	2639	NA	NA	NA	NA	NA	NA	NA	NA	5.17
Cpun_rnd-1_family-310	573	0.373	CLASSII/MITE	DNA/TcMar-Tc1	0	5	4	0	7	0	9	0	1014	25.31	27.06	29.21	26.06	29.765	32.81	31.485	25.07	5.13
Cpun_rnd-1_family-324	6812	0.45	CLASSI/LINE	LINE/I-Jockey	4	5	6	6	12	22	4	63	1505	22.64	28.635	22.915	15.01	24.48	16.35	25.71	22.485	5.05
Cpun_rnd-1_family-206	3086	0.296	CLASSI/LINE/CR1	LINE/CR1	0	0	0	0	5	19	7	0	1234	28.855	27.23	23.11	23.76	22.805	24	23.41	42.42	10.42
Cpun_rnd-1_family-327_s_2	2969	0.36	CLASSI/LINE	LINE/Penelope	0	0	0	0	0	0	0	0	249	NA	NA	NA	36.95	40.415	32.215	NA	NA	8.92
Cpun_rnd-1_family-330	2897	0.356	CLASSI/LINE	LINE/Penelope	NA	NA	NA	NA	NA	NA	NA	NA	NA	NA	NA	NA	NA	NA	NA	NA	NA	NA
Cpun_rnd-1_family-338_s_2	4981	0.382	CLASSI/LINE/CR1	LINE/CR1	0	4	0	4	4	17	7	5	2517	31.57	26.57	42.195	36.48	28.85	34.735	31.52	25.67	3.13
Cpun_rnd-1_family-362	2413	0.399	CLASSI/LINE/CR1	LINE/CR1	0	5	6	4	0	5	0	0	603	19.29	17.05	32.35	27.62	24.84	30.36	46.88	20.985	1.625
Cpun_rnd-1_family-394	2824	0.292	CLASSI/LINE	LINE/Penelope	0	0	0	0	0	0	4	0	896	29.79	29.79	34.29	NA	34.39	20.54	35.56	31.96	1.09
Cpun_rnd-1_family-400	1280	0.4	CLASSII/MITE	DNA/TcMar-Pogo	0	0	0	0	0	0	0	0	1035	NA	19.78	NA	NA	15.61	NA	16.59	26.37	3.61
Cpun_rnd-1_family-442	1979	0.335	CLASSI/LINE/CR1	LINE/CR1	6	4	0	8	9	18	14	0	1648	26.4	26.985	25.14	16.96	26.73	28.49	22.23	23.6	16.45
Cpun_rnd-1_family-454	3084	0.331	CLASSI/LINE	LINE/Penelope	0	0	0	0	0	0	0	0	1740	26.27	26.27	28.41	35.45	32.105	29	NA	25.25	1.65
Cpun_rnd-1_family-479	4929	0.401	CLASSI/LINE	LINE/RTE-X	35	48	48	42	71	47	33	17	1128	43.11	42.74	42.675	43	42.76	41.43	41.51	43.12	11.85
Cpun_rnd-1_family-517	999	0.416	CLASSII/MITE	DNA/TcMar-Tigger	0	0	0	0	0	4	0	0	298	NA	8.5	14.61	10.76	15.31	17.17	22.73	17.45	1.73
Cpun_rnd-1_family-630	1304	0.45	CLASSII/TIR	DNA/TcMar-Tc1	16	0	0	0	38	0	0	0	608	29.82	31.77	29.95	13.66	16.84	29.5	41.09	28.375	6.33
Cpun_rnd-1_family-649	1811	0.419	CLASSI/LINE	LINE/I-Jockey	0	0	0	0	0	10	0	0	365	25.47	25.47	NA	41.57	NA	34.95	33.7	28.85	31.95
Cpun_rnd-1_family-655	4527	0.343	CLASSI/LINE/CR1	LINE/CR1	8	4	5	6	6	27	21	5	926	24.675	26.285	29.885	22.315	27.51	26.79	18.87	18.055	14.28
Cpun_rnd-1_family-674	726	0.423	CLASSII/MITE	DNA	6	4	4	7	11	12	18	7	907	36.265	36.265	36.55	36.54	37.94	27.515	31.99	35.625	3.34
Cpun_rnd-1_family-660_s_2	951	0.475	CLASSII/MITE	DNA/TcMar-Tc1	7	5	4	4	6	0	0	8	228	31.18	31.94	29.27	32.26	28.04	15.6	30.02	33.87	3.16
Cpun_rnd-1_family-694	1288	0.386	CLASSII/MITE	DNA/TcMar-Pogo	33	23	23	22	45	84	26	273	883	30.515	29.89	30.62	30.63	30.16	31.16	31.165	31.88	8.54
Cpun_rnd-1_family-723	4464	0.383	CLASSI/LINE	LINE/I-Jockey	0	0	0	0	0	0	0	0	217	NA	NA	NA	20.195	19.03	22.915	17.68	16.24	31.35
Cpun_rnd-1_family-747	665	0.445	CLASSII/MITE	DNA/TcMar-Tc1	0	0	0	0	0	0	0	0	882	NA	NA	NA	NA	NA	NA	33.17	18.8	2.67
Cpun_rnd-1_family-752	1175	0.454	CLASSII/MITE	DNA/TcMar-Tigger	NA	NA	NA	NA	NA	NA	NA	NA	NA	NA	NA	NA	NA	NA	NA	NA	NA	NA
Cpun_rnd-1_family-767	928	0.408	CLASSII/MITE	DNA/TcMar-Tigger	0	0	0	0	0	0	0	0	425	13.62	13.68	15.14	16.65	13.61	16.21	37.64	40.445	7.3
Cpun_rnd-1_family-777	679	0.462	CLASSII/MITE	DNA/TcMar-Tc1	0	5	5	0	0	0	0	9	580	23.455	24.3	35.24	39.415	33	31.09	34.63	35.805	3.79
Cpun_rnd-1_family-848	1075	0.4	CLASSII/MITE	DNA/TcMar-Tigger	0	0	0	0	0	21	0	10	1319	27.36	26.61	21.79	24.535	24.32	17.55	18.43	21.51	11.04
Cpun_rnd-1_family-853	1643	0.368	CLASSI/LINE	LINE/RTE-BovB	37	58	68	59	92	102	91	522	2212	36.58	36.02	37.66	36.58	36.56	35.56	33.155	33.15	13.41
Cpun_rnd-1_family-877	638	0.425	CLASSII/MITE	DNA/TcMar-Tc1	0	0	0	0	17	0	0	0	895	12.925	11.39	25.25	8.91	17.02	25.06	10.46	13.41	6.76
Cpun_rnd-1_family-889_s_1	1856	0.373	CLASSI/LINE	LINE/I-Jockey	0	0	0	0	0	0	0	0	325	NA	19.11	12.08	17.93	NA	NA	16.82	NA	10.85
Cpun_rnd-1_family-889_s_2	2076	0.378	CLASSI/LINE	LINE/I-Jockey	62	87	91	61	133	192	180	336	8036	32.98	33.52	33.32	31.1	32.01	31.49	30.37	30.83	4.14
Cpun_rnd-1_family-893	4904	0.391	CLASSI/LINE/CR1	Unknown	18	28	26	12	23	71	17	26	2270	19.1	20.71	21.465	20.25	23.915	23.37	16.25	17.87	15.37
Cpun_rnd-1_family-921	5047	0.343	CLASSI/LINE/L2	LINE/L2	24	34	34	34	39	10	12	0	1617	40.57	40.585	41.105	37.745	36.51	36.47	35.82	30.98	1.74
Cpun_rnd-1_family-945	616	0.425	CLASSII/MITE	DNA/TcMar-Tc1	0	0	0	0	0	0	0	0	60	NA	NA	NA	NA	27.965	27.8	34.69	30.375	7.9
Cpun_rnd-1_family-955	789	0.431	CLASSII/MITE	DNA/TcMar-Tc1	5	4	0	0	0	10	0	0	327	41.76	38.39	44.3	36.885	38.75	40.74	21.57	33.85	2.465
Cpun_rnd-1_family-1028_s_1	2624	0.307	CLASSI/LINE	LINE/Penelope	4	8	6	0	0	0	0	5	2026	27.685	27.075	31.835	39.71	21.73	33.08	22.45	30.43	3.04
Cpun_rnd-1_family-1052	924	0.452	CLASSII/MITE	DNA/TcMar-Tc1	14	10	10	18	14	42	4	23	236	37.92	37.94	36.605	38.81	32.53	35.1	36.71	32.21	10.985
Cpun_rnd-1_family-1126	1617	0.372	CLASSI/LINE	LINE/Penelope	0	5	7	0	0	0	0	0	616	32.41	28.255	28.14	28.2	34.14	17.49	41.62	44.98	18.69
Cpun_rnd-1_family-1133	699	0.475	CLASSII/MITE	DNA/TcMar-Tc1	0	0	0	0	5	0	0	0	191	32.13	31.95	30.22	41.17	35.775	25.66	25.53	15.6	3.62
Cpun_rnd-1_family-1128_s_2_s_1	4017	0.486	CLASSI/LINE	LINE/I-Jockey	0	0	0	0	0	0	0	0	276	NA	27.8	31.26	14.92	28.73	22.66	40.84	47.77	17.045
Cpun_rnd-1_family-1128_s_2_s_2_s_2	3905	0.492	CLASSI/LINE	LINE/I-Jockey	NA	NA	NA	NA	NA	NA	NA	NA	NA	NA	NA	NA	NA	NA	NA	NA	NA	NA
Cpun_rnd-1_family-1200_s_2_s_1	4547	0.441	CLASSI/LINE/I	Unknown	5	0	0	0	0	7	0	5	188	14.02	14.02	34.74	25.63	30.88	32.125	NA	31.93	22.71
Cpun_rnd-1_family-1200_s_3	931	0.417	CLASSI/LINE/I	LINE/I	6	4	4	0	0	36	0	5	239	35.275	33.18	36.14	34.88	27.7	29.25	37.07	27.71	9.28
Cpun_rnd-1_family-1234_s_1	1313	0.5	CLASSI/LINE	LINE/R1-LOA	0	0	0	0	4	0	0	0	549	31.79	35.74	31.34	35.01	37.59	29.51	NA	NA	15.11
Cpun_rnd-1_family-1329	727	0.331	CLASSII/MITE	DNA/hAT-Charlie	26	6	9	10	11	6	8	0	728	14.55	14.7	14.765	13.77	19.7	15.5	23.805	13.72	2.37
Cpun_rnd-1_family-1347	618	0.39	CLASSII/MITE	DNA/TcMar-Tc1	0	0	0	0	0	0	0	18	183	32.76	32.76	31.035	31.04	31.21	30.09	31.68	28.75	10.03
Cpun_rnd-1_family-1376_s_2	1098	0.39	CLASSII/MITE	DNA/Ginger-2	0	0	0	0	0	0	0	0	515	8.88	38.03	NA	32.61	NA	NA	30.09	22.28	7.18
Cpun_rnd-1_family-1397	2972	0.449	CLASSI/LINE	LINE/RTE-RTE	0	0	0	0	8	0	0	0	260	42.27	42.27	40.88	38.19	31.34	10.94	NA	27.465	2.37
Cpun_rnd-1_family-1441_s_2_s_1	2668	0.383	CLASSII/TIR/PIGGYBAC	DNA/PiggyBac	0	9	9	0	0	5	0	4	182	41.97	41.355	37.88	15.85	35.58	33.17	37.3	43.33	8.765
Cpun_rnd-1_family-1468_s_1_s_2_s_1	4528	0.333	CLASSI/LINE/L2	LINE/L2	7	10	11	17	11	17	8	50	2743	36.375	36.505	35.82	33.865	37.14	35.37	34.83	34.88	4.25
Cpun_rnd-1_family-1468_s_1_s_2_s_2	4405	0.334	CLASSI/LINE/L2	LINE/L2	13	11	14	14	20	15	19	61	1991	38.385	37.155	38.18	36.83	34.7	33.07	37.85	34.22	2.7
Cpun_rnd-1_family-1468_s_2_s_2_s_1	4455	0.332	CLASSI/LINE/L2	LINE/L2	0	0	0	4	0	0	8	22	431	33.665	33.665	37.94	38.565	36.815	35.7	38.77	37.14	7.56
Cpun_rnd-1_family-1470	742	0.446	CLASSII/MITE	DNA/TcMar-Tc1	14	11	10	10	15	7	0	5	605	35.5	31.61	40.345	43.005	42.3	39.695	25.04	45.12	2.66
Cpun_rnd-1_family-1482	644	0.425	CLASSII/MITE	DNA/TcMar-Tc1	0	0	0	0	0	0	0	6	381	36.94	35.26	NA	36.4	29.25	30.965	33.99	31.98	7.2
Cpun_rnd-1_family-1541	937	0.393	CLASSII/MITE	Unknown	0	0	0	0	0	0	0	0	164	NA	NA	NA	NA	20.49	NA	NA	4.39	7.72
Cpun_rnd-3_family-751	519	0.383	CLASSII/MITE	DNA/TcMar-Tc2	33	39	40	39	53	0	0	6	833	26.71	26.3	26.33	26.79	23.05	26.94	NA	22.225	14.295
Cpun_rnd-3_family-1182	4243	0.354	CLASSI/LINE	LINE/Penelope	0	0	0	4	0	0	0	0	2056	25.13	25.81	28.625	34.72	19.65	40.77	NA	16.92	2.32
Cpun_rnd-3_family-3237	575	0.362	CLASSII/MITE	DNA/hAT-Charlie	118	155	168	112	168	37	0	4	402	27.62	27.415	26.76	26.785	23.62	21.575	NA	16.87	12.13
Cpun_rnd-4_family-189	2128	0.391	CLASSI/LINE	LINE/I	0	0	0	0	0	0	0	0	2022	NA	NA	NA	NA	23.945	24.22	NA	25.97	9.86
Cpun_rnd-4_family-426_s_1_s_1	4553	0.429	CLASSI/LINE	LINE/I-Jockey	0	0	0	0	0	0	0	0	244	20.84	20.84	NA	18.755	22.675	NA	NA	NA	37.23
Cpun_rnd-4_family-426_s_1_s_2	4539	0.433	CLASSI/LINE	LINE/I-Jockey	0	0	0	0	0	0	0	0	222	NA	NA	NA	24.83	NA	NA	NA	NA	37.11
Cpun_rnd-4_family-561	3817	0.339	CLASSI/LINE/L2	LINE/L2	0	0	0	0	0	0	4	9	284	NA	NA	20.755	NA	35.87	26.24	23.76	38.69	13.44
Cpun_rnd-4_family-566_s_1	1505	0.434	CLASSII/MITE	DNA/TcMar-Tc1	0	0	0	0	0	0	0	0	110	NA	NA	25.54	NA	NA	NA	NA	NA	11.96
Cpun_rnd-4_family-2967	2379	0.414	CLASSII/TIR	DNA/hAT-Charlie	0	0	0	0	0	38	0	0	513	20.985	22.27	6.98	14.045	19.995	44.21	40.3	14.48	4.185
Cpun_rnd-4_family-2114_s_1_s_1	4433	0.33	CLASSI/LINE/L2	LINE/L2	14	19	20	12	11	21	19	55	2521	36.875	37.46	38.91	32.395	38.34	38.48	34.695	34.66	4.54
Cpun_rnd-4_family-2926	2157	0.415	CLASSII/TIR	DNA/TcMar-m44	24	35	38	24	39	10	37	15	1439	38.305	38.995	39.71	40.51	39.03	39.05	36.64	37.4	10.555
Cpun_rnd-4_family-155	2287	0.355	CLASSII/MITE	DNA/CMC-Chapaev-3	19	19	21	12	10	21	4	13	238	36.87	35.925	38.31	35.38	40.355	38.49	35.16	39.19	6.29
Cpun_rnd-4_family-865	5197	0.397	CLASSI/LINE	LINE/L1-Tx1	423	559	579	456	897	1404	760	2460	1387	32.32	32.42	32.62	32.7	31.71	31.35	30.14	30.15	23.51
Cpun_rnd-4_family-550	2861	0.465	CLASSI/LINE	LINE/Penelope	4	6	5	4	8	42	8	24	4982	29.22	27.21	33.5	36.37	36.305	30.02	32.97	35.23	14.19
Cpun_rnd-4_family-163_s_1	883	0.409	CLASSII/MITE	DNA/TcMar-Tc1	20	25	28	25	20	115	15	8	495	32.235	32.015	29.99	30.56	29.075	27.92	27.39	24.145	11.6
Cpun_rnd-4_family-2949	953	0.455	CLASSII/MITE	DNA/TcMar-Mariner	26	22	25	11	15	59	27	6	104	15.42	15.87	19.3	33.79	27.195	38.045	17.01	24.04	10.91
Cpun_rnd-4_family-6075	1203	0.309	CLASSII/MITE	DNA/CMC-Chapaev-3	0	0	0	0	0	0	0	0	243	30.86	30.86	27.39	25.93	28.475	30.28	NA	18.22	5.94
Cpun_rnd-4_family-5265	549	0.395	CLASSII/MITE	DNA/TcMar-Tc1	0	0	0	4	0	0	0	0	406	36.52	32.93	37.3	30.67	34.07	33.385	24.79	32.81	7.03
Cpun_rnd-4_family-3264	2233	0.373	CLASSII/MITE	DNA/Sola-1	50	48	72	40	27	39	7	31	330	26.88	26.24	26.63	26.45	24.12	27.58	28.74	27.45	2.53
Cpun_rnd-4_family-551	929	0.491	CLASSII/MITE	DNA/TcMar-Tc1	29	25	34	28	37	4	0	0	86	26.3	26.43	26.21	25.22	21.095	17.34	21.62	NA	8.105
Cpun_rnd-4_family-192	892	0.518	CLASSII/TIR	DNA/TcMar-Tc1	0	0	0	0	0	17	0	0	373	15.62	15.62	38.8	NA	NA	26.84	NA	NA	7.42
Cpun_rnd-4_family-4551	1392	0.379	CLASSII/MITE	DNA/TcMar-Pogo	5	5	5	4	4	4	0	7	339	22.03	26.755	28.44	27.54	21.67	23.12	33.91	33.03	2.46
Cpun_rnd-4_family-1963	3003	0.388	CLASSII/TIR/PIFHARBINGER	DNA/PIF-Harbinger	46	7	7	0	13	18	4	0	175	42.23	42.58	38.315	40.29	40.26	39.95	41.05	25.91	34.155
Cpun_rnd-4_family-888	3150	0.351	CLASSII/MITE	DNA/Sola-1	4	4	0	0	0	0	0	0	203	38.285	38.85	40.49	22.115	38.47	19.47	NA	20.82	6.685
Cpun_rnd-4_family-2039	696	0.356	CLASSII/TIR	DNA/hAT-Charlie	0	0	0	0	5	0	0	0	443	NA	NA	19.4	NA	35.86	25.64	29.87	NA	3.205
Cpun_rnd-4_family-455	927	0.485	CLASSII/MITE	DNA/TcMar-Tc1	0	0	0	0	0	0	0	0	567	NA	NA	NA	18.95	37.905	26.74	NA	17.69	9.47
Cpun_rnd-4_family-527	1560	0.403	CLASSII/MITE	DNA/TcMar-Tigger	0	0	0	0	0	0	0	0	231	19.87	15.69	18.76	NA	NA	NA	NA	NA	5.94
Cpun_rnd-4_family-1158	6103	0.465	CLASSII/MITE	DNA/PIF-Harbinger	25	24	24	23	6	11	6	94	1443	31.7	32.52	26.62	30.67	27.01	28.99	33.71	39.89	9.945
Cpun_rnd-4_family-1168	3925	0.363	CLASSII/MITE	DNA/CMC-Transib	0	0	0	19	8	5	5	4	187	20.31	21.465	28.41	35.855	29.74	27.03	29.14	29.36	13.755
Cpun_rnd-4_family-432	2262	0.417	CLASSII/TIR/PIGGYBAC	DNA/PiggyBac	15	9	10	11	17	30	47	69	168	35.07	35.07	35.24	38.46	32.87	32.74	31.96	29.505	9.89
Cpun_rnd-4_family-1970	569	0.408	CLASSII/MITE	DNA/TcMar-Tc1	11	9	10	4	12	0	0	0	186	29.64	30.51	31.365	28.37	28.2	21.39	NA	28.715	4.245
Cpun_rnd-4_family-793	920	0.399	CLASSII/HELITRON	LINE/L1	0	0	0	0	0	0	0	0	358	NA	NA	NA	26.86	31.59	NA	NA	NA	6.75
Cpun_rnd-4_family-822	1530	0.411	CLASSI/LINE	LINE/RTE-X	0	0	0	0	0	6	0	18	111	27.4	27.4	NA	NA	38.84	38	44	41.62	17.85
Cpun_rnd-4_family-2410	872	0.394	CLASSII/MITE	Unknown	0	0	0	4	24	13	8	0	250	34.69	36.87	37.71	38.82	37.94	39.1	42.75	31.73	11.52
Cpun_rnd-4_family-1091	744	0.418	CLASSII/MITE	DNA/TcMar-Mariner	0	0	0	0	49	9	0	0	489	30.18	28.285	27.515	26.78	21.315	30.95	16.77	34.37	7.01
Cpun_rnd-4_family-2288_s_1	810	0.453	CLASSII/MITE	DNA/TcMar-Tc1	7	0	0	5	6	0	0	0	168	27.89	27.695	27.95	30.15	25.84	28.025	31.84	38.73	8.02
Cpun_rnd-4_family-2288_s_2	1347	0.484	CLASSII/MITE	DNA/TcMar-Tc1	37	42	42	42	56	29	6	70	403	30.56	30.505	30.43	32	27.545	34.74	37.595	36.08	11.38
Cpun_rnd-4_family-329	966	0.464	CLASSII/MITE	DNA/TcMar-Tc1	0	0	0	0	0	4	0	0	84	41.675	40.89	35.87	34.19	33.375	37.48	35.245	36.6	2.25
Cpun_rnd-4_family-6084	4612	0.339	CLASSI/LINE/L2	LINE/L2	39	54	62	54	71	28	34	4	1985	39.66	40.61	39.41	39.22	38.74	39.11	34.77	37.46	9.36
Cpun_rnd-4_family-4521	757	0.49	CLASSII/MITE	DNA/TcMar-Tc1	0	0	0	4	4	0	0	0	233	36.82	36.59	36.81	42.565	39.09	43.46	NA	NA	7.235
Cpun_rnd-4_family-731_s_1	3126	0.433	CLASSI/LINE/I	LINE/I-Jockey	0	0	0	0	0	12	0	5	86	35.875	37.23	38.93	34.445	33.74	27.57	NA	28.08	23.41
Cpun_rnd-4_family-731_s_2	4581	0.436	CLASSI/LINE/I	LINE/I	0	4	0	4	0	4	0	0	151	31.09	31.09	20.96	29.34	33.79	31.41	NA	31.41	22.4
Cpun_rnd-4_family-731_s_0_s_1	5915	0.45	CLASSI/LINE/I	LINE/I-Jockey	0	4	5	0	4	12	0	6	148	30.63	28.57	31.34	16.35	36.84	33.745	32.24	27.17	24.12
Cpun_rnd-4_family-7800	1507	0.409	CLASSII/TIR/PIGGYBAC	DNA/PiggyBac	17	23	26	26	30	16	15	12	228	33.39	32.67	34.165	35.25	33.3	34.63	29.05	37.72	10.285
Cpun_rnd-4_family-1277	7222	0.433	CLASSI/LINE/I	LINE/I-Jockey	6	6	7	9	7	9	0	4	1712	23.77	23.625	22.77	24.6	23.69	24.715	24.515	29.765	5.185
Cpun_rnd-4_family-1924	622	0.394	CLASSI/LINE	LINE/RTE-BovB	26	24	23	22	24	0	7	0	163	34.48	34.47	33.7	29.94	31.64	23.41	19.19	31.12	8.41
Cpun_rnd-4_family-2923	5175	0.417	CLASSI/LINE	LINE/I-Jockey	0	0	0	0	0	6	0	0	7511	21.18	21.18	22.325	21.295	19.13	27.05	NA	26.36	6.985
Cpun_rnd-4_family-3447	596	0.441	CLASSII/MITE	DNA/TcMar-Mariner	0	7	8	6	11	0	0	0	290	24.42	34.39	34.41	10.41	30.62	11.295	9.59	18.61	8.78
Cpun_rnd-4_family-360	1629	0.464	CLASSII/MITE	DNA/TcMar-Tc1	4	0	0	4	0	4	0	0	829	35.655	42.795	41.49	42.43	38.45	40.815	10.04	28.35	6.87
Cpun_rnd-4_family-7769	4925	0.346	CLASSI/LINE	LINE/L1-Tx1	0	0	0	0	0	0	0	0	247	25.975	22.45	23.99	17.445	25.73	NA	NA	NA	37.25
Cpun_rnd-4_family-4573	931	0.385	CLASSII/MITE	DNA/hAT-Tip100	0	0	0	0	0	0	0	0	228	NA	NA	NA	NA	NA	NA	NA	20.71	6.13
Cpun_rnd-5_family-50	760	0.438	CLASSII/MITE	DNA/TcMar-Tc1	0	0	0	0	0	0	0	4	418	31.65	31.1	31.87	27.34	29.2	35.71	NA	32.1	9.295
Cpun_rnd-5_family-770	935	0.411	CLASSII/MITE	DNA/TcMar-Tc1	0	0	0	0	0	0	0	0	324	NA	NA	NA	NA	24.85	NA	NA	NA	5.52
Cpun_rnd-5_family-621_s_1_s_0	4922	0.448	CLASSI/LINE	LINE/I-Jockey	0	0	0	0	0	25	0	6	227	29.51	25.935	34.375	41.05	28.65	29.23	NA	30.535	21.32
Cpun_rnd-5_family-1113	944	0.363	CLASSI/LINE/I	LINE/I-Jockey	0	0	0	0	0	0	0	0	248	29.31	29.31	NA	NA	NA	NA	NA	15.68	33.97
Cpun_rnd-5_family-3722	755	0.33	CLASSI/LINE/L2	LINE/L2	0	0	0	0	0	0	0	0	136	NA	NA	NA	38.99	29.54	27.16	31.145	39.72	8.72
Cpun_rnd-5_family-1454	2223	0.342	CLASSII/TIR/P	DNA/P	0	0	0	0	0	0	0	0	296	NA	NA	NA	NA	12.06	NA	24.71	23.65	8.35
Cpun_rnd-5_family-1508	1349	0.467	CLASSII/TIR	DNA/TcMar-Tc1	39	21	22	22	14	44	20	11	272	37.515	37.56	30.885	32.055	27.84	38.475	34.4	36.185	3.82
Cpun_rnd-5_family-81	794	0.418	CLASSII/MITE	DNA/TcMar-Tc1	0	7	6	0	4	7	5	0	425	35.605	35.87	32.445	42.67	32.49	37.22	29.235	30.495	14.04
Cpun_rnd-5_family-220	2753	0.392	CLASSII/TIR	DNA/hAT-Tag1	0	0	0	0	0	0	0	0	210	16.35	16.35	18.895	NA	17.62	NA	29.64	28.53	8.29
Cpun_rnd-5_family-1930	1341	0.468	CLASSII/TIR	DNA/TcMar-Tc1	6	10	15	4	16	115	36	49	185	37.98	37.86	39.855	34.01	35.42	22.875	27.975	35.1	6.6
Cpun_rnd-5_family-210	5585	0.416	CLASSII/HELITRON	RC/Helitron	4	0	0	0	6	0	0	0	422	32.605	30.31	32.48	26.875	39.8	22.815	NA	34.345	3.37
Cpun_rnd-5_family-3217_s_1	926	0.455	CLASSII/TIR	DNA/TcMar-Tc1	0	4	7	0	0	0	0	0	53	44.145	44.58	24.49	34.01	44.13	36.25	NA	28.3	1.54
Cpun_rnd-5_family-3217_s_2	1313	0.465	CLASSII/TIR	DNA/TcMar-Tc1	0	0	0	0	0	41	0	0	82	43.29	41.98	31.45	33.61	25.6	33.37	34.365	33.7	2.11
Cpun_rnd-5_family-3828	570	0.347	CLASSII/MITE	DNA/hAT-Blackjack	0	0	0	0	0	0	0	5	260	39.78	NA	21.425	20.52	22.125	34	NA	22.98	4.205
Cpun_rnd-5_family-75	854	0.443	CLASSII/MITE	DNA/PIF-Harbinger	0	0	0	0	0	4	0	0	256	19.33	19.33	10.43	14.81	NA	30.1	NA	NA	6.165
Cpun_rnd-5_family-990	1096	0.516	CLASSI/LINE	LINE/R1-LOA	0	0	0	0	0	0	0	0	125	38.23	38.07	37.59	39.47	NA	39.035	NA	NA	11.17
Cpun_rnd-5_family-1135	938	0.458	CLASSII/TIR	DNA/TcMar-Mariner	5	0	0	0	0	0	0	0	134	43.825	44.39	43.58	27.83	36.04	39.02	30.705	25.78	2.64
Cpun_rnd-5_family-3194	508	0.457	CLASSII/MITE	DNA/TcMar-Tc1	23	7	8	7	12	0	0	0	282	26.42	26.69	24.635	9.51	25.85	20.295	NA	NA	12.035
Cpun_rnd-5_family-150	771	0.451	CLASSII/MITE	DNA/TcMar-Tc1	0	0	0	8	0	21	0	4	284	31.47	29.54	39.87	37.99	35.16	34.36	30.7	30.49	15.3
Cpun_rnd-5_family-3013	427	0.391	CLASSII/MITE	Unknown	6	6	6	8	8	19	18	0	119	27.18	25.89	26.745	26.785	26.63	22.09	25.4	NA	12.75
Cpun_rnd-5_family-6331	823	0.461	CLASSII/TIR	DNA/TcMar-Mariner	18	13	15	13	17	9	10	0	186	38.62	39.25	37.47	39.85	35.19	34.22	35.575	35.55	6.81
Cpun_rnd-5_family-2278	969	0.335	CLASSI/LINE	LINE/I-Jockey	0	0	0	0	0	0	0	0	374	NA	NA	NA	NA	NA	34.24	NA	NA	17.83
Cpun_rnd-5_family-1063	990	0.408	CLASSII/MITE	DNA/hAT-Blackjack	0	0	0	0	7	0	0	0	226	NA	NA	20.3	NA	37.67	32.18	NA	NA	4.02
Cpun_rnd-5_family-4351	992	0.377	CLASSII/MITE	DNA/TcMar-Tigger	4	7	6	0	4	0	0	15	152	30.285	35.33	43.48	38.43	36.725	21.85	18.87	40.6	5.86
Cpun_rnd-5_family-4320	2328	0.406	CLASSII/MITE	DNA/PiggyBac	0	0	0	0	0	0	0	0	116	NA	NA	16.58	12.89	38.1	NA	NA	NA	5.49
Cpun_rnd-5_family-255	524	0.347	CLASSII/MITE	DNA/TcMar-Tc1	0	0	0	0	0	0	0	0	115	29.88	29.88	29.49	26.19	NA	32.065	27.7	NA	10.675
Cpun_rnd-5_family-4315	2720	0.366	CLASSII/MITE	DNA/Kolobok-Hydra	0	0	0	0	0	0	0	5	91	20.48	NA	38.95	NA	NA	34.29	NA	27.29	3.06
Cpun_rnd-5_family-454	1520	0.425	CLASSII/MITE	DNA/TcMar-Tc1	0	0	4	6	0	0	0	12	153	30.43	31.2	31.96	28.37	30.66	29.445	34.03	32.99	12.095
Cpun_rnd-5_family-2183	1526	0.36	CLASSII/MITE	DNA/Sola-1	0	0	0	0	0	0	0	0	93	34.51	28.9	25.59	NA	NA	16.33	13.64	26.15	5.795
Cpun_rnd-5_family-3427	9688	0.388	CLASSII/HELITRON	RC/Helitron	9	12	9	5	14	26	0	6	1420	28.3	28.6	29.43	25	25.99	30.06	31.13	18.105	13.16
Cpun_rnd-5_family-890	2880	0.377	CLASSII/TIR/PIGGYBAC	DNA/PiggyBac	0	0	0	0	0	5	4	5	120	15.94	18.82	26.15	32.16	12.11	33.9	28.47	40.975	4.93
Cpun_rnd-5_family-1350	755	0.426	CLASSII/MITE	DNA/TcMar-Tc1	0	0	0	0	0	4	0	0	96	29.41	27.305	30.61	20.36	38.01	32.615	31.18	NA	2.61
Cpun_rnd-5_family-1479	4081	0.358	CLASSII/TIR/PIFHARBINGER	DNA/PIF-Harbinger	9	5	6	4	5	25	0	0	3502	36.3	39.64	35.09	31.46	18.89	30.41	22.65	10.49	7.955
Cpun_rnd-5_family-2411	3323	0.438	CLASSI/LINE	LINE/I-Jockey	37	40	42	36	35	10	12	6	577	17.35	17.35	20.4	19.845	15.81	18.85	14.755	30.72	4.98
Cpun_rnd-5_family-4452	1313	0.428	CLASSII/MITE	DNA/TcMar-Tc1	8	9	9	6	14	14	13	47	121	38.59	39.085	37.29	37.755	37.75	35.89	39.37	39.13	24.94
Cpun_rnd-5_family-1069_s_1	726	0.455	CLASSII/MITE	DNA/TcMar-Tc1	0	0	0	0	0	6	0	0	80	33.02	34.54	37.975	32.12	28.19	32.31	23.28	41.285	7.27
Cpun_rnd-5_family-1548	511	0.386	CLASSII/MITE	DNA/hAT-Charlie	0	0	0	0	0	0	0	0	274	NA	NA	NA	NA	NA	15.81	NA	5.19	4.65
Cpun_rnd-5_family-12554	3473	0.37	CLASSII/TIR/PIGGYBAC	DNA/PiggyBac	34	10	13	29	10	13	9	7	178	31.29	38.175	39.735	29.015	28.64	26.43	35.39	26.835	12.03
Cpun_rnd-5_family-4207	379	0.398	CLASSII/MITE	DNA/TcMar-Tc1	9	7	8	4	7	0	0	0	69	34.435	32.21	32.755	34.77	33.23	28.37	30.97	40.04	5.93
Cpun_rnd-5_family-8386	894	0.434	CLASSII/HELITRON	RC/Helitron	0	0	0	0	0	0	0	0	71	NA	NA	NA	NA	NA	NA	NA	NA	5.06
Cpun_rnd-5_family-439	2627	0.38	CLASSII/TIR	DNA/hAT-Charlie	0	4	0	0	7	0	0	0	303	21.48	21.48	26.215	12.01	25.975	35.03	31.4	22.605	6.18
Cpun_rnd-5_family-1301	2247	0.41	CLASSII/TIR/PIFHARBINGER	DNA/PIF-Harbinger	11	6	6	6	23	21	7	0	155	40.94	40.94	38.59	32.03	37.94	33.85	35.97	50.57	8.255
Cpun_rnd-5_family-2211	2532	0.412	CLASSII/MITE	DNA/TcMar-Tigger	0	12	11	4	9	7	0	0	201	36.32	41.66	37.065	37.16	40.685	31.23	24.665	20	3.13
Cpun_rnd-5_family-282	1120	0.417	CLASSII/TIR	DNA/TcMar-Pogo	0	0	0	0	0	0	0	0	1138	NA	NA	NA	NA	38.19	NA	NA	10.91	1.92
Cpun_rnd-5_family-2892	2790	0.374	CLASSII/MITE	DNA/Kolobok-Hydra	0	0	0	0	0	0	0	0	213	18.8	43.75	27.32	26.73	16.72	20.14	NA	41.74	8.98
Cpun_rnd-5_family-4300	2117	0.356	CLASSII/MITE	DNA/Sola-1	0	0	0	0	0	0	0	7	96	18.25	19.005	16.98	29.58	36.4	44.35	13.54	37.015	2.26
Cpun_rnd-5_family-1295	1157	0.508	CLASSI/LINE	LINE/I-Jockey	0	0	0	0	0	0	0	0	74	NA	NA	20.74	NA	14.03	24.755	NA	38.73	18.01
Cpun_rnd-5_family-6019	647	0.377	CLASSII/MITE	DNA/TcMar-Tc1	0	0	0	0	6	29	8	22	240	33.03	35.95	33.04	37.54	31.34	32.96	32.63	30.58	10.08
Cpun_rnd-5_family-653_s_2_s_2	2891	0.359	CLASSI/LTR/LARD	LTR/Gypsy	0	0	0	0	0	0	0	0	140	NA	28.39	NA	30.36	NA	NA	NA	17.07	4.71
Cpun_rnd-5_family-11638	3585	0.395	CLASSII/TIR/PIFHARBINGER	DNA/PIF-Harbinger	40	29	31	24	36	113	24	4	95	35.91	34.775	30.13	36.42	36.03	34.6	34.17	30.82	21.135
Cpun_rnd-5_family-14001	1342	0.428	CLASSII/MITE	DNA/TcMar-Tc1	10	12	14	14	16	22	6	31	167	37.8	37.89	34.51	31.675	37.38	40.24	37.24	44.17	9.87
Cpun_rnd-5_family-171	2831	0.35	CLASSII/TIR/PIGGYBAC	DNA/PiggyBac	0	0	0	0	0	0	0	0	45	35.05	35.05	23.64	47.46	40.3	18	NA	NA	3.38
Cpun_rnd-5_family-3495	356	0.362	CLASSII/MITE	DNA/TcMar-Tc1	0	4	0	4	7	0	0	0	153	29.45	28.39	31.29	35.645	29.81	NA	NA	26.67	12.29
Cpun_rnd-5_family-417	3850	0.432	CLASSI/LTR/LARD	LTR/Gypsy	0	0	0	0	0	0	0	0	226	15.51	NA	NA	NA	NA	NA	NA	NA	3.25
Cpun_rnd-5_family-9518	2590	0.406	CLASSII/TIR/PIGGYBAC	DNA/PiggyBac	8	11	13	21	20	55	8	104	625	37.82	33.88	40.51	38.39	36.78	37.46	36.19	36.32	15.4
Cpun_rnd-5_family-1453	2234	0.358	CLASSII/MITE	DNA/Sola-1	0	0	0	0	0	0	0	0	29	24.14	24.08	3.23	NA	NA	33.39	19.14	32.75	6.54
Cpun_rnd-5_family-1662	2528	0.398	CLASSII/MITE	DNA/PiggyBac	6	0	0	0	6	0	0	0	58	16.22	19.17	16.625	40.47	42.97	35.1	52.1	21.35	8.025
Cpun_rnd-5_family-230	1043	0.448	CLASSII/MITE	DNA/TcMar-Tc1	5	4	5	5	12	13	12	50	328	31.83	32.905	27.05	34.98	36.655	34.145	33.23	33.67	4.29
Cpun_rnd-5_family-4732	1602	0.363	CLASSII/MITE	DNA/PiggyBac	0	0	0	0	0	0	0	0	165	24.865	26.73	NA	NA	22.39	32.32	NA	NA	16.63
Cpun_rnd-5_family-5603	1364	0.342	CLASSI/LINE/I	LINE/I-Jockey	0	0	0	0	0	0	0	0	84	15.16	15.16	17.735	21.43	0.29	15.91	NA	13.54	18.8
Cpun_rnd-5_family-7181	7777	0.41	CLASSI/LTR/GYPSY	LTR/Gypsy	0	0	0	0	0	0	0	7	149	29.8	40.31	28.68	45.06	23.94	25.83	26.62	30.94	0.9
Cpun_rnd-5_family-754	4497	0.305	CLASSI/LINE/CR1	Unknown	0	6	6	0	0	11	4	5	1785	27.235	27.235	22.43	25	17.67	20.885	30.305	11.865	6.86
Cpun_rnd-5_family-12193	724	0.442	CLASSII/MITE	DNA/PIF-Harbinger	0	0	0	0	0	7	0	0	133	NA	NA	NA	NA	NA	26.83	NA	NA	10
Cpun_rnd-5_family-401	2940	0.365	CLASSII/MITE	DNA/TcMar-Fot1	7	13	9	11	12	4	0	0	49	29.785	29.715	31.28	34.37	37.635	40.43	20.43	22.11	4.81
Cpun_rnd-5_family-10053	973	0.441	CLASSII/MITE	DNA/TcMar-Tc1	10	9	9	4	4	5	4	5	83	41.36	37.355	38.385	36.87	38.59	36.345	35.6	34.11	4.155
Cpun_rnd-5_family-1129	504	0.343	CLASSI/LINE	LINE/RTE-BovB	0	0	0	0	0	9	4	49	160	19.02	26.21	24.985	29.64	36.68	35.2	30.89	35.72	8.66
Cpun_rnd-5_family-1849	2306	0.431	CLASSII/MITE	DNA/TcMar-Tigger	4	9	8	6	12	24	4	8	318	36.655	40.365	27.49	29.36	31.38	11.04	19.215	35.03	8.425
Cpun_rnd-5_family-10844	4498	0.486	CLASSI/LTR/GYPSY	LTR/Gypsy	0	0	0	0	0	0	0	0	68	NA	18.62	15.68	13.66	NA	NA	17.36	26.23	28.24
Cpun_rnd-5_family-438	820	0.379	CLASSII/MITE	DNA/hAT-Blackjack	0	0	0	0	0	0	0	0	215	NA	NA	NA	35.18	NA	NA	15.87	21.75	9.95
Cpun_rnd-5_family-5856	627	0.38	CLASSII/MITE	DNA/TcMar-Tc1	0	0	0	0	0	0	8	5	139	27.875	26.47	32.21	27.21	29.83	28.445	9.96	29.26	8.49
Cpun_rnd-5_family-5896	622	0.432	CLASSII/MITE	DNA/TcMar-Tc1	0	0	0	0	0	4	21	0	288	20.39	18.67	22.18	19.86	NA	24.39	19.94	NA	17.685
Cpun_rnd-5_family-11904	2185	0.386	CLASSII/TIR/PIGGYBAC	DNA/PiggyBac	7	0	0	0	0	6	0	5	65	41.345	39.86	39.03	38.39	42.16	41.62	17.31	22.92	1.28
Cpun_rnd-5_family-16296	1616	0.452	CLASSII/MITE	DNA/TcMar-Tc1	0	4	4	5	0	0	0	14	104	41.395	41.835	39.14	33.69	33.655	40.95	34.525	28.72	14.99
Cpun_rnd-5_family-261	4230	0.354	CLASSII/MITE	DNA/PIF-Harbinger	25	38	46	50	56	93	63	87	3983	26.25	27.055	25.065	25.96	26.7	24.545	23.89	27.3	22.09
Cpun_rnd-5_family-2862	1352	0.465	CLASSII/MITE	DNA/TcMar-Tc1	29	21	19	23	36	59	16	11	270	35.015	34.7	34.81	36.48	33.7	35.22	6.03	45.26	14.8
Cpun_rnd-5_family-2874	9462	0.358	CLASSI/LINE	LINE/CR1-Zenon	101	155	180	127	190	330	149	448	2686	25.985	25.89	26.17	26.29	26.39	28.21	26.2	26.8	15.84
Cpun_rnd-5_family-4484	743	0.417	CLASSII/MITE	DNA/TcMar-Tc1	0	0	0	0	0	8	7	15	192	35.22	35.255	31.65	35.84	31.57	35.16	29.63	29.685	6.235
Cpun_rnd-5_family-697	918	0.488	CLASSII/HELITRON	RC/Helitron	0	0	0	0	35	0	0	0	49	NA	NA	NA	NA	4.7	NA	NA	NA	11.645
Cpun_rnd-5_family-8484	435	0.372	CLASSII/MITE	DNA/TcMar-Tc1	0	0	0	0	0	0	0	0	34	NA	24.55	NA	NA	NA	42.495	15.85	NA	4.81
Cpun_rnd-5_family-9112	1865	0.358	CLASSII/MITE	DNA/Sola-1	0	0	0	0	0	0	0	0	66	NA	NA	NA	NA	NA	24.85	NA	NA	2.705
Cpun_rnd-5_family-5628	5332	0.384	CLASSI/LINE	LINE/I-Jockey	0	0	0	0	0	0	0	0	221	25.945	21.72	NA	37.87	NA	24.4	15.88	27.8	7.92
Cpun_ltr-1_family-1_inc	4365	0.58	CLASSI/LTR/GYPSY	LTR/Gypsy	0	0	0	0	0	0	0	0	34	NA	NA	NA	18.62	NA	NA	NA	NA	22.935
Cpun_ltr-1_family-101_inc	694	0.465	CLASSI/LTR	Unknown	0	0	0	0	0	0	0	0	73	NA	NA	NA	NA	NA	NA	NA	NA	17.495
Cpun_ltr-1_family-102_inc	4802	0.438	CLASSI/LTR	LTR/Gypsy	0	0	0	0	0	0	0	0	23	14.755	13.41	11.68	17.61	14.67	19.31	NA	16.34	34.41
Cpun_ltr-1_family-105_s_1_inc	1796	0.425	CLASSI/LTR	LTR/Copia	0	0	0	0	4	0	0	0	27	NA	NA	NA	NA	42.34	23.805	26.98	NA	8.93
Cpun_ltr-1_family-107_s_1_inc	5379	0.395	CLASSI/LTR	LTR/Gypsy	0	0	0	0	0	0	5	4	161	35.275	35.275	17.36	32.62	33.085	25.51	41.3	21.41	24.85
Cpun_ltr-1_family-107_s_2_inc	793	0.367	CLASSI/LTR	Unknown	0	0	0	0	0	0	0	0	45	NA	NA	NA	NA	NA	NA	22.86	NA	19.095
Cpun_ltr-1_family-108_inc	1400	0.372	CLASSI/LTR	Unknown	0	0	0	0	0	0	0	0	47	NA	NA	NA	NA	9.51	NA	21.39	17.59	19.88
Cpun_ltr-1_family-109_inc	523	0.354	CLASSI/LTR	Unknown	0	0	0	0	0	0	0	0	107	NA	NA	NA	23.14	NA	11.44	NA	NA	2.565
Cpun_ltr-1_family-111_inc	567	0.349	CLASSI/LTR	Unknown	0	0	0	0	0	0	0	0	147	NA	NA	22.64	13.48	NA	NA	NA	30.49	10.57
Cpun_ltr-1_family-116_s_1_inc	5191	0.398	CLASSI/LTR	LTR/Gypsy	0	0	0	0	0	0	0	0	33	NA	NA	NA	NA	NA	NA	23.94	35.4	13.425
Cpun_ltr-1_family-116_s_2_inc	3113	0.352	CLASSI/LTR	LTR/Gypsy	0	0	0	0	0	0	0	0	10	NA	NA	NA	NA	NA	40.69	NA	40.13	1.29
Cpun_ltr-1_family-117_inc	6325	0.389	CLASSI/LTR/GYPSY	LTR/Gypsy	0	0	0	0	0	0	0	0	12	32.825	32.61	10.21	21.61	22.13	NA	24.545	31.25	20.73
Cpun_ltr-1_family-118_inc	568	0.396	CLASSI/LTR	Unknown	0	0	0	0	0	0	0	0	185	NA	NA	NA	10.52	NA	NA	NA	NA	16.49
Cpun_ltr-1_family-119_inc	2760	0.39	CLASSI/LTR	Unknown	8	8	7	10	5	0	0	0	1456	17.27	13.37	17.53	18.46	15.11	16.74	18.96	14.77	5.62
Cpun_ltr-1_family-120_inc	584	0.509	CLASSI/LTR	Unknown	0	0	0	0	0	0	0	0	20	NA	NA	12.57	NA	NA	NA	NA	NA	2.81
Cpun_ltr-1_family-127_s_1_inc	4355	0.509	CLASSI/LTR	LTR/Gypsy	0	0	0	0	0	0	0	0	30	17.87	17.87	NA	NA	24.2	19.36	32.5	15.38	19.6
Cpun_ltr-1_family-129_inc	193	0.472	CLASSI/LTR	Unknown	NA	NA	NA	NA	NA	NA	NA	NA	NA	NA	NA	NA	NA	NA	NA	NA	NA	NA
Cpun_ltr-1_family-130_inc	4085	0.372	CLASSI/LTR	SINE/tRNA	33	37	40	43	61	147	92	494	5354	29.21	29.75	28.04	27.535	28.14	31.32	27.215	29.08	20.5
Cpun_ltr-1_family-131_inc	194	0.474	CLASSI/LTR	Unknown	14	17	22	14	44	32	47	115	24343	23.75	24.835	27.61	28.38	28.19	26.26	25.64	26.81	10.94
Cpun_ltr-1_family-132_s_1_inc	518	0.407	CLASSI/LTR	Unknown	0	0	0	0	0	0	0	0	150	NA	NA	NA	NA	NA	NA	NA	NA	1.32
Cpun_ltr-1_family-132_s_2_inc	516	0.426	CLASSI/LTR	Unknown	0	0	0	0	0	0	0	0	177	NA	NA	NA	NA	NA	NA	NA	NA	31.225
Cpun_ltr-1_family-136_inc	631	0.396	CLASSI/LTR	Unknown	NA	NA	NA	NA	NA	NA	NA	NA	NA	NA	NA	NA	NA	NA	NA	NA	22.01	18.545
Cpun_ltr-1_family-137_inc	4940	0.425	CLASSI/LTR/GYPSY	LTR/Gypsy	0	0	0	0	0	0	0	0	96	39.69	NA	NA	9.47	NA	17.59	22.15	28.095	8.485
Cpun_ltr-1_family-138_s_1_inc	1183	0.425	CLASSI/LTR	Unknown	0	0	0	0	0	0	0	0	38	NA	NA	NA	22.63	NA	NA	NA	NA	3.71
Cpun_ltr-1_family-139_inc	3219	0.414	CLASSI/LTR/GYPSY	LTR/Gypsy	0	0	0	0	0	0	0	0	37	20.83	20.83	NA	9.47	NA	11.13	NA	NA	30.535
Cpun_ltr-1_family-142_s_1_inc	5621	0.402	CLASSI/LTR	LTR/Gypsy	0	0	0	0	4	0	0	0	211	21.65	22.235	26.1	9.78	23.105	16.4	NA	24.28	14.24
Cpun_ltr-1_family-142_s_2_inc	4383	0.4	CLASSI/LTR	LTR/Gypsy	0	0	0	0	0	0	0	0	122	26.62	30.36	15.86	43.45	NA	NA	32.79	17.75	27.77
Cpun_ltr-1_family-145_s_0_inc	637	0.422	CLASSI/LTR	Unknown	0	0	0	0	0	0	0	0	82	15.72	15.72	NA	NA	NA	NA	NA	NA	21.47
Cpun_ltr-1_family-147_inc	454	0.374	CLASSI/LTR	Unknown	0	0	0	0	0	0	0	0	205	NA	NA	NA	NA	24.5	NA	NA	NA	26.6
Cpun_ltr-1_family-16_inc	487	0.359	CLASSI/LTR	Unknown	0	0	0	0	0	0	0	0	213	NA	NA	NA	NA	NA	NA	NA	NA	3.97
Cpun_ltr-1_family-151_inc	450	0.498	CLASSI/LTR	Unknown	0	0	0	0	0	0	0	0	17	NA	NA	NA	NA	NA	NA	NA	NA	14.885
Cpun_ltr-1_family-155_inc	373	0.48	CLASSI/LTR	Unknown	0	0	0	0	0	0	0	0	32	NA	NA	29.5	NA	NA	29.18	21.69	25.86	26.275
Cpun_ltr-1_family-156_inc	4202	0.465	CLASSI/LTR	LTR/Gypsy	0	0	0	0	0	0	0	0	864	33.05	NA	36.64	42.785	11.07	39.55	30.655	24.74	10.21
Cpun_ltr-1_family-158_inc	3379	0.376	CLASSI/LTR	DNA/hAT-Blackjack	823	884	979	794	1328	2070	995	3887	9558	31.25	31.32	31.245	31.595	31.22	30.16	29.86	29.9	12.85
Cpun_ltr-1_family-160_inc	4525	0.38	CLASSI/LTR	SINE/tRNA-Deu	424	457	517	458	808	1456	501	1742	18185	33.24	33.045	31.035	33.26	34.68	34.865	31.98	32.84	15.14
Cpun_ltr-1_family-163_inc	544	0.408	CLASSI/LTR	Unknown	0	0	0	0	0	0	0	0	197	14.42	14.42	NA	NA	NA	NA	NA	NA	2.28
Cpun_ltr-1_family-164_inc	6316	0.4	CLASSI/LTR/GYPSY	LTR/Gypsy	14	19	20	15	18	9	4	0	1270	19.63	19.15	19.01	17.17	18.605	22.32	20.25	29.49	13.43
Cpun_ltr-1_family-166_s_0_inc	456	0.393	CLASSI/LTR	Unknown	0	0	0	0	0	0	0	0	66	NA	NA	NA	NA	NA	NA	14.38	NA	1.38
Cpun_ltr-1_family-169_inc	6813	0.392	CLASSI/LTR/GYPSY	LTR/Gypsy	4	0	0	0	6	5	0	13	1430	18.87	7.42	22.455	37.32	32.34	32.21	21.99	27.435	17.46
Cpun_ltr-1_family-170_inc	980	0.447	CLASSI/LTR	Unknown	0	0	0	0	0	0	0	0	4	NA	35.68	26.275	35.01	NA	NA	NA	NA	31.11
Cpun_ltr-1_family-18_s_1_s_1_inc	3071	0.494	CLASSI/LTR	LTR/Copia	0	0	0	0	0	0	0	0	84	NA	NA	NA	NA	NA	NA	NA	NA	0.875
Cpun_ltr-1_family-177_inc	485	0.501	CLASSI/LTR	Unknown	0	0	0	0	0	0	0	0	36	NA	NA	NA	NA	NA	NA	NA	NA	13.41
Cpun_ltr-1_family-180_inc	2528	0.424	CLASSI/LTR/GYPSY	LTR/Gypsy	0	0	0	0	0	0	0	0	56	NA	NA	NA	NA	NA	NA	NA	25.47	20.68
Cpun_ltr-1_family-19_inc	3698	0.493	CLASSI/LTR/COPIA	LTR/Copia	0	0	0	0	4	0	0	0	12	22.66	22.66	27.74	23.03	21.01	20.02	25.45	20.32	19.15
Cpun_ltr-1_family-182_inc	2682	0.383	CLASSI/LTR	SINE/tRNA-Deu	12	22	22	23	35	47	34	192	3639	33.41	33.26	33.54	30.67	29.58	30.28	27.17	32.32	23.685
Cpun_ltr-1_family-183_s_1_inc	561	0.353	CLASSI/LTR	Unknown	0	0	0	0	0	0	0	0	8924	NA	NA	NA	NA	NA	NA	NA	NA	4.78
Cpun_ltr-1_family-183_s_2_s_1_inc	2950	0.442	CLASSI/LTR	DNA/TcMar-Mariner	6	0	0	29	8	0	101	11	854	29.83	31.46	38.21	32.94	37.365	31.925	12.295	28.19	5.29
Cpun_ltr-1_family-183_s_2_s_2_inc	1269	0.407	CLASSI/LTR	DNA/TcMar-Tc1	0	0	0	0	0	0	0	0	496	NA	NA	12.69	NA	NA	NA	13.8	20.605	5.33
Cpun_ltr-1_family-185_s_0_inc	765	0.451	CLASSI/LTR	Unknown	0	0	0	0	0	0	0	0	62	NA	NA	NA	NA	NA	NA	NA	NA	12.08
Cpun_ltr-1_family-188_inc	566	0.359	CLASSI/LTR	Unknown	0	0	0	0	0	0	0	0	114	NA	NA	NA	14.89	NA	NA	NA	NA	2.7
Cpun_ltr-1_family-190_inc	12197	0.357	CLASSI/LTR	LINE/L2	84	110	126	97	183	247	187	750	14777	32.82	33.05	33.06	32.47	29.91	33.8	33.72	33.525	11.13
Cpun_ltr-1_family-20_s_1_s_2_inc	4958	0.359	CLASSI/LTR	LTR/Gypsy	0	0	0	0	0	0	0	0	150	NA	NA	NA	17.17	NA	NA	NA	NA	27.13
Cpun_ltr-1_family-191_s_1_inc	893	0.456	CLASSI/LTR	Unknown	0	0	0	0	0	0	0	0	98	NA	NA	NA	NA	NA	NA	NA	NA	13.33
Cpun_ltr-1_family-198_inc	1009	0.362	CLASSI/LTR	Unknown	14	23	19	18	26	27	93	36	517	22.27	22.07	22.005	23.53	23.08	26.03	16.22	17.135	19.105
Cpun_ltr-1_family-199_inc	172	0.512	CLASSI/LTR	Unknown	0	0	0	0	0	0	0	0	3172	NA	NA	NA	NA	NA	NA	NA	NA	3.59
Cpun_ltr-1_family-200_inc	1503	0.403	CLASSI/LTR	Unknown	11	9	7	15	10	9	12	42	343	23.58	27.93	24.1	24.395	23.865	28.34	24.63	25.94	25.12
Cpun_ltr-1_family-21_inc	3288	0.377	CLASSI/LTR/GYPSY	LTR/Gypsy	0	0	0	0	0	0	0	0	19	NA	NA	NA	17.84	NA	NA	28.64	25.36	41.22
Cpun_ltr-1_family-201_s_0_inc	3341	0.475	CLASSI/LTR	LTR/Pao	0	0	0	0	0	0	0	0	8	26.57	26.57	18.17	20.72	NA	NA	NA	NA	21.09
Cpun_ltr-1_family-206_s_2_inc	1754	0.446	CLASSI/LTR	Unknown	0	0	0	0	0	0	0	0	53	NA	NA	NA	19.89	NA	NA	NA	NA	20.43
Cpun_ltr-1_family-207_inc	5512	0.398	CLASSI/LTR/GYPSY	LTR/Gypsy	0	0	0	0	0	0	0	0	1165	22.495	10.16	NA	NA	16.175	20.81	NA	12.8	12.65
Cpun_ltr-1_family-208_inc	686	0.503	CLASSI/LTR	Unknown	0	0	0	0	0	0	0	0	40	NA	NA	NA	NA	NA	NA	NA	NA	5.92
Cpun_ltr-1_family-209_inc	909	0.449	CLASSI/LTR	Unknown	0	0	0	0	0	0	0	0	164	NA	NA	NA	NA	NA	16.74	NA	NA	17.2
Cpun_ltr-1_family-211_s_1_inc	7459	0.41	CLASSI/LTR	LTR/Gypsy	0	0	0	0	0	0	0	0	335	20.81	32.72	NA	23.88	24.185	25.045	NA	NA	19.56
Cpun_ltr-1_family-211_s_2_inc	6619	0.368	CLASSI/LTR	LTR/Gypsy	0	0	0	0	0	0	0	0	384	20.84	20.84	21.09	26.81	29.805	18.43	NA	27.675	15.22
Cpun_ltr-1_family-212_inc	4553	0.385	CLASSI/LTR	Unknown	0	0	0	0	0	0	0	0	10	NA	NA	22.87	17.9	NA	NA	NA	NA	5.62
Cpun_ltr-1_family-213_inc	597	0.43	CLASSI/LTR	Unknown	0	0	0	0	0	0	0	0	40	NA	NA	26.95	NA	NA	NA	NA	NA	6.15
Cpun_ltr-1_family-214_s_0_inc	566	0.456	CLASSI/LTR	Unknown	NA	NA	NA	NA	NA	NA	NA	NA	NA	NA	NA	NA	NA	NA	NA	NA	NA	12.14
Cpun_ltr-1_family-217_s_0_inc	520	0.479	CLASSI/LTR	Unknown	0	0	0	0	0	0	0	0	44	NA	NA	31.26	NA	12	NA	NA	NA	6.39
Cpun_ltr-1_family-220_inc	4498	0.476	CLASSI/LTR	LTR/Pao	0	4	0	0	0	0	0	0	28	24.58	24.635	24.52	29.67	21.27	26.62	24.28	25.605	16.16
Cpun_ltr-1_family-223_inc	6984	0.398	CLASSI/LTR	LTR/Gypsy	10	0	0	0	0	0	0	9	99	31.245	31.245	27.135	21.73	26.38	30.87	31.155	43.67	19.96
Cpun_ltr-1_family-224_inc	7504	0.405	CLASSI/LTR/GYPSY	LTR/Gypsy	11	0	4	4	10	0	9	15	17	31.09	35.86	24.105	30.23	29.42	36.42	22.48	36.92	9.32
Cpun_ltr-1_family-227_inc	903	0.443	CLASSI/LTR	Unknown	0	0	0	0	0	0	0	0	7	NA	NA	NA	NA	NA	24.83	NA	NA	3
Cpun_ltr-1_family-228_inc	8138	0.416	CLASSI/LTR/GYPSY	LTR/Gypsy	0	0	0	0	0	0	4	0	77	21.49	21.79	21.39	42.94	NA	18.54	43.32	39.97	6.84
Cpun_ltr-1_family-230_inc	4501	0.369	CLASSI/LTR	Unknown	0	0	0	0	0	4	0	0	77	NA	NA	NA	NA	22.1	24.45	NA	12.92	23.29
Cpun_ltr-1_family-232_inc	2306	0.408	CLASSI/LTR/GYPSY	LTR/Gypsy	NA	NA	NA	NA	NA	NA	NA	NA	NA	NA	NA	NA	NA	NA	NA	NA	NA	NA
Cpun_ltr-1_family-238_inc	2868	0.387	CLASSI/LTR/GYPSY	LTR/Gypsy	0	0	0	0	0	0	0	0	21	NA	NA	NA	NA	NA	6.28	NA	NA	5.65
Cpun_ltr-1_family-239_s_0_inc	484	0.432	CLASSI/LTR	Unknown	0	0	0	0	0	0	0	0	57	NA	NA	NA	NA	NA	NA	NA	NA	27.715
Cpun_ltr-1_family-241_s_0_inc	691	0.447	CLASSI/LTR	Unknown	0	0	0	0	0	0	0	0	120	NA	NA	NA	NA	NA	NA	NA	NA	15.6
Cpun_ltr-1_family-242_s_0_inc	722	0.464	CLASSI/LTR	Unknown	0	0	0	0	0	0	0	0	113	NA	NA	NA	NA	NA	NA	NA	NA	5.29
Cpun_ltr-1_family-243_inc	493	0.396	CLASSI/LTR	Unknown	0	0	0	0	0	0	0	0	218	23.98	23.98	23.98	NA	NA	6.8	NA	NA	18.75
Cpun_ltr-1_family-244_inc	5017	0.507	CLASSI/LTR	LTR/Pao	0	0	4	0	0	0	0	0	22	41.66	41.02	41.09	34.96	41.27	36.96	NA	36.19	16.85
Cpun_ltr-1_family-245_inc	537	0.399	CLASSI/LTR	Unknown	0	0	0	0	0	0	0	0	399	NA	NA	NA	NA	NA	NA	NA	NA	2.65
Cpun_ltr-1_family-246_inc	2366	0.438	CLASSI/LTR/GYPSY	LTR/Gypsy	0	0	0	0	0	0	0	0	32	NA	NA	NA	22.5	NA	6.46	NA	NA	36.07
Cpun_ltr-1_family-247_inc	678	0.46	CLASSI/LTR	Unknown	0	0	0	0	0	0	0	0	50	NA	NA	21.18	NA	NA	NA	NA	NA	7.7
Cpun_ltr-1_family-248_s_1_inc	4024	0.385	CLASSI/LTR	Unknown	0	0	0	0	0	0	0	0	96	NA	NA	33.565	NA	NA	NA	23.65	15.79	4.81
Cpun_ltr-1_family-250_s_1_inc	752	0.441	CLASSI/LTR	Unknown	0	0	0	0	0	0	0	0	31	NA	NA	NA	22.47	NA	NA	NA	21.09	4.815
Cpun_ltr-1_family-250_s_2_inc	701	0.431	CLASSI/LTR	Unknown	0	0	0	0	0	0	0	0	68	NA	NA	NA	NA	NA	NA	NA	16.41	21.53
Cpun_ltr-1_family-251_inc	6506	0.414	CLASSI/LTR/GYPSY	LTR/Gypsy	6	0	0	0	0	4	8	5	13	36.76	36.76	43.46	39.75	48.38	39.95	29.52	33.37	7.255
Cpun_ltr-1_family-252_inc	1471	0.477	CLASSI/LTR	LTR/Pao	NA	NA	NA	NA	NA	NA	NA	NA	NA	6.68	6.68	6.68	NA	21.96	NA	NA	NA	18.5
Cpun_ltr-1_family-254_inc	6124	0.49	CLASSI/LTR	LTR/Pao	4	0	0	9	0	0	0	0	17	33.77	40.145	30.01	34.25	33.705	NA	15.81	NA	13.59
Cpun_ltr-1_family-256_inc	13901	0.397	CLASSI/LTR	RC/Helitron	243	172	194	175	137	108	77	228	35019	25.22	25.465	26.67	23.83	24.795	27.465	29.51	27.455	12.48
Cpun_ltr-1_family-259_inc	3665	0.384	CLASSI/LTR	DNA/hAT-Charlie	208	250	283	209	356	500	276	872	3775	31.05	31.255	31.725	31.53	30.75	30.645	29.8	30.42	16.51
Cpun_ltr-1_family-260_inc	9024	0.355	CLASSI/LTR	DNA/TcMar-Tc1	248	279	309	207	310	226	155	145	14083	24.83	24.63	26.385	25.785	25.4	27.74	26.795	24.1	11.67
Cpun_ltr-1_family-261_inc	302	0.421	CLASSI/LTR	Unknown	0	0	0	0	0	0	0	0	13	NA	NA	22.1	NA	NA	NA	NA	NA	4.66
Cpun_ltr-1_family-264_inc	14089	0.36	CLASSII/TIR/PIGGYBAC	DNA/PiggyBac	981	1130	1223	1036	1545	2386	870	2919	23949	31.91	31.77	30.605	30.81	32.1	33.925	31.07	32.24	16.03
Cpun_ltr-1_family-266_s_1_inc	1071	0.397	CLASSI/LTR	Unknown	0	0	0	0	0	0	0	0	106	NA	NA	19.09	12.84	NA	NA	NA	NA	17.6
Cpun_ltr-1_family-267_inc	960	0.407	CLASSI/LTR	Unknown	0	0	0	0	0	0	0	0	475	NA	NA	NA	NA	NA	NA	NA	17.45	5.335
Cpun_ltr-1_family-269_inc	641	0.42	CLASSI/LTR	Unknown	0	0	0	0	0	0	0	0	139	NA	NA	NA	NA	NA	NA	NA	17.46	16.8
Cpun_ltr-1_family-270_inc	5719	0.423	CLASSI/LTR/GYPSY	LTR/Gypsy	6	14	13	6	13	75	19	26	6730	26.97	27.12	30.23	22.94	29.01	29.04	29.135	27.92	14.21
Cpun_ltr-1_family-28_inc	1017	0.408	CLASSI/LTR	Unknown	0	0	0	0	0	0	0	0	91	NA	NA	NA	NA	NA	NA	NA	NA	16.28
Cpun_ltr-1_family-271_inc	847	0.455	CLASSI/LTR	Unknown	0	0	0	0	0	0	0	0	82	NA	NA	NA	NA	NA	NA	NA	NA	17.635
Cpun_ltr-1_family-272_inc	5484	0.512	CLASSI/LTR	LTR/Pao	5	5	5	6	4	0	0	0	27	42.66	42.26	42.86	41.32	41.64	NA	36.74	30.18	18.01
Cpun_ltr-1_family-274_inc	4026	0.414	CLASSI/LTR/GYPSY	LTR/Gypsy	0	6	5	0	5	0	0	0	1021	20.94	19.215	20.22	19.095	23.04	22.13	NA	15.23	18.695
Cpun_ltr-1_family-275_inc	523	0.403	CLASSI/LTR	Unknown	0	0	0	0	0	0	0	0	198	NA	NA	NA	NA	23.88	NA	NA	NA	17.97
Cpun_ltr-1_family-276_inc	4225	0.388	CLASSI/LTR/GYPSY	LTR/Gypsy	9	9	11	5	6	0	0	0	4351	21.77	21.985	22.76	26.87	20.06	14.13	14.315	NA	11.69
Cpun_ltr-1_family-278_inc	577	0.404	CLASSI/LTR	Unknown	0	0	0	0	0	0	0	0	405	NA	NA	NA	NA	NA	22.9	NA	NA	26.45
Cpun_ltr-1_family-279_s_0_inc	973	0.478	CLASSI/LTR	Unknown	0	0	0	0	0	0	0	0	82	NA	NA	NA	NA	NA	16.75	NA	13.28	8.07
Cpun_ltr-1_family-29_inc	3541	0.465	CLASSI/LTR	LTR/Pao	0	0	0	0	0	0	0	0	33	21.375	21.375	22.56	NA	33.47	NA	22.33	NA	21.98
Cpun_ltr-1_family-281_inc	12384	0.367	CLASSI/LTR	Unknown	49	106	107	108	100	201	80	613	18809	22.49	22.65	21.045	22.38	26.37	26.135	25.94	31.61	13.29
Cpun_ltr-1_family-282_inc	928	0.397	CLASSI/LTR	Unknown	0	0	0	0	0	0	0	0	37	NA	NA	NA	NA	NA	NA	NA	NA	19.47
Cpun_ltr-1_family-283_s_1_inc	3119	0.402	CLASSI/LTR	LTR/Gypsy	0	0	0	0	0	0	0	0	68	32.49	32.49	NA	NA	NA	NA	NA	NA	18.01
Cpun_ltr-1_family-286_inc	12040	0.375	CLASSI/LTR	DNA/hAT-Charlie	140	214	227	176	395	460	335	996	14752	28.79	29.69	30.66	30.06	27.745	28.925	28.66	30.645	15.68
Cpun_ltr-1_family-287_inc	2228	0.382	CLASSI/LTR	SINE/ID	215	272	283	227	402	688	302	832	4179	32.08	32.22	32.56	31.68	32	32.32	30.05	30.665	17.08
Cpun_ltr-1_family-288_inc	466	0.41	CLASSI/LTR	Unknown	0	0	0	0	0	0	0	0	35	NA	NA	NA	NA	NA	NA	NA	NA	18.23
Cpun_ltr-1_family-289_inc	492	0.396	CLASSI/LTR	Unknown	0	0	0	0	0	0	0	0	27	NA	NA	NA	NA	NA	18.13	NA	NA	11.82
Cpun_ltr-1_family-290_inc	5208	0.411	CLASSI/LTR/GYPSY	LTR/Gypsy	0	0	0	0	0	0	0	0	637	6.88	6.88	NA	21.82	13.02	20.85	3.07	NA	16.36
Cpun_ltr-1_family-292_inc	753	0.467	CLASSI/LTR	Unknown	0	0	0	0	0	0	0	0	17	NA	NA	NA	NA	NA	NA	20.88	NA	3.495
Cpun_ltr-1_family-293_s_1_inc	2166	0.464	CLASSI/LTR	Unknown	0	0	0	0	0	0	0	0	39	19.47	NA	NA	NA	NA	NA	NA	27.895	16.845
Cpun_ltr-1_family-293_s_2_inc	10887	0.4	CLASSI/LTR	DNA/hAT-Charlie	22	20	24	17	20	22	19	48	3221	22.985	21.75	24.2	23.46	25.19	23.115	20.89	26.97	17.6
Cpun_ltr-1_family-294_inc	528	0.419	CLASSI/LTR	Unknown	0	0	0	0	0	0	0	0	101	NA	NA	NA	NA	NA	NA	NA	NA	2.72
Cpun_ltr-1_family-295_inc	4564	0.419	CLASSI/LTR/GYPSY	LTR/Gypsy	0	0	0	0	0	0	0	4	361	NA	NA	NA	13.96	NA	36.81	NA	29.41	1.81
Cpun_ltr-1_family-296_inc	2261	0.499	CLASSI/LTR/COPIA	LTR/Copia	0	0	0	0	0	0	0	0	13	31.265	31	28.28	29.6	29.325	26.59	27.645	25.85	12.12
Cpun_ltr-1_family-4_inc	9513	0.383	CLASSI/LTR	RC/Helitron	117	135	141	143	107	154	82	425	13781	23.95	24.02	23.2	24.49	24.305	27.31	25.69	26.96	17.37
Cpun_ltr-1_family-301_inc	2091	0.444	CLASSI/LTR/GYPSY	LTR/Gypsy	0	0	0	0	0	0	0	0	28	3.42	3.42	NA	NA	NA	NA	NA	16.96	20.155
Cpun_ltr-1_family-305_inc	496	0.371	CLASSI/LTR	Unknown	0	0	0	0	0	0	0	0	280	NA	NA	NA	NA	NA	NA	NA	NA	12.47
Cpun_ltr-1_family-308_inc	4463	0.413	CLASSI/LTR	DNA/hAT-Charlie	1258	1432	1544	1206	2199	3693	1869	9873	30323	32.83	32.86	32.7	32.955	32.56	32.74	30.87	31.76	20.52
Cpun_ltr-1_family-309_inc	817	0.438	CLASSI/LTR	Unknown	0	0	0	0	0	0	0	0	65	NA	17.335	NA	45.05	NA	NA	NA	NA	24.37
Cpun_ltr-1_family-310_inc	3123	0.378	CLASSI/LTR	Unknown	0	0	0	0	0	0	0	0	11	NA	34.92	NA	25.99	NA	18.82	NA	NA	17.48
Cpun_ltr-1_family-311_s_1_inc	4541	0.372	CLASSI/LTR	Unknown	0	0	0	0	0	0	0	0	27	42	NA	17.68	NA	NA	12.24	NA	37.1	21.41
Cpun_ltr-1_family-311_s_2_inc	2657	0.384	CLASSI/LTR	Unknown	0	0	0	0	0	0	0	0	65	NA	NA	NA	NA	NA	NA	NA	NA	16.64
Cpun_ltr-1_family-313_inc	7194	0.362	CLASSII/TIR	SINE/tRNA-Deu	57	82	84	88	124	627	86	217	12057	28.45	28.87	29.53	29.355	27.78	23.83	26.67	27.33	16.35
Cpun_ltr-1_family-314_s_1_inc	2797	0.479	CLASSI/LTR	LTR/Pao	84	53	56	50	28	33	5	55	92	21.51	21.695	20.72	20.195	23.305	21.49	23.94	23.42	17.255
Cpun_ltr-1_family-315_s_1_inc	7844	0.407	CLASSI/LTR/GYPSY	DNA/PIF-Harbinger	142	111	122	236	15	21	22	59	13341	12.95	12.675	10.86	11.615	18.27	23.63	15.18	12.18	6.57
Cpun_ltr-1_family-316_inc	460	0.315	CLASSI/LTR	Unknown	0	0	0	0	0	0	0	0	119	NA	NA	NA	NA	NA	18.62	NA	NA	29.62
Cpun_ltr-1_family-317_inc	4255	0.372	CLASSI/LTR/GYPSY	LTR/Gypsy	0	0	0	0	0	0	0	0	250	NA	NA	26.11	12.535	23.64	18.91	NA	12.74	17.26
Cpun_ltr-1_family-318_inc	803	0.432	CLASSI/LTR	Unknown	0	0	0	0	0	0	0	0	95	NA	NA	27.93	NA	NA	NA	NA	NA	3.795
Cpun_ltr-1_family-319_inc	2359	0.428	CLASSI/LTR/GYPSY	LTR/Gypsy	0	0	0	0	0	0	0	0	10	NA	NA	NA	NA	NA	8.24	NA	NA	7.41
Cpun_ltr-1_family-320_inc	440	0.364	CLASSI/LTR	Unknown	0	0	0	0	0	0	0	0	40	NA	NA	NA	NA	NA	NA	NA	NA	3.74
Cpun_ltr-1_family-321_inc	7114	0.402	CLASSI/LTR/GYPSY	LTR/Gypsy	5	0	0	5	5	0	0	4	16336	19.425	17.925	13.15	30.26	13.54	15.98	18.46	18.8	10.19
Cpun_ltr-1_family-322_s_1_inc	3750	0.428	CLASSI/LTR	LTR/Gypsy	0	0	0	0	0	0	0	0	149	NA	NA	NA	NA	NA	NA	NA	NA	22.24
Cpun_ltr-1_family-322_s_2_inc	3428	0.363	CLASSI/LTR	Unknown	0	0	0	0	0	0	0	0	26	NA	NA	23.25	19.93	NA	27.96	NA	18.05	12.715
Cpun_ltr-1_family-324_s_1_inc	2238	0.349	CLASSI/LTR	Unknown	0	0	0	0	0	0	0	0	102	NA	NA	20.94	25.84	NA	NA	20.17	NA	4.83
Cpun_ltr-1_family-324_s_0_inc	737	0.381	CLASSI/LTR	Unknown	0	0	0	0	0	0	0	0	139	NA	NA	NA	18.39	NA	NA	12.99	NA	3.95
Cpun_ltr-1_family-325_inc	3611	0.398	CLASSI/LTR/GYPSY	LTR/Gypsy	0	0	0	0	0	0	0	0	29	22.16	22.16	NA	NA	3.07	26.49	16.04	NA	6.51
Cpun_ltr-1_family-326_inc	887	0.501	CLASSI/LTR	Unknown	0	0	0	0	0	0	0	0	10	NA	NA	NA	NA	NA	NA	NA	NA	4.27
Cpun_ltr-1_family-327_inc	3084	0.493	CLASSI/LTR	LTR/Pao	0	0	0	0	0	0	0	0	9	NA	NA	NA	NA	NA	NA	18.18	NA	10.62
Cpun_ltr-1_family-328_inc	7328	0.354	CLASSI/LINE	LINE/Penelope	643	850	842	720	1139	2228	912	2853	16642	32.73	33.14	32.46	32.885	33.15	32.91	28.44	32.31	15.85
Cpun_ltr-1_family-331_inc	2639	0.391	CLASSI/LTR	Unknown	0	0	0	0	0	0	0	0	112	NA	NA	12.57	NA	NA	NA	NA	NA	31.575
Cpun_ltr-1_family-332_inc	2043	0.431	CLASSI/LTR/GYPSY	LTR/Gypsy	0	0	0	0	0	0	0	0	6	13.07	13.07	23.49	19.54	33.2	36.93	NA	NA	34.38
Cpun_ltr-1_family-333_inc	597	0.377	CLASSI/LTR	Unknown	0	0	0	0	0	0	0	0	96	NA	NA	10.57	NA	NA	NA	NA	NA	20.68
Cpun_ltr-1_family-334_inc	6020	0.418	CLASSI/LTR	LTR/Gypsy	0	0	0	0	0	0	0	0	816	23.74	11.55	NA	21.64	NA	24.08	29.225	19.23	11.5
Cpun_ltr-1_family-335_inc	433	0.335	CLASSI/LTR	Unknown	0	0	0	0	0	0	0	0	254	NA	NA	NA	NA	NA	NA	NA	NA	4.33
Cpun_ltr-1_family-336_inc	2596	0.388	CLASSI/LTR/GYPSY	LTR/Gypsy	0	0	0	0	0	0	0	0	27	NA	7.16	NA	NA	NA	NA	NA	NA	6.33
Cpun_ltr-1_family-337_inc	914	0.387	CLASSI/LTR	Unknown	0	0	0	0	0	0	0	0	155	NA	NA	NA	NA	22.15	NA	NA	NA	26.2
Cpun_ltr-1_family-338_inc	4816	0.376	CLASSI/LTR/GYPSY	LTR/Gypsy	19	8	8	13	0	4	0	5	13	17.19	17.19	15.93	21.41	28.36	20.675	12.68	16.7	17.41
Cpun_ltr-1_family-339_inc	499	0.379	CLASSI/LTR	Unknown	0	0	0	0	0	0	0	0	284	NA	NA	NA	4.77	NA	NA	NA	NA	24.32
Cpun_ltr-1_family-340_inc	620	0.36	CLASSI/LTR	Unknown	0	0	0	0	0	0	0	0	31	NA	NA	NA	NA	NA	NA	NA	NA	6.92
Cpun_ltr-1_family-341_inc	7042	0.386	CLASSI/LTR/GYPSY	LTR/Gypsy	0	0	0	0	0	4	0	0	3818	21.31	16.33	19.59	20.41	31.79	23.27	16.53	21.52	6.97
Cpun_ltr-1_family-343_s_1_inc	4827	0.432	CLASSI/LTR	LTR/Gypsy	0	0	0	0	0	0	0	0	36	27.91	27.91	27.91	NA	NA	19.93	NA	9.47	19.46
Cpun_ltr-1_family-343_s_0_inc	673	0.432	CLASSI/LTR	Unknown	0	0	0	0	0	0	0	0	54	NA	NA	NA	18.845	NA	17.99	NA	NA	18.525
Cpun_ltr-1_family-344_inc	5672	0.458	CLASSI/LTR/GYPSY	LTR/Gypsy	0	0	0	6	0	0	0	0	17	NA	NA	27.01	35.53	39.05	36.91	NA	16.52	22.885
Cpun_ltr-1_family-346_inc	6701	0.401	CLASSI/LTR	LTR/Gypsy	4	0	0	0	0	0	0	6	14	20.995	20.995	14.78	23.905	23.85	9.59	26.49	20.83	10.86
Cpun_ltr-1_family-348_inc	2678	0.351	CLASSI/LTR	DNA/TcMar-Mariner	35	41	45	28	48	63	38	68	5815	25.85	26.75	26.525	28	26.835	27.92	24.65	26.925	16.45
Cpun_ltr-1_family-349_s_1_s_3_inc	3538	0.413	CLASSI/LTR	LTR/Gypsy	0	0	0	0	0	0	0	0	14	NA	NA	NA	NA	NA	27.8	NA	35.42	27.51
Cpun_ltr-1_family-349_s_0_inc	635	0.375	CLASSI/LTR	Unknown	0	0	0	0	0	0	0	0	26	NA	NA	NA	NA	NA	NA	NA	NA	25.29
Cpun_ltr-1_family-350_inc	805	0.425	CLASSI/LTR	Unknown	0	0	0	7	0	0	0	0	12	NA	NA	24.84	NA	NA	NA	NA	NA	2.96
Cpun_ltr-1_family-36_s_0_inc	534	0.386	CLASSI/LTR	Unknown	0	0	0	0	0	0	0	0	144	NA	NA	NA	NA	NA	NA	NA	NA	32.14
Cpun_ltr-1_family-352_inc	1785	0.421	CLASSI/LTR	Unknown	0	0	0	0	0	0	0	0	98	NA	NA	NA	NA	NA	NA	NA	NA	30.38
Cpun_ltr-1_family-353_inc	524	0.422	CLASSI/LTR	Unknown	0	0	0	0	0	0	0	0	75	NA	NA	NA	NA	NA	NA	NA	NA	4.98
Cpun_ltr-1_family-354_inc	5198	0.422	CLASSI/LTR/GYPSY	LTR/Gypsy	44	37	41	20	19	10	0	8	45	19.09	17.965	18.82	18.13	19.6	17.11	26.725	16.505	29.09
Cpun_ltr-1_family-355_s_2_inc	2700	0.396	CLASSI/LTR	LINE/I-Jockey	0	0	0	0	0	0	0	0	816	15.89	15.89	29.41	17.755	20.6	17.87	18.65	21.025	12.55
Cpun_ltr-1_family-355_s_0_inc	782	0.458	CLASSI/LTR	LTR/Copia	0	0	0	0	0	0	0	0	14	NA	NA	20.1	NA	NA	NA	NA	NA	7.9
Cpun_ltr-1_family-356_inc	5637	0.503	CLASSI/LTR	LTR/Pao	0	5	5	14	5	0	0	4	16	42.355	43.075	40.34	35.025	43.76	27.235	33.505	28.82	35.38
Cpun_ltr-1_family-357_s_1_inc	921	0.469	CLASSI/LTR	Unknown	0	0	0	0	0	0	0	0	36	NA	22.49	NA	16.195	NA	NA	NA	26.2	1.71
Cpun_ltr-1_family-357_s_2_inc	951	0.472	CLASSI/LTR	Unknown	0	0	0	0	0	0	0	0	44	NA	NA	14.87	NA	NA	NA	NA	13.07	13.555
Cpun_ltr-1_family-357_s_0_inc	907	0.456	CLASSI/LTR	Unknown	NA	NA	NA	NA	NA	NA	NA	NA	NA	NA	NA	NA	NA	NA	NA	NA	NA	NA
Cpun_ltr-1_family-360_inc	1434	0.394	CLASSI/LTR	Unknown	0	0	0	0	0	0	0	0	1460	NA	NA	NA	NA	NA	26.9	NA	NA	3.53
Cpun_ltr-1_family-361_inc	2616	0.369	CLASSI/LTR	Unknown	0	0	0	0	0	8	0	0	6734	24.83	24.83	NA	25.21	27.19	25.2	19.485	25.325	9.05
Cpun_ltr-1_family-362_inc	732	0.399	CLASSI/LTR	Unknown	0	0	0	0	0	0	0	0	58	NA	NA	NA	NA	NA	NA	NA	NA	9.78
Cpun_ltr-1_family-363_inc	491	0.367	CLASSI/LTR	Unknown	0	0	0	0	0	0	0	0	433	NA	NA	21.41	NA	NA	NA	NA	NA	33.14
Cpun_ltr-1_family-364_inc	646	0.356	CLASSI/LTR	Unknown	0	0	0	0	0	0	0	0	1997	NA	NA	NA	NA	19.91	NA	NA	NA	14.77
Cpun_ltr-1_family-365_inc	9789	0.407	CLASSI/LINE/I	LINE/I	839	1051	1104	849	1687	2858	1160	6811	43974	32.62	32.305	33	33.11	33.01	33.14	31.65	32.74	18.44
Cpun_ltr-1_family-368_inc	462	0.377	CLASSI/LTR	Unknown	0	0	0	0	0	0	0	0	32	NA	NA	NA	NA	NA	NA	NA	NA	30.495
Cpun_ltr-1_family-369_inc	551	0.385	CLASSI/LTR	Unknown	0	0	0	0	0	0	0	0	77	NA	NA	NA	NA	NA	NA	NA	NA	2.6
Cpun_ltr-1_family-38_inc	1900	0.473	CLASSI/LTR	Unknown	0	0	0	0	0	0	0	0	22	NA	NA	NA	NA	NA	NA	24.135	NA	2.72
Cpun_ltr-1_family-371_inc	4366	0.408	CLASSII/TIR/PIGGYBAC	DNA/PiggyBac	13	17	19	14	14	4	0	9	132	38.35	39.89	38.58	25.68	38.215	24.41	36.64	36.86	5.95
Cpun_ltr-1_family-374_s_1_s_2_inc	15395	0.394	CLASSII/MAVERICK	DNA/Maverick	0	4	5	0	0	0	0	0	241	28.02	43.41	28.04	26.31	NA	NA	NA	NA	14.425
Cpun_ltr-1_family-374_s_3_s_2_inc	15241	0.392	CLASSII/MAVERICK	DNA/Maverick	0	0	6	5	0	0	0	0	388	32.37	21.58	33.83	20.67	20.52	18.5	24.55	17.56	15.305
Cpun_ltr-1_family-374_s_4_inc	14169	0.36	CLASSII/MAVERICK	DNA/Maverick	0	0	0	6	0	4	4	25	935	22.31	20.78	27.59	25.88	20.17	12.92	21.24	19.57	12.04
Cpun_ltr-1_family-375_inc	402	0.473	CLASSI/LTR	Unknown	0	0	0	0	0	0	0	0	5	NA	NA	NA	NA	NA	NA	NA	NA	26.69
Cpun_ltr-1_family-376_inc	1505	0.451	CLASSI/LTR	Unknown	0	0	0	0	0	0	0	0	31	NA	NA	NA	NA	NA	15.51	NA	NA	24.055
Cpun_ltr-1_family-378_inc	708	0.427	CLASSI/LTR	Unknown	0	0	0	0	0	0	0	0	34	NA	NA	NA	NA	NA	NA	NA	NA	18.185
Cpun_ltr-1_family-386_inc	300	0.347	CLASSI/LTR	Unknown	0	0	0	0	0	0	0	0	44	NA	NA	NA	NA	NA	NA	NA	NA	33.33
Cpun_ltr-1_family-393_inc	350	0.391	CLASSI/LTR	Unknown	0	0	0	0	0	0	0	0	38	NA	NA	NA	NA	NA	NA	NA	NA	13.78
Cpun_ltr-1_family-395_inc	161	0.304	CLASSI/LTR	Unknown	0	0	0	0	0	0	0	0	4	NA	NA	NA	NA	NA	28.19	NA	NA	7.14
Cpun_ltr-1_family-397_inc	455	0.402	CLASSI/LTR	Unknown	0	0	0	0	0	0	0	0	56	NA	NA	NA	NA	NA	NA	NA	NA	2.17
Cpun_ltr-1_family-398_inc	287	0.331	CLASSI/LTR	Unknown	0	0	0	0	0	0	0	0	61	NA	NA	NA	NA	NA	NA	NA	NA	6.33
Cpun_ltr-1_family-402_inc	383	0.392	CLASSI/LTR	Unknown	0	0	0	0	0	0	0	0	14	NA	NA	NA	NA	NA	NA	NA	NA	8.84
Cpun_ltr-1_family-403_inc	100	0.4	CLASSI/LTR	Unknown	0	0	0	0	0	0	0	0	48	NA	NA	NA	NA	NA	NA	NA	NA	2.345
Cpun_ltr-1_family-405_inc	221	0.443	CLASSI/LTR	DNA/hAT-Tip100	0	0	0	0	0	0	0	0	23	NA	NA	NA	NA	NA	NA	NA	NA	6.71
Cpun_ltr-1_family-407_inc	314	0.369	CLASSII/TIR	DNA/hAT-Tip100	0	7	7	0	7	0	0	0	29	32.66	32.66	38.25	27.59	30.745	NA	NA	NA	10.765
Cpun_ltr-1_family-408_inc	665	0.432	CLASSI/LTR	Unknown	0	0	0	0	0	0	0	0	29	NA	NA	NA	NA	NA	NA	NA	NA	11.82
Cpun_ltr-1_family-412_inc	1241	0.335	CLASSI/LTR	Unknown	0	0	0	0	0	0	0	0	59	NA	NA	NA	NA	NA	14.93	NA	NA	12.985
Cpun_ltr-1_family-51_inc	541	0.538	CLASSI/LTR	Unknown	0	0	0	0	0	0	0	0	12	NA	NA	15.37	NA	18.29	NA	NA	NA	9.62
Cpun_ltr-1_family-52_s_0_inc	722	0.45	CLASSI/LTR	Unknown	0	0	0	0	0	0	0	0	173	NA	NA	NA	NA	NA	NA	NA	NA	21.87
Cpun_ltr-1_family-54_s_2_inc	5992	0.491	CLASSI/LTR	LTR/Pao	0	0	0	0	0	0	0	0	13	12.74	NA	NA	18.05	NA	21.93	25.36	19.4	16.185
Cpun_ltr-1_family-55_inc	3133	0.474	CLASSI/LTR	LTR/Pao	NA	NA	NA	NA	NA	NA	NA	NA	NA	NA	NA	NA	NA	11.05	NA	28.95	NA	19.34
Cpun_ltr-1_family-56_s_1_inc	1518	0.478	CLASSI/LTR	LTR/Copia	0	0	0	6	0	0	0	0	19	18.525	17.87	22.5	NA	NA	NA	NA	NA	1.77
Cpun_ltr-1_family-58_s_1_inc	902	0.376	CLASSI/LTR	Unknown	0	0	0	0	0	0	0	0	130	12.89	12.89	NA	NA	NA	NA	NA	NA	1.37
Cpun_ltr-1_family-7_inc	905	0.366	CLASSI/LTR	Unknown	0	0	0	0	0	0	0	0	347	NA	NA	12.93	23.85	33.01	12.24	NA	22.14	16.5
Cpun_ltr-1_family-64_inc	2900	0.422	CLASSI/LTR/GYPSY	LTR/Gypsy	0	0	0	0	0	0	0	0	191	NA	NA	NA	NA	NA	NA	NA	NA	0.875
Cpun_ltr-1_family-65_inc	1175	0.335	CLASSI/LTR	Unknown	0	0	0	0	0	0	0	0	241	NA	NA	27.82	NA	NA	NA	NA	NA	20.62
Cpun_ltr-1_family-66_inc	5384	0.386	CLASSI/LTR/GYPSY	LTR/Gypsy	25	9	18	17	9	5	5	0	348	19.8	15.81	19.75	19.64	19.15	15.45	18.81	22.51	1.27
Cpun_ltr-1_family-67_s_2_inc	464	0.44	CLASSI/LTR	Unknown	0	0	0	0	0	0	0	0	1364	NA	16.91	NA	23.85	19.515	27.6	24.43	30.81	6.415
Cpun_ltr-1_family-67_s_0_inc	158	0.437	CLASSI/LTR	LINE/Penelope	9	20	24	13	41	71	30	108	6086	21.97	21.33	22.17	21.86	24.45	24.37	23.88	20.755	3.19
Cpun_ltr-1_family-68_inc	4872	0.384	CLASSI/LTR	DNA/TcMar-Tc1	47	33	43	33	41	115	70	134	21222	27.44	27.94	27.245	28.16	27.63	29.205	27.04	28.77	15.78
Cpun_ltr-1_family-70_inc	5428	0.534	CLASSI/LTR/GYPSY	LTR/Gypsy	0	0	0	0	0	0	0	0	66	16.72	16.72	NA	47.75	NA	NA	37.275	NA	41.5
Cpun_ltr-1_family-8_inc	4830	0.417	CLASSI/LTR	LTR/Pao	0	0	0	0	0	0	0	0	445	29.64	29.64	19.07	NA	35.97	11.515	25.43	NA	18.25
Cpun_ltr-1_family-71_inc	613	0.473	CLASSI/LTR	Unknown	0	0	0	0	0	0	0	0	36	NA	NA	NA	NA	NA	NA	NA	NA	18.88
Cpun_ltr-1_family-72_s_0_inc	775	0.415	CLASSI/LTR	Unknown	0	0	0	0	0	0	0	0	112	7.03	7.03	NA	NA	NA	NA	NA	NA	29.535
Cpun_ltr-1_family-74_s_0_inc	570	0.398	CLASSI/LTR	Unknown	NA	NA	NA	NA	NA	NA	NA	NA	NA	NA	NA	NA	NA	NA	NA	NA	NA	NA
Cpun_ltr-1_family-75_s_3_inc	1552	0.425	CLASSI/LTR	Unknown	0	0	0	0	0	0	0	0	55	NA	NA	NA	NA	NA	NA	NA	NA	1.07
Cpun_ltr-1_family-77_inc	494	0.443	CLASSI/LTR	Unknown	0	0	0	0	0	0	0	0	2167	NA	NA	NA	34.88	NA	28	NA	NA	12.35
Cpun_ltr-1_family-79_s_0_inc	830	0.424	CLASSI/LTR	Unknown	0	0	0	0	0	0	0	0	37	NA	NA	NA	NA	NA	NA	NA	NA	15.38
Cpun_ltr-1_family-9_s_0_inc	850	0.444	CLASSI/LTR	Unknown	0	0	0	0	0	0	0	0	30	NA	NA	19.73	20.41	NA	NA	NA	NA	4.855
Cpun_ltr-1_family-82_inc	2801	0.395	CLASSI/LTR/GYPSY	LTR/Gypsy	5	0	0	5	0	0	0	0	378	23.545	24.78	25.315	24.83	21.18	15.86	NA	NA	13.745
Cpun_ltr-1_family-83_s_2_inc	10012	0.388	CLASSI/LTR	Unknown	41	60	54	51	57	76	58	87	1876	32.315	31.51	35.435	34.145	30.12	31.09	27.87	32.77	17.29
Cpun_ltr-1_family-84_inc	5410	0.397	CLASSI/LTR/GYPSY	LTR/Gypsy	0	0	0	0	0	0	0	0	10	29.18	29.18	13.42	NA	7.96	NA	NA	25.27	9.39
Cpun_ltr-1_family-86_inc	5203	0.391	CLASSI/LTR/GYPSY	LTR/Gypsy	0	0	0	0	0	0	0	0	37	15.84	15.84	17.59	13.94	NA	13.04	NA	NA	19.745
Cpun_ltr-1_family-87_s_0_inc	491	0.418	CLASSI/LTR	Unknown	0	0	0	0	0	0	0	0	212	NA	NA	NA	NA	NA	NA	NA	NA	21.425
Cpun_ltr-1_family-91_inc	672	0.44	CLASSI/LTR	Unknown	0	0	0	0	0	0	0	0	40	NA	NA	NA	NA	NA	NA	NA	NA	16.01
Cpun_ltr-1_family-93_s_0_inc	446	0.361	CLASSI/LTR	Unknown	0	0	0	0	0	0	0	0	35	30.61	25.615	24.5	27.61	28.25	NA	16.94	NA	3.165
Cpun_ltr-1_family-95_inc	6305	0.404	CLASSI/LTR/GYPSY	LTR/Gypsy	0	0	0	0	4	0	6	0	17	36.505	39.08	41.84	29.87	28.91	29.99	31.435	38.9	12.92
Cpun_ltr-1_family-96_s_2_inc	796	0.413	CLASSI/LTR	Unknown	0	0	0	0	0	0	0	0	108	NA	NA	NA	NA	NA	NA	NA	NA	18.25
Cpun_ltr-1_family-97_inc	9531	0.399	CLASSI/LTR/GYPSY	LTR/Gypsy	4	5	5	0	0	0	0	6	90	24.22	24.38	NA	18.185	NA	18.16	42.47	27.47	23.09
Cpun_ltr-1_family-98_inc	443	0.402	CLASSI/LTR	Unknown	8	10	12	12	12	23	33	32	2721	21.91	19.92	24.64	23.96	23.77	24.575	22.46	23.15	18.04
Cpun_ltr-1_family-99_inc	361	0.319	CLASSI/LTR	Unknown	0	0	0	0	0	0	0	0	4024	19.6	24.52	18.06	26.105	26.5	20.72	31.14	NA	18.62
Cpun_ltr-1_family-100_inc	7484	0.383	CLASSI/LTR	DNA/hAT-Charlie	147	178	198	183	248	222	191	619	14024	26.86	26.735	27.05	25.87	25.99	27.065	24.65	26.71	10.76
Cpun_rnd-1_family-2_inc	717	0.377	CLASSI/LINE	LINE/RTE-BovB	1183	1541	1645	1336	2627	3117	2733	14639	46625	37.635	37.76	37.505	37.38	37.15	36.61	35.64	33.49	11.61
Cpun_rnd-1_family-70_inc	1104	0.441	CLASSI/LINE	LINE/Penelope	5	15	18	11	24	62	32	98	3676	26.71	21.98	24.88	24.445	24.85	25.71	25.93	23.66	5.375
Cpun_rnd-1_family-74_s_1_inc	2817	0.383	CLASSI/LINE	LINE/Penelope	0	5	6	0	4	0	0	0	491	33.32	33.32	30.3	30.24	28.32	28.025	32.675	18.81	7.52
Cpun_rnd-1_family-74_s_2_inc	1657	0.394	CLASSI/LINE	LINE/Penelope	0	0	0	0	0	0	0	0	127	25.32	NA	20.85	NA	27.805	39.8	31.72	22.17	13.8
Cpun_rnd-1_family-74_s_0_inc	707	0.396	CLASSI/LINE	LINE/Penelope	0	0	0	0	0	0	0	0	4364	19.91	14.19	17.73	16.07	22.56	29.64	NA	NA	2.32
Cpun_rnd-1_family-358_inc	818	0.467	CLASSII/TIR	DNA/TcMar-Tc1	0	0	0	0	0	0	0	0	77	NA	NA	NA	NA	NA	NA	27.045	NA	6.735
Cpun_rnd-1_family-366_s_1_inc	1071	0.297	CLASSI/LINE	LINE/Penelope	0	0	0	0	0	0	0	0	142	NA	NA	8.75	NA	32.055	29.34	39.58	NA	26.17
Cpun_rnd-1_family-366_s_2_inc	1147	0.307	CLASSI/LINE	LINE/Penelope	0	0	0	0	0	0	0	0	256	13.18	13.18	NA	7.65	NA	NA	15.38	NA	13.18
Cpun_rnd-1_family-524_inc	1019	0.326	CLASSI/LINE/CR1	LINE/CR1	0	0	0	0	0	0	0	0	1723	27.49	28.65	20.02	28.04	25.83	26.44	29.28	35.73	17.79
Cpun_rnd-1_family-590_inc	501	0.415	CLASSII/HELITRON	RC/Helitron	0	0	0	0	0	0	0	0	515	NA	NA	NA	NA	NA	NA	NA	NA	5.53
Cpun_rnd-1_family-596_inc	1324	0.506	CLASSII/TIR	DNA/TcMar-Mariner	NA	NA	NA	NA	NA	NA	NA	NA	NA	NA	NA	NA	NA	NA	NA	NA	NA	NA
Cpun_rnd-1_family-632_inc	645	0.501	CLASSII/TIR	DNA/TcMar-Tc1	0	0	0	0	0	4	0	0	5587	NA	NA	NA	NA	NA	28.175	NA	NA	6.5
Cpun_rnd-1_family-745_inc	2886	0.367	CLASSI/LINE	LINE/Penelope	0	0	0	0	0	0	0	0	518	30.655	35.46	20.84	NA	31.15	NA	NA	NA	3.39
Cpun_rnd-1_family-781_inc	1040	0.312	CLASSI/LINE/CR1	LINE/CR1	0	0	0	0	0	0	0	0	1224	31.37	31.37	NA	19.89	NA	28.4	26.85	36.735	4.93
Cpun_rnd-1_family-838_s_1_inc	2061	0.401	CLASSII/TIR	DNA/hAT-Tip100	15	10	14	17	22	21	29	31	340	24.68	24.63	26.94	24.185	24.81	24.195	26.07	28.995	23.08
Cpun_rnd-1_family-838_s_2_inc	2103	0.391	CLASSII/TIR	DNA/TcMar-Mariner	44	61	65	46	75	105	93	237	2912	32.19	32.82	31.75	30.385	32.68	33.38	31.03	30.05	19.45
Cpun_rnd-1_family-866_inc	6142	0.505	CLASSI/LINE/I	LINE/I	11	18	17	10	29	25	15	15	1543	36.37	35.93	36.655	33.75	34.53	34.605	35.26	41.64	15.575
Cpun_rnd-1_family-1028_s_2_inc	2525	0.295	CLASSI/LINE	LINE/Penelope	0	0	0	0	0	0	0	0	268	28.39	29.17	23.55	20.33	25.785	33.74	24.45	29.985	23.61
Cpun_rnd-1_family-1041_inc	959	0.348	CLASSII/TIR	DNA/hAT-Blackjack	4	0	0	4	5	0	0	0	18	16.4	NA	23.77	26.85	38.86	21.95	NA	8.13	5.85
Cpun_rnd-1_family-1047_inc	683	0.324	CLASSI/LINE/L2	LINE/L2	0	0	0	0	0	0	0	0	206	NA	NA	NA	NA	NA	28.68	NA	30.83	8.42
Cpun_rnd-1_family-1200_s_1_inc	5105	0.407	CLASSI/LINE/I	LINE/I-Jockey	0	0	5	0	4	20	9	4	1830	28.535	20.63	18.95	22.215	23.6	31.74	24.59	31.01	13.085
Cpun_rnd-1_family-1234_s_2_inc	5552	0.391	CLASSI/LINE	DNA/hAT-Blackjack	21	14	19	18	15	28	13	39	701	31.095	31.94	30.4	30.31	29.445	28.68	28.5	31.7	12.44
Cpun_rnd-1_family-1234_s_0_inc	313	0.505	CLASSI/LINE	LINE/R1-LOA	0	0	0	0	0	6	0	0	9	NA	NA	NA	NA	30.835	27.83	NA	NA	17.625
Cpun_rnd-1_family-1373_inc	477	0.361	CLASSII/TIR	DNA/hAT-Charlie	0	0	0	0	0	0	0	0	136	NA	NA	NA	NA	NA	19.72	23.3	NA	1.63
Cpun_rnd-1_family-1392_inc	1077	0.443	CLASSI/LINE	LINE/Penelope	0	0	6	4	4	9	0	7	869	37.57	38.97	28.51	46.92	39.645	33.75	27.555	42.58	4.47
Cpun_rnd-1_family-1393_inc	3228	0.451	CLASSI/LINE	LINE/RTE-RTE	9	9	12	0	135	0	0	0	267	45.55	46.585	45.12	43.67	25.585	NA	23.45	34.57	6.28
Cpun_rnd-1_family-1394_inc	721	0.44	CLASSII/HELITRON	RC/Helitron	0	0	0	0	0	0	0	0	581	NA	NA	NA	NA	31.31	NA	NA	NA	5.81
Cpun_rnd-1_family-1411_inc	179	0.352	CLASSII/TIR	DNA/TcMar-Mariner	0	0	0	0	0	0	0	0	139	25.87	25.87	27.78	27.55	31.07	NA	NA	NA	12.69
Cpun_rnd-1_family-1441_s_2_s_2_s_1_inc	2415	0.376	CLASSII/TIR/PIGGYBAC	DNA/PiggyBac	0	14	20	4	0	23	4	7	123	36.73	36.15	32.86	38.38	42.1	37.94	43.035	37.19	11.66
Cpun_rnd-1_family-1445_inc	839	0.353	CLASSII/TIR	DNA/hAT-Charlie	NA	NA	NA	NA	NA	NA	NA	NA	NA	NA	NA	NA	NA	NA	NA	NA	NA	NA
Cpun_rnd-1_family-1449_s_2_inc	6748	0.381	CLASSII/TIR	DNA	17	21	21	23	45	38	34	165	9017	30.34	29.79	26.69	27.01	26.6	29.66	29.62	27.76	15.58
Cpun_rnd-1_family-1460_inc	2033	0.378	CLASSI/LINE	LINE/RTE-BovB	19	23	24	25	25	45	39	124	213	35.92	35.705	35.11	35.71	36.225	34.235	31.51	34.465	21.02
Cpun_rnd-1_family-1502_inc	2574	0.399	CLASSII/TIR/PIGGYBAC	DNA/PiggyBac	0	0	0	6	0	0	11	10	163	40.22	41.73	30.48	28.485	27.44	36.04	32.83	34.395	2.575
Cpun_rnd-3_family-126_inc	225	0.427	CLASSI/LINE	LINE/RTE-BovB	NA	NA	NA	NA	NA	NA	NA	NA	NA	NA	NA	NA	NA	NA	NA	NA	NA	NA
Cpun_rnd-3_family-1952_inc	1860	0.372	CLASSI/LINE	LINE/RTE-BovB	0	0	0	0	0	6	0	8	8	37.73	37.785	39.785	34.63	38.94	34.9	31.01	35.67	21.285
Cpun_rnd-3_family-133_inc	477	0.335	CLASSI/LINE	LINE/RTE-BovB	0	0	0	0	0	0	4	16	1624	37.785	36.6	47.22	32.12	32.1	22.72	28.985	27.65	17.565
Cpun_rnd-3_family-222_inc	1147	0.417	CLASSI/LINE	LINE/RTE-BovB	59	53	60	64	69	119	85	230	180	24.66	24.19	24.075	26.35	26.5	22.31	26.695	21.05	13.24
Cpun_rnd-3_family-251_inc	314	0.299	CLASSI/LINE	Unknown	35	41	44	38	80	328	41	43	844	27.375	26.515	27.49	24.48	25.64	26.04	28.51	26.57	19.17
Cpun_rnd-3_family-743_inc	284	0.535	CLASSI/LINE	LINE/R1-LOA	0	0	0	0	0	0	0	0	18	NA	NA	NA	34.175	36.16	NA	NA	NA	12.61
Cpun_rnd-3_family-2426_inc	1730	0.401	CLASSII/TIR	DNA/hAT-Charlie	0	0	0	0	0	37	8	0	138	14.18	19.765	30.435	NA	19.76	17.69	9.44	32.25	10.71
Cpun_rnd-4_family-142_inc	157	0.369	CLASSI/LINE	LINE/RTE-BovB	299	314	350	288	478	494	458	975	713	29.38	29.34	29.545	29.595	28.43	28.39	27.24	25.19	23.41
Cpun_rnd-4_family-342_inc	444	0.401	CLASSI/LINE	LINE/RTE-BovB	145	211	233	199	251	308	235	740	481	29.68	30.005	30.8	30.195	28.78	27.715	26.8	22.735	20.875
Cpun_rnd-4_family-1539_inc	548	0.37	CLASSII/TIR	DNA/hAT-Tip100	8	4	5	4	8	10	7	12	702	31.645	32.69	33.78	38.25	38.855	39.275	35.12	33.355	10.175
Cpun_rnd-4_family-1777_inc	1255	0.406	CLASSII/TIR	DNA/TcMar-Tc1	440	526	573	477	582	8	26	98	642	27.33	27.195	27.945	27.81	25.11	35.22	33.29	33.04	11.56
Cpun_rnd-4_family-982_inc	1835	0.413	CLASSI/LINE	LINE/RTE-X	4	0	4	0	5	0	0	0	664	42.84	34.39	37.035	27.03	39.49	NA	39.56	NA	13.525
Cpun_rnd-4_family-566_s_2_inc	1633	0.448	CLASSII/TIR	DNA/TcMar-Tc1	0	0	0	0	0	0	0	0	294	NA	NA	NA	27.22	26.7	NA	NA	NA	6.985
Cpun_rnd-4_family-2614_inc	2355	0.372	CLASSII/TIR	DNA/hAT-Charlie	0	0	0	7	7	67	6	7	397	27.415	27.415	25.705	20.12	23.34	11.18	26.37	21.25	1.89
Cpun_rnd-4_family-2858_inc	916	0.353	CLASSI/LINE	Unknown	17	25	28	20	70	73	0	7	586	14.82	15.925	12.18	18.62	13.88	17.03	NA	11.98	10.93
Cpun_rnd-4_family-1215_inc	1298	0.362	CLASSII/TIR	Unknown	0	0	4	0	4	10	7	0	481	33.545	36.64	29.89	36.49	32.385	35.56	35	27.76	15.89
Cpun_rnd-4_family-952_inc	910	0.341	CLASSII/TIR/PIGGYBAC	DNA/PiggyBac	0	0	0	0	0	0	5	0	266	30.8	30.8	24.695	NA	38.06	12.98	23.17	NA	16.56
Cpun_rnd-4_family-1280_inc	450	0.387	CLASSII/TIR	DNA/TcMar-Tc1	0	0	0	0	0	0	4	0	11	28.95	28.95	NA	NA	31.06	NA	38.325	35.68	6.86
Cpun_rnd-4_family-3621_inc	259	0.382	CLASSII/TIR	DNA/hAT-Tip100	0	0	0	0	0	0	0	0	429	NA	NA	26.09	20.85	NA	NA	NA	NA	1.985
Cpun_rnd-4_family-2106_inc	764	0.323	CLASSII/TIR	DNA/TcMar-Tc1	0	4	4	0	0	21	0	13	211	27.9	27.9	27.23	28.635	27.41	23.39	27.27	32.37	12.095
Cpun_rnd-4_family-4_inc	770	0.318	CLASSII/HELITRON	Unknown	20	20	23	29	37	6	4	0	6478	20.185	20.4	18.465	20.84	22.07	22.52	21.595	24.84	11.77
Cpun_rnd-4_family-1126_inc	955	0.388	CLASSII/TIR	DNA/hAT-Charlie	14	15	16	10	26	68	7	0	218	24.44	27.36	25.38	26.575	30.505	38.815	15.265	NA	13.34
Cpun_rnd-4_family-3869_inc	3065	0.359	CLASSII/TIR	DNA/TcMar-Tc1	5	9	9	0	0	13	0	17	542	31.955	31.91	35.04	25.65	28.24	31.84	34.69	29.46	16.99
Cpun_rnd-4_family-694_inc	582	0.409	CLASSII/TIR	DNA/TcMar-Tc1	0	0	0	0	0	5	7	7	193	NA	38.29	30.33	NA	29.93	23.98	33.11	27.1	16.14
Cpun_rnd-4_family-163_s_0_inc	454	0.39	CLASSII/TIR	DNA/TcMar-Tc1	6	6	6	5	8	44	0	0	22	29.85	28.52	27.44	32.69	27.78	27.49	22.295	14.46	11.04
Cpun_rnd-4_family-3084_inc	2296	0.359	CLASSII/TIR	DNA/hAT-Tip100	0	0	0	0	0	0	0	0	244	25.835	25.835	NA	NA	16.35	NA	NA	NA	3.985
Cpun_rnd-4_family-1059_inc	766	0.273	CLASSI/LINE	LINE/Dong-R4	4	5	7	4	5	4	0	16	268	25.35	17.74	20.41	21.87	34	14.55	29.39	28.165	18.985
Cpun_rnd-4_family-1937_inc	368	0.302	CLASSI/LINE	Unknown	5	5	7	7	11	5	0	0	370	32.81	32.81	31.09	28.27	30.71	28.28	33.43	NA	19.88
Cpun_rnd-4_family-2689_inc	916	0.536	CLASSII/TIR	DNA/TcMar-Tc1	0	0	0	0	0	0	0	0	241	15.56	15.56	NA	NA	NA	NA	NA	NA	13.75
Cpun_rnd-4_family-1655_inc	626	0.447	CLASSII/TIR	DNA/hAT-Ac	7	6	6	7	14	0	12	0	552	25.095	25.095	26.57	21.11	24.11	NA	24.07	NA	11.86
Cpun_rnd-4_family-1678_inc	362	0.326	CLASSI/LINE	LINE/RTE-BovB	0	4	0	0	12	8	6	54	597	35.71	38.915	37.985	35.565	33.42	35.45	35.18	36.16	18.25
Cpun_rnd-4_family-225_inc	5249	0.355	CLASSI/LINE	LINE/L1-Tx1	0	0	0	4	0	0	0	0	667	20.85	20.77	20.175	21.89	21.98	23.975	19.76	20.28	34.58
Cpun_rnd-4_family-658_inc	2522	0.383	CLASSII/TIR	DNA/hAT-Charlie	24	28	31	26	53	0	10	7	444	28.25	27.38	32.93	32.63	30.195	15.68	15.825	34.575	6.495
Cpun_rnd-4_family-141_inc	1251	0.368	CLASSII/TIR	DNA/CMC-Chapaev-3	0	5	7	0	13	15	0	0	302	36.79	38.96	34.9	37.49	36.425	35.825	32.11	38.11	15.175
Cpun_rnd-4_family-92_inc	1006	0.374	CLASSII/TIR	DNA/TcMar-Fot1	0	0	0	0	0	0	0	0	202	NA	NA	7.75	NA	NA	17.18	NA	NA	14.285
Cpun_rnd-4_family-941_inc	3324	0.399	CLASSII/TIR/PIGGYBAC	DNA/PiggyBac	13	21	25	12	17	160	125	22	281	38.62	38.235	32.37	33.28	28.865	31.275	29.63	31.03	9.345
Cpun_rnd-4_family-715_inc	1174	0.331	CLASSII/HELITRON	RC/Helitron	0	0	0	0	0	27	0	0	604	NA	NA	NA	27.03	30.39	22.275	34.875	NA	6.345
Cpun_rnd-4_family-839_inc	790	0.362	CLASSI/LINE	Unknown	0	0	0	0	0	0	0	0	30	35.35	32.97	25.5	23.14	32.69	NA	NA	NA	21.08
Cpun_rnd-4_family-1079_inc	1530	0.443	CLASSII/TIR	DNA/TcMar-Mariner	0	0	0	0	0	60	10	0	178	14.965	13.92	36.11	31.62	20.675	7.76	9.26	33.98	7.295
Cpun_rnd-4_family-1425_inc	526	0.356	CLASSII/TIR	DNA/TcMar-Tc1	0	0	0	0	0	0	0	0	188	43.01	42.29	39.53	34.2	37.31	30.22	NA	33.415	11.695
Cpun_rnd-4_family-2788_inc	775	0.377	CLASSII/TIR	DNA/hAT-Charlie	0	0	0	0	0	0	0	0	1219	28.49	28.49	20.06	NA	9.23	34.84	26.23	20.17	3.45
Cpun_rnd-4_family-1290_inc	267	0.371	CLASSI/LINE	LINE/RTE-BovB	81	108	116	88	184	299	212	919	401	31.395	31.43	32.23	31.24	30.165	30.555	28.975	26.925	24.07
Cpun_rnd-4_family-4270_inc	542	0.389	CLASSII/HELITRON	RC/Helitron	0	0	0	0	0	0	0	0	415	NA	18.78	NA	NA	NA	NA	NA	NA	8.38
Cpun_rnd-4_family-1588_inc	1972	0.331	CLASSII/TIR	DNA/hAT-Tip100	26	29	34	29	59	0	0	0	324	30.17	30.17	30.155	29.45	26.06	25.46	NA	15.51	16.81
Cpun_rnd-4_family-1728_inc	2774	0.367	CLASSII/TIR	DNA/Kolobok-Hydra	0	0	0	0	0	10	0	12	186	40.845	38.925	39.37	42.07	29.895	37.395	NA	42.96	6.05
Cpun_rnd-4_family-1948_s_2_inc	1288	0.452	CLASSII/TIR	DNA/TcMar-Tc1	4	0	0	0	6	0	0	7	61	34.33	30.62	38.78	37.075	39.01	37.445	37.08	22.11	6.605
Cpun_rnd-4_family-2970_inc	353	0.448	CLASSII/TIR	DNA/TcMar-Tc1	51	73	80	59	108	21	5	13	111	31.28	30.51	31.11	30.485	31.02	27.38	24.57	28.17	21.43
Cpun_rnd-4_family-552_inc	1066	0.402	CLASSII/TIR/PIGGYBAC	DNA/PiggyBac	18	19	24	17	36	47	0	6	2553	32.805	30.82	36.1	35.16	31.51	33.71	33.255	26.43	11.82
Cpun_rnd-4_family-113_inc	714	0.322	CLASSII/HELITRON	Unknown	0	0	0	0	0	0	0	0	853	33.88	33.88	NA	15.27	NA	15.86	17.84	NA	6.27
Cpun_rnd-4_family-1591_inc	664	0.428	CLASSII/TIR	DNA/hAT-Charlie	4	6	6	5	6	44	79	30	1065	27.485	27.485	23.15	20.415	23.75	27.72	26.98	24.455	15.76
Cpun_rnd-4_family-6770_inc	334	0.29	CLASSI/LINE	Unknown	0	9	9	4	11	11	0	93	200	21.18	20.65	22.605	33.98	27.67	26.14	22.58	22.39	16.67
Cpun_rnd-4_family-1572_inc	626	0.337	CLASSII/TIR	DNA/hAT-Charlie	5	0	0	0	0	12	4	0	594	28.505	28.505	31.94	30.6	26.34	28.205	22.165	NA	21.12
Cpun_rnd-4_family-78_inc	2933	0.443	CLASSI/LTR/GYPSY	LTR/Gypsy	0	0	0	0	0	0	0	0	250	10.34	10.34	NA	NA	NA	NA	NA	NA	17.53
Cpun_rnd-4_family-473_inc	684	0.401	CLASSII/TIR	DNA/TcMar-Tigger	8	9	13	11	30	0	10	0	166	28.06	28.06	27.59	30.75	26.78	26.32	25.77	NA	6.785
Cpun_rnd-4_family-964_inc	1168	0.379	CLASSII/TIR	DNA/TcMar-m44	0	0	0	0	4	12	0	8	202	39.4	NA	28.73	36.44	28.905	32.21	NA	40.315	5.295
Cpun_rnd-4_family-2628_inc	210	0.39	CLASSI/LINE	LINE/RTE-BovB	7	7	7	9	9	11	8	74	104	32.11	29.35	33.31	32.025	32.22	31.99	35.34	30.94	18.83
Cpun_rnd-4_family-2924_inc	1346	0.314	CLASSI/LINE	LINE/RTE-BovB	0	0	0	0	0	0	0	14	59	46.19	46.19	42.18	36.205	22.41	26.03	40.795	37.92	13.755
Cpun_rnd-4_family-4176_inc	1496	0.401	CLASSII/TIR/PIGGYBAC	DNA/PiggyBac	4	8	9	4	10	0	0	5	62	35.595	35.37	32.07	28.495	31.285	22.655	30.14	38.37	5.15
Cpun_rnd-4_family-824_inc	549	0.423	CLASSII/TIR	DNA/TcMar-Tc1	12	6	6	8	14	0	99	27	337	25.81	25.81	27.67	27.825	28.67	42.15	24.9	28.72	17.68
Cpun_rnd-4_family-102_inc	385	0.343	CLASSI/LINE	LINE/RTE-BovB	0	0	0	0	0	4	12	12	182	19.19	27.15	27.045	26.18	32.13	40.83	28.62	29.655	18.005
Cpun_rnd-4_family-3268_inc	2779	0.397	CLASSII/TIR/PIGGYBAC	DNA/PiggyBac	8	7	6	17	4	30	5	8	765	37.27	37.47	36.64	35.12	33.715	34.7	38.91	36.505	13.575
Cpun_rnd-4_family-1054_inc	452	0.374	CLASSI/LINE	LINE/Dong-R4	11	10	14	13	15	32	25	5	200	39.93	40.75	40.23	39.64	38.59	37.545	34.91	38.175	16
Cpun_rnd-4_family-1156_inc	520	0.396	CLASSII/TIR	DNA/hAT-hATx	0	0	0	0	0	0	0	0	100	NA	NA	NA	NA	NA	NA	NA	NA	14.21
Cpun_rnd-4_family-123_inc	776	0.345	CLASSII/TIR	DNA/Sola-1	9	0	0	0	0	0	0	0	95	27.21	27.21	NA	21.53	NA	NA	NA	NA	16.1
Cpun_rnd-4_family-1837_inc	758	0.33	CLASSI/LINE	LINE	0	0	7	0	0	17	7	22	209	31.84	28.99	37.135	27.01	26.87	33.96	27.98	34.3	8.69
Cpun_rnd-4_family-5019_inc	410	0.346	CLASSII/TIR	DNA/hAT-Tip100	0	0	0	0	0	0	0	0	147	NA	NA	NA	25.76	NA	34.67	NA	NA	23.91
Cpun_rnd-4_family-616_inc	451	0.424	CLASSII/TIR	DNA/TcMar-Tc1	0	0	0	0	0	7	6	0	218	32.66	33.97	18.89	29.93	31.36	36.565	37.435	30.91	15.355
Cpun_rnd-4_family-1526_inc	4009	0.366	CLASSII/TIR	DNA/Sola-1	0	0	0	0	0	0	0	0	370	34.71	NA	NA	13.99	10.34	36.855	30.21	37.25	16.59
Cpun_rnd-4_family-1810_inc	10973	0.371	CLASSII/TIR	Unknown	1298	2411	2360	1308	1603	2849	903	3294	9506	32.54	32.54	30.925	30.81	30.85	30.06	30.72	31.09	13.99
Cpun_rnd-4_family-4549_inc	2574	0.392	CLASSII/TIR/PIGGYBAC	DNA/PiggyBac	37	33	37	35	38	48	14	31	97	39.31	38.79	38.64	39.17	37.95	39.505	38.095	34.95	1.6
Cpun_rnd-4_family-5475_inc	1058	0.331	CLASSII/TIR	Unknown	17	28	33	34	32	50	8	5	189	30.35	30.35	32.88	30.77	31.14	22.405	28.16	33.61	11.98
Cpun_rnd-4_family-7683_s_1_inc	303	0.284	CLASSII/TIR	DNA/TcMar-Mariner	0	0	0	0	0	0	0	0	1275	28.78	29.85	22.87	23.98	32.395	NA	NA	NA	12.455
Cpun_rnd-4_family-7683_s_2_inc	313	0.409	CLASSII/TIR	DNA/TcMar-Mariner	0	0	0	0	0	0	0	0	212	32.635	31.775	32.32	33.55	34.475	33.53	22.76	36.49	12.15
Cpun_rnd-5_family-3707_inc	544	0.491	CLASSI/LINE	LINE/R1-LOA	0	0	0	0	0	0	0	0	848	34.495	28.14	32.5	25.76	37.73	27.06	NA	15.37	14.8
Cpun_rnd-5_family-714_inc	4182	0.461	CLASSI/LINE	LINE/RTE-RTE	6	0	4	7	7	0	0	0	466	44.72	44.295	46.35	41.635	42.73	14.965	45.2	28.36	7.395
Cpun_rnd-5_family-172_inc	2817	0.361	CLASSII/TIR	DNA/hAT-Charlie	5	7	8	6	13	13	0	0	300	41.57	41.48	36.08	33.145	39.225	42.66	24.96	42.015	3.35
Cpun_rnd-5_family-825_inc	599	0.359	CLASSII/TIR	DNA/hAT-Tip100	0	0	0	0	0	0	0	0	228	NA	NA	NA	16.4	46.78	NA	NA	NA	13.47
Cpun_rnd-5_family-833_inc	1774	0.558	CLASSI/DIRS/DIRS	Unknown	0	0	0	0	0	0	0	4	170	NA	NA	25.21	24.24	NA	19.665	16.9	23.015	25.71
Cpun_rnd-5_family-104_inc	1235	0.402	CLASSII/TIR	DNA/TcMar-m44	4	0	0	5	4	28	9	18	86	35.08	35.08	39.66	39.415	35.81	34.795	39.5	38.95	10.96
Cpun_rnd-5_family-113_inc	2494	0.411	CLASSII/TIR/PIGGYBAC	DNA/PiggyBac	0	0	0	0	0	0	4	5	555	34.135	34.135	31.52	NA	NA	34.17	34.78	39.145	16.35
Cpun_rnd-5_family-2502_inc	526	0.325	CLASSII/TIR	Unknown	0	4	5	0	12	20	5	18	218	12.93	14.21	22.195	24.84	23.32	24.67	24.965	23.51	20.4
Cpun_rnd-5_family-2079_inc	5245	0.413	CLASSI/LINE	LINE/L1-Tx1	618	770	846	618	1084	1413	948	2639	1652	31.93	32.05	30.83	30.84	30.235	30.39	28.91	29.1	22.16
Cpun_rnd-5_family-340_inc	4325	0.378	CLASSII/TIR/MERLIN	DNA/Merlin	37	10	6	19	20	32	19	71	1092	28.5	27.45	24.28	28.94	29.21	29.78	28.23	29.745	18.35
Cpun_rnd-5_family-1147_inc	823	0.344	CLASSII/TIR	Unknown	0	0	0	5	9	0	0	0	124	29.325	33.51	31.34	34.44	35.4	28.57	NA	29.13	14.255
Cpun_rnd-5_family-1872_inc	473	0.359	CLASSI/LINE	LINE/RTE-BovB	0	0	0	0	5	0	10	32	213	37.45	36.45	37.3	NA	36.67	37.69	35.42	32.58	16.74
Cpun_rnd-5_family-1712_inc	2233	0.376	CLASSII/TIR	DNA/Kolobok-T2	0	0	0	0	0	0	0	0	110	24.375	22.585	17.13	21.435	NA	NA	NA	27.27	4.29
Cpun_rnd-5_family-2394_inc	206	0.282	CLASSI/LINE	LINE/RTE-BovB	16	26	29	22	32	134	20	34	300	29.565	29.485	27.28	29.76	29.46	27.36	25.695	25.885	17.545
Cpun_rnd-5_family-55_inc	1397	0.37	CLASSI/LINE	LINE	0	4	4	0	0	33	0	0	1259	26.015	26.015	21.175	24.28	24.885	22.04	15.615	NA	19.42
Cpun_rnd-5_family-2208_inc	1696	0.396	CLASSII/TIR	DNA/TcMar-m44	0	0	0	0	0	7	0	0	199	NA	NA	NA	20.885	28.42	37.89	29.27	30.81	2.91
Cpun_rnd-5_family-2578_inc	991	0.393	CLASSII/TIR/PIGGYBAC	DNA/PiggyBac	0	0	0	0	0	0	0	11	571	NA	NA	NA	NA	27.29	34.105	37.525	32.94	9.46
Cpun_rnd-5_family-452_inc	894	0.329	CLASSII/TIR	DNA/hAT-Charlie	5	8	10	10	25	4	0	0	169	33.43	33.15	27.06	36.87	32.77	33	NA	NA	19.06
Cpun_rnd-5_family-748_inc	564	0.369	CLASSII/TIR	DNA/TcMar-Tc1	0	0	4	0	0	0	0	5	76	38.71	39.27	37.67	31.11	37.79	34.74	36.98	37.235	22.65
Cpun_rnd-5_family-3038_inc	1112	0.401	CLASSII/TIR	DNA/TcMar-m44	0	0	0	0	0	23	0	6	1041	23.665	23.065	NA	40.86	36.86	29.95	NA	40.17	3.89
Cpun_rnd-5_family-1012_s_0_s_2_inc	3697	0.348	CLASSII/TIR	DNA/hAT-Tip100	46	57	60	49	62	84	52	14	843	31.865	31.725	32.47	31.02	32.24	31.46	32.645	28.36	13.92
Cpun_rnd-5_family-422_inc	257	0.311	CLASSI/LINE	LINE/RTE-BovB	124	158	182	145	280	291	285	1057	421	28.975	29.26	29.64	29.95	28.78	29.09	27.15	24.44	23.09
Cpun_rnd-5_family-1556_inc	1386	0.385	CLASSI/LINE	LINE/RTE-BovB	12	13	16	13	13	37	29	166	147	35.03	35.11	32.12	34.085	35.49	32.77	34.295	32.76	11.59
Cpun_rnd-5_family-2522_s_1_inc	6045	0.395	CLASSII/TIR	DNA/TcMar-Tc1	37	29	33	24	57	135	36	162	3489	32.98	31.38	30.91	30.72	24.64	34.975	27.78	32.845	25.13
Cpun_rnd-5_family-2522_s_2_inc	5516	0.402	CLASSII/TIR	DNA/TcMar-Tc1	10	9	13	6	9	32	21	64	1643	27.55	24.69	24.58	19.14	29.25	33.01	26.13	26.41	22.34
Cpun_rnd-5_family-1128_inc	5095	0.376	CLASSII/TIR	DNA/TcMar-Tigger	4	6	9	6	14	45	9	28	4336	24.23	24.21	24.97	21.325	23.34	20.77	20.73	24.46	19.26
Cpun_rnd-5_family-4438_inc	3028	0.352	CLASSII/TIR	DNA/Kolobok-Hydra	4	0	0	0	0	0	0	11	115	15.81	26.96	15.805	16.16	15.81	38.93	38.04	37.65	5.95
Cpun_rnd-5_family-1455_inc	449	0.356	CLASSII/TIR	DNA/hAT-Tip100	0	0	0	0	0	0	0	0	143	NA	14.73	NA	NA	NA	NA	NA	NA	14.495
Cpun_rnd-5_family-2650_inc	515	0.423	CLASSII/TIR	DNA/TcMar-Mariner	0	0	0	0	0	0	0	0	142	NA	NA	23.2	NA	NA	NA	12.24	27.02	23.47
Cpun_rnd-5_family-3618_inc	787	0.385	CLASSI/LTR	Unknown	0	0	0	0	0	0	0	0	196	17.36	17.36	NA	NA	25.86	NA	NA	21.86	12.475
Cpun_rnd-5_family-1005_inc	2532	0.373	CLASSII/TIR/PIGGYBAC	DNA/PiggyBac	0	17	16	10	0	4	4	0	747	33.39	33.595	35.705	39.135	27.575	25.485	40.085	38.235	4.405
Cpun_rnd-5_family-1610_inc	1832	0.425	CLASSII/TIR	DNA/hAT-Tip100	0	0	0	0	8	22	0	7	143	40.48	39.06	40.9	42.41	39.46	20.5	41.355	40.35	10.55
Cpun_rnd-5_family-3137_s_1_inc	3712	0.368	CLASSII/HELITRON	RC/Helitron	0	0	0	0	0	6	5	15	119	21.5	22.155	27.83	17.65	17.905	26.21	24.86	24.51	19.69
Cpun_rnd-5_family-3137_s_0_inc	1525	0.369	CLASSII/HELITRON	RC/Helitron	0	0	0	0	0	0	0	0	77	NA	NA	24.06	NA	NA	NA	11.72	34.7	15.935
Cpun_rnd-5_family-275_inc	1250	0.395	CLASSII/TIR	DNA/TcMar-Mariner	0	0	0	4	0	0	0	0	220	31.07	31.07	31.39	30.495	26.23	NA	NA	29.48	14.9
Cpun_rnd-5_family-468_inc	1050	0.396	CLASSII/TIR	DNA/Academ-1	20	0	0	0	0	0	0	0	110	NA	NA	NA	26.86	NA	NA	NA	NA	12.675
Cpun_rnd-5_family-1729_inc	193	0.368	CLASSI/LINE/I	Unknown	0	0	0	0	0	0	0	0	249	NA	NA	NA	NA	NA	NA	NA	NA	16.905
Cpun_rnd-5_family-1143_inc	829	0.404	CLASSI/LINE	LINE/RTE-BovB	0	0	0	0	4	24	29	0	125	35.83	35.84	33.98	38.87	42.3	36.09	31.94	NA	8.88
Cpun_rnd-5_family-2241_inc	2729	0.373	CLASSII/TIR	DNA/hAT-Blackjack	0	0	0	0	8	12	0	0	240	15.91	14.59	13.86	18.11	8.3	21.41	15.915	12.06	2.84
Cpun_rnd-5_family-740_inc	1182	0.478	CLASSII/TIR	DNA/TcMar-Mariner	24	20	25	21	38	0	79	0	88	31.46	31.765	30.94	31.43	29.62	NA	22.72	NA	19.82
Cpun_rnd-5_family-943_inc	243	0.399	CLASSI/LINE	LINE	64	70	70	59	122	178	144	655	307	30.34	30.34	29.45	29.13	28.31	27.75	28.12	25.98	23.14
Cpun_rnd-5_family-123_inc	854	0.416	CLASSII/TIR	Unknown	0	0	0	0	0	10	0	0	137	NA	NA	NA	NA	12.29	18.04	NA	NA	3.755
Cpun_rnd-5_family-30_inc	152	0.329	CLASSI/LINE	LINE/I-Jockey	0	0	0	0	0	0	0	0	91	NA	NA	27.1	NA	23.65	NA	NA	33.58	22.475
Cpun_rnd-5_family-5435_inc	1280	0.464	CLASSII/TIR/MERLIN	DNA/Merlin	0	0	0	0	0	0	0	18	237	NA	NA	22.84	16.925	NA	36.15	44.81	39.84	19.855
Cpun_rnd-5_family-400_inc	6249	0.35	CLASSI/LINE	LINE/Penelope	7	0	0	4	8	0	0	0	1519	26.805	30.425	32.505	32.105	27.98	27.49	40.16	NA	20.09
Cpun_rnd-5_family-4526_inc	1175	0.369	CLASSI/LINE	LINE/I-Jockey	0	0	0	0	0	0	0	0	280	NA	NA	NA	NA	NA	NA	NA	21.09	15.23
Cpun_rnd-5_family-10023_inc	590	0.446	CLASSII/TIR	DNA/TcMar-Tc1	27	43	48	45	44	5	0	0	161	23.325	22.855	24.91	24.88	20.56	3.23	33.705	29.14	10.64
Cpun_rnd-5_family-2000_inc	2995	0.393	CLASSII/TIR	DNA/TcMar-Fot1	0	0	0	0	0	0	0	0	52	NA	NA	19.43	NA	NA	NA	42.465	13.635	4.795
Cpun_rnd-5_family-312_inc	2020	0.393	CLASSII/TIR	DNA/hAT-Charlie	0	0	0	9	0	8	0	0	662	NA	NA	28.08	NA	19.66	20.65	35.01	15.62	18.025
Cpun_rnd-5_family-3368_inc	930	0.458	CLASSI/LINE	LINE/Penelope	118	162	181	141	283	525	331	310	1201	27.76	28.04	27.93	26.845	26.32	26.56	24.67	27.465	14.145
Cpun_rnd-5_family-3709_inc	856	0.391	CLASSII/TIR	DNA/hAT-Charlie	6	5	6	4	10	10	0	4	132	29.105	29.6	28.3	28.745	27.81	36.94	25.36	24.6	18.6
Cpun_rnd-5_family-1383_s_1_inc	1697	0.393	CLASSII/TIR	DNA/TcMar-m44	0	0	0	4	7	13	0	9	54	NA	33.89	28.99	27.84	30.415	37.14	21.88	37.87	10.47
Cpun_rnd-5_family-1383_s_2_inc	1137	0.436	CLASSII/TIR	SINE/tRNA-Deu	5	11	9	15	0	8	7	5	26662	24.11	23.2	24.67	26.175	21.7	27.14	22.565	30.725	9.66
Cpun_rnd-5_family-1383_s_0_inc	656	0.396	CLASSII/TIR	DNA/TcMar-m44	0	0	0	0	0	0	0	0	43	NA	NA	19	NA	NA	NA	NA	38.19	13.59
Cpun_rnd-5_family-1489_inc	143	0.308	CLASSI/LINE	LINE/RTE-BovB	5	4	7	5	12	12	8	20	177	33.2	31.23	34.83	29.44	29.84	28.705	33.31	31.43	17.62
Cpun_rnd-5_family-4692_inc	1072	0.446	CLASSII/TIR	DNA/TcMar-Tc1	0	0	0	0	0	0	0	0	1213	25.95	25.95	NA	NA	NA	NA	NA	NA	18.85
Cpun_rnd-5_family-5093_inc	361	0.382	CLASSII/TIR	DNA/TcMar-Tc1	5	4	0	4	7	12	5	33	131	24.135	24.95	27.58	27.89	26.25	24.23	28.17	22.51	17.78
Cpun_rnd-5_family-5205_inc	3278	0.39	CLASSII/TIR/P	Unknown	0	5	7	8	5	6	5	6	649	22.015	21.44	19.14	28.66	24.12	29.515	26.85	22.08	18.86
Cpun_rnd-5_family-7817_inc	904	0.362	CLASSII/TIR	DNA/hAT-Tip100	0	0	0	0	0	0	0	0	474	NA	NA	NA	NA	NA	NA	17.25	NA	11.45
Cpun_rnd-5_family-1370_inc	362	0.381	CLASSI/LINE	LINE/RTE-BovB	113	136	157	113	229	292	240	997	258	30.925	31.21	31.68	31.37	29.14	29.07	28.79	25.89	23.19
Cpun_rnd-5_family-270_inc	1173	0.323	CLASSII/TIR	DNA/Sola-1	0	0	0	0	0	0	0	0	134	NA	NA	14.6	NA	NA	NA	32.06	NA	14.455
Cpun_rnd-5_family-3115_inc	934	0.416	CLASSII/TIR	DNA/hAT-Charlie	0	0	0	0	0	0	0	0	72	NA	NA	NA	NA	NA	NA	NA	NA	17.93
Cpun_rnd-5_family-5604_inc	491	0.352	CLASSI/LINE	LINE/RTE-BovB	0	0	0	0	0	0	7	0	120	NA	NA	35.57	36.41	NA	26.05	41.74	23.77	16.555
Cpun_rnd-5_family-5785_inc	2283	0.383	CLASSII/TIR/PIFHARBINGER	DNA/hAT-Tip100	0	0	0	0	0	0	0	0	292	24.03	25.805	30.81	22.815	14.24	29.43	34.77	21.19	9.54
Cpun_rnd-5_family-747_inc	6035	0.384	CLASSII/TIR/PIGGYBAC	LINE/L2	10	12	13	10	17	37	24	41	2690	39.595	37.715	39.51	34.095	32.59	31.8	34.825	35.55	19.07
Cpun_rnd-5_family-1069_s_2_inc	627	0.461	CLASSII/TIR	DNA/TcMar-Tc1	0	4	0	0	0	7	0	0	35	41.64	38.195	36.45	17.03	33.95	37.36	NA	27.29	9.83
Cpun_rnd-5_family-4868_inc	5295	0.379	CLASSII/TIR	DNA/TcMar-Tc1	0	5	6	6	8	6	7	21	2578	22.69	24.1	27.885	25.09	20.58	27.29	22.79	30.46	18.62
Cpun_rnd-5_family-8576_inc	1099	0.421	CLASSII/TIR	DNA/TcMar-Tc1	0	0	0	0	0	0	6	0	139	33.7	32.025	30.71	32	27.06	30.26	27.74	27.19	14.46
Cpun_rnd-5_family-205_inc	334	0.398	CLASSI/LINE	Unknown	0	0	0	0	0	4	0	0	46	NA	35.27	40.19	NA	NA	35.355	37.39	19.765	28.85
Cpun_rnd-5_family-2403_inc	1865	0.392	CLASSII/TIR	DNA/TcMar-Tc1	8	7	6	16	6	8	0	6	540	38.55	37.68	37.445	39.43	37.14	38.36	37.68	38.585	6.88
Cpun_rnd-5_family-4952_inc	1427	0.391	CLASSII/TIR	DNA/hAT-Tag1	0	0	0	0	0	0	0	0	182	16.94	16.94	NA	NA	19.72	15.85	NA	NA	9.05
Cpun_rnd-5_family-5870_inc	107	0.355	CLASSI/LINE	LINE/RTE-BovB	75	82	83	68	107	114	100	273	134	23.84	23.715	24.685	24.975	23.85	23.155	23.38	21.235	20.35
Cpun_rnd-5_family-7123_s_1_inc	2859	0.348	CLASSII/TIR	DNA/Sola-1	0	0	0	0	0	0	0	0	7063	9.78	9.78	9.78	NA	NA	23.85	14.355	12.44	7.72
Cpun_rnd-5_family-7123_s_2_inc	3115	0.354	CLASSII/TIR	DNA/Sola-1	0	0	0	0	0	0	0	0	65	19.33	19.33	NA	11.88	29.47	19.745	21.655	23.82	7.71
Cpun_rnd-5_family-1551_inc	933	0.437	CLASSII/TIR	DNA/TcMar-Tc1	55	47	51	39	59	21	29	71	137	27.36	27.395	27.165	28.47	23.995	26.68	21.61	32.18	9.56
Cpun_rnd-5_family-2490_inc	734	0.315	CLASSII/TIR	DNA/Sola-1	0	0	0	0	0	0	0	0	74	NA	NA	NA	NA	NA	19.69	NA	21.31	10.4
Cpun_rnd-5_family-2664_inc	1362	0.385	CLASSII/TIR	DNA	0	0	0	0	0	0	0	19	932	15.77	13.36	19	NA	27.025	30.05	NA	40.33	18.7
Cpun_rnd-5_family-5641_inc	1296	0.444	CLASSII/TIR	DNA/TcMar-Tc1	7	8	9	9	5	32	0	0	142	35.005	34.7	33.455	31.265	29.04	35.38	40.74	33.895	8.85
Cpun_rnd-5_family-7939_inc	201	0.423	CLASSII/TIR	DNA/TcMar-Tigger	0	0	0	0	4	9	0	0	270	20.74	13.79	13.68	24.88	17.33	13.46	13.1	NA	13.41
Cpun_rnd-5_family-1148_inc	990	0.388	CLASSII/TIR	DNA/TcMar-Tigger	0	0	0	0	0	0	0	0	126	NA	NA	NA	NA	36.395	NA	NA	32.19	7.6
Cpun_rnd-5_family-2075_inc	319	0.37	CLASSII/TIR	DNA/TcMar-Tc1	0	0	0	0	0	0	0	0	59	28.95	30.595	27.02	NA	31.575	30.85	NA	38.885	22.335
Cpun_rnd-5_family-3848_inc	1092	0.334	CLASSII/TIR	DNA/Sola-1	0	0	0	0	0	0	0	0	48	21	NA	28	NA	NA	NA	NA	19.87	11.25
Cpun_rnd-5_family-4165_s_2_inc	10787	0.372	CLASSII/TIR	DNA/TcMar-Tigger	455	726	794	613	765	1158	633	1691	13145	32.59	32.37	32.2	33.18	32.385	31.89	31.02	31.395	17.07
Cpun_rnd-5_family-4165_s_0_inc	1982	0.363	CLASSII/TIR	DNA/hAT-Charlie	0	0	0	0	0	0	0	0	204	14.65	16.35	14.46	19.56	25.94	31.11	30.63	49.68	4.64
Cpun_rnd-5_family-450_inc	520	0.454	CLASSII/TIR	DNA/TcMar-Tc2	0	5	0	5	14	24	20	0	124	30.78	30.78	31.03	34.72	30.77	33.925	36.03	31.32	8.41
Cpun_rnd-5_family-6409_inc	279	0.262	CLASSII/TIR	Unknown	NA	NA	NA	NA	NA	NA	NA	NA	NA	NA	NA	NA	NA	NA	NA	NA	NA	20.21
Cpun_rnd-5_family-8071_inc	288	0.347	CLASSI/LINE	LINE/RTE-BovB	8	5	4	10	21	33	6	41	87	34.335	34.83	29.38	31.805	32.62	32.305	30.52	29.4	16.225
Cpun_rnd-5_family-10165_inc	545	0.336	CLASSII/TIR	DNA/hAT-Charlie	0	0	0	0	0	0	0	0	62	NA	NA	NA	NA	NA	17.81	NA	NA	13.115
Cpun_rnd-5_family-10588_inc	647	0.332	CLASSII/TIR/PIGGYBAC	DNA/PiggyBac	0	0	0	0	7	12	7	53	381	24.61	23.89	27.775	24.77	24.47	25.295	24.6	25.87	19.31
Cpun_rnd-5_family-2145_inc	1316	0.507	CLASSII/TIR	DNA/TcMar-Tc1	5	6	7	6	4	30	0	0	158	39.215	39.79	42.755	38.76	36.37	25.16	19.42	28.065	37.655
Cpun_rnd-5_family-2511_inc	2581	0.362	CLASSII/TIR	DNA/Kolobok-Hydra	6	4	4	0	4	8	10	41	137	34.075	29.255	40.71	36.39	33.555	32.515	38.48	33.905	14
Cpun_rnd-5_family-3615_inc	1087	0.388	CLASSII/TIR	DNA/hAT-Tip100	0	0	0	0	0	0	0	0	408	NA	34.2	NA	NA	NA	13.24	NA	25.86	13.76
Cpun_rnd-5_family-363_inc	8157	0.374	CLASSII/TIR	DNA/hAT-Charlie	967	1125	1182	976	1644	3388	923	3860	13313	31.02	31.17	30.53	31.75	30.7	30.58	30.01	30.26	19.34
Cpun_rnd-5_family-4681_inc	2718	0.345	CLASSII/TIR	DNA/Ginger-2	0	0	0	0	5	0	0	0	141	24.795	24.63	27.98	28.965	34.71	NA	NA	13.42	3.015
Cpun_rnd-5_family-4770_inc	971	0.41	CLASSII/TIR	DNA/TcMar-Tc1	13	21	25	21	30	250	15	65	138	35.24	35.33	33.43	34.3	33.67	31.48	33.69	34.45	9.99
Cpun_rnd-5_family-4969_inc	993	0.41	CLASSII/TIR	DNA/hAT-Charlie	0	0	0	0	4	0	0	0	120	NA	NA	27.79	24.83	25.98	14.175	NA	11.69	13.24
Cpun_rnd-5_family-9461_inc	2215	0.367	CLASSII/TIR	DNA/hAT-Charlie	0	8	12	5	4	20	0	0	86	30.91	30.91	29.485	35.14	30.235	20.84	11.345	15.465	6.95
Cpun_rnd-5_family-1025_inc	1177	0.415	CLASSII/TIR/PIGGYBAC	DNA/PiggyBac	0	0	0	0	0	0	12	25	79	36.43	NA	31.32	32.03	27.05	31.255	31.465	33.39	9.5
Cpun_rnd-5_family-11107_inc	2547	0.374	CLASSII/TIR/PIGGYBAC	DNA/PiggyBac	20	20	22	39	28	37	4	33	380	39.79	40.065	37.82	39.51	37.6	37.41	35.35	38.115	13.78
Cpun_rnd-5_family-1324_inc	2103	0.395	CLASSII/TIR	DNA/CMC-Chapaev-3	0	0	0	0	0	0	0	0	1374	NA	NA	NA	NA	NA	17.54	NA	14.325	20.18
Cpun_rnd-5_family-196_inc	968	0.421	CLASSII/TIR	DNA/TcMar-Tc1	5	5	4	0	6	15	17	5	85	28.38	30.94	34.1	19.655	26.31	26.275	27.04	12.56	18.16
Cpun_rnd-5_family-2095_inc	159	0.289	CLASSI/LINE	LINE/RTE-BovB	130	136	140	114	202	199	219	440	218	27.82	27.315	27.695	26.61	25.5	25.37	25.37	22.315	20.63
Cpun_rnd-5_family-2681_inc	1771	0.357	CLASSII/TIR	DNA/hAT-Charlie	0	0	0	0	0	11	0	4	187	34.405	32.2	NA	32.78	11.36	25.575	23.185	29.12	17.595
Cpun_rnd-5_family-5049_inc	1033	0.33	CLASSII/TIR	DNA/hAT-Tip100	0	0	0	0	0	0	0	0	174	15.57	14.775	9.98	NA	NA	25.01	27.36	19.125	14.21
Cpun_rnd-5_family-1628_inc	1944	0.365	CLASSII/TIR	DNA/hAT-Charlie	0	0	0	0	0	0	0	0	222	24.69	24.69	NA	23.78	NA	13.06	NA	8.85	7.95
Cpun_rnd-5_family-1894_inc	446	0.433	CLASSII/TIR	DNA/TcMar-Tc1	13	11	12	9	6	0	0	0	43	33.23	34.08	30.96	32.52	30.92	27.82	NA	NA	20.69
Cpun_rnd-5_family-2022_inc	870	0.402	CLASSII/TIR/PIGGYBAC	Unknown	0	0	0	0	0	0	0	0	64	19.42	NA	NA	32.37	28.18	NA	41.4	35.56	19.145
Cpun_rnd-5_family-2979_inc	2566	0.372	CLASSII/TIR	DNA/Kolobok-Hydra	0	0	0	0	0	6	0	20	168	42.585	39.82	NA	16.065	26.17	43.95	32.29	39.465	6.345
Cpun_rnd-5_family-474_inc	1112	0.434	CLASSII/TIR/PIGGYBAC	DNA/PiggyBac	0	0	0	0	0	0	0	0	128	NA	NA	16.81	18.85	28.1	NA	NA	3.13	12.09
Cpun_rnd-5_family-6004_inc	1934	0.399	CLASSII/TIR/PIGGYBAC	DNA/PiggyBac	0	0	0	0	0	0	0	0	322	NA	NA	NA	NA	8.83	NA	NA	9.81	15.1
Cpun_rnd-5_family-653_s_1_inc	10002	0.374	CLASSI/LTR/GYPSY	DNA/PiggyBac	15	15	19	12	13	19	29	32	1723	30.695	37.875	37.035	28.635	31.48	32.45	26.86	26.05	20.49
Cpun_rnd-5_family-9758_inc	1161	0.45	CLASSII/TIR	DNA/TcMar-Mariner	11	0	4	7	9	21	0	22	160	38.49	37.03	36.845	33.62	38.015	36.92	33.58	37.835	5.45
Cpun_rnd-5_family-1158_inc	373	0.327	CLASSII/TIR	Unknown	6	8	8	7	10	10	28	18	67	32.99	32.99	31.68	32.955	31.16	25.835	33.155	36.985	12.05
Cpun_rnd-5_family-2232_inc	2850	0.372	CLASSII/TIR/PIFHARBINGER	DNA/PIF-Harbinger	11	11	18	5	33	67	12	0	155	39.645	39.67	35.57	40.18	37.06	37.09	37.65	36.34	10.4
Cpun_rnd-5_family-3326_inc	183	0.35	CLASSI/LINE	LINE/RTE-BovB	0	0	4	0	0	6	4	40	63	30.51	36.095	22.23	25.38	32.9	34.16	35.57	33.5	21.23
Cpun_rnd-5_family-952_inc	269	0.428	CLASSII/TIR	Unknown	0	0	0	0	0	0	28	0	65	20.2	20.2	NA	NA	NA	NA	27.225	NA	13.42
Cpun_rnd-5_family-977_inc	2994	0.371	CLASSII/TIR/PIGGYBAC	DNA/PiggyBac	24	28	23	14	4	12	14	32	110	38.395	38.445	41.44	37.99	30.46	37.985	36.32	28.955	16.65
Cpun_rnd-5_family-1118_inc	819	0.35	CLASSII/HELITRON	RC/Helitron	0	0	0	0	0	0	0	0	68	NA	NA	NA	26.03	NA	NA	NA	NA	13.4
Cpun_rnd-5_family-1323_inc	730	0.31	CLASSII/TIR/PIFHARBINGER	DNA/PIF-Harbinger	0	0	0	0	0	0	0	0	80	10.61	14.8	NA	NA	NA	NA	NA	18.05	14.75
Cpun_rnd-5_family-2475_inc	945	0.433	CLASSI/LINE	LINE/Penelope	9	12	14	9	22	25	12	38	117	38.48	37.17	37.56	39.14	35.71	40.06	39.76	36.01	10.27
Cpun_rnd-5_family-2909_inc	1127	0.404	CLASSII/TIR	DNA/hAT-Charlie	14	12	12	10	13	37	79	0	59	33.28	32.03	34.17	34.62	30.01	23.48	27.895	31.52	13.65
Cpun_rnd-5_family-3052_inc	1135	0.439	CLASSI/LTR/GYPSY	LTR/Gypsy	0	0	0	0	0	0	0	0	41	NA	NA	NA	NA	27.985	NA	NA	NA	11.235
Cpun_rnd-5_family-323_inc	1502	0.386	CLASSI/LINE	LINE/I-Jockey	0	0	0	0	0	0	0	0	98	13.31	13.31	13.31	NA	NA	NA	NA	15.91	31.485
Cpun_rnd-5_family-4126_inc	1467	0.335	CLASSII/TIR	DNA/TcMar-Tc4	4	0	0	0	0	0	0	0	70	26.745	22.65	NA	34.89	37.13	33.37	24.57	NA	10.58
Cpun_rnd-5_family-7627_inc	1013	0.294	CLASSII/TIR	DNA/hAT-Charlie	7	7	7	7	11	5	0	0	381	27.11	26.85	30.7	29.6	24.365	35.81	37.17	23.63	13.91
Cpun_rnd-5_family-8361_inc	1265	0.413	CLASSII/TIR	DNA/TcMar-Tc1	0	0	0	0	5	4	0	0	524	31.7	31.7	32.83	26.98	28.39	34.81	21.12	NA	13.175
Cpun_rnd-5_family-9423_inc	895	0.437	CLASSII/TIR	DNA/TcMar-Mariner	26	7	14	16	0	13	21	5	71	34.5	35.57	36.62	36.445	29.755	35.93	31.455	31.13	11.28
Cpun_rnd-5_family-10297_inc	2726	0.356	CLASSII/TIR	DNA/Kolobok-Hydra	0	0	0	0	0	0	0	5	89	NA	NA	NA	22.03	19.9	27.675	25.61	31.13	7.4
Cpun_rnd-5_family-1759_inc	1439	0.438	CLASSII/TIR/MERLIN	DNA/Merlin	0	0	0	0	0	0	0	0	145	6.46	6.46	17.32	18.35	NA	NA	18.36	NA	7.31
Cpun_rnd-5_family-2785_inc	638	0.431	CLASSII/TIR	DNA/TcMar-Tc1	0	0	0	0	0	5	0	0	62	NA	NA	NA	NA	NA	29.22	21.42	36.77	13.36
Cpun_rnd-5_family-585_inc	644	0.405	CLASSII/TIR	DNA/TcMar-Tigger	8	11	12	12	17	23	80	57	77	24.08	24.08	24.33	23.91	23.71	25.825	26.195	24.61	14.73
Cpun_rnd-5_family-6085_inc	602	0.453	CLASSII/TIR	DNA/TcMar-Tc1	0	0	0	0	0	0	0	0	93	NA	20.25	NA	NA	NA	21.76	NA	17.52	10.6
Cpun_rnd-5_family-7924_inc	582	0.352	CLASSI/LINE	LINE/Dong-R4	0	0	0	0	0	0	0	0	775	35.01	NA	36.69	NA	39.17	NA	17.68	42.09	26.39
Cpun_rnd-5_family-8312_inc	1070	0.393	CLASSII/TIR/PIGGYBAC	DNA/PiggyBac	0	0	0	0	0	0	14	0	57	23.595	24.17	25.99	13.07	33.4	NA	25.875	15.92	13.27
Cpun_rnd-5_family-127_inc	722	0.374	CLASSII/TIR/PIFHARBINGER	Unknown	0	0	4	0	0	16	0	10	84	13.38	13.91	16.07	17.68	15.16	42.12	12.11	16.36	5.13
Cpun_rnd-5_family-1591_inc	898	0.369	CLASSII/TIR	DNA/Sola-1	0	0	0	0	0	0	0	0	70	22.64	22.64	37.07	NA	NA	NA	NA	NA	12.245
Cpun_rnd-5_family-2438_inc	925	0.348	CLASSII/TIR	DNA/hAT-Tip100	9	12	12	9	10	0	0	0	58	28	28.055	26.87	29.14	24.13	29.31	NA	18.96	8.51
Cpun_rnd-5_family-3219_inc	3041	0.35	CLASSII/TIR	DNA/Kolobok-Hydra	0	6	4	4	5	12	4	33	141	19.31	19.705	10.89	19.555	21.31	32.34	29.46	39.96	4.115
Cpun_rnd-5_family-3277_inc	805	0.429	CLASSII/TIR	DNA/TcMar-Tc1	14	5	8	9	12	0	0	12	56	18.195	19.68	22.08	15.37	20.24	36.07	29.45	16.74	7.1
Cpun_rnd-5_family-3960_inc	2375	0.392	CLASSI/LTR/GYPSY	LTR/Gypsy	0	0	0	0	0	0	0	0	26	11.78	16.4	NA	NA	NA	NA	NA	NA	28.5
Cpun_rnd-5_family-503_inc	13613	0.381	CLASSI/LTR/GYPSY	LTR/Gypsy	34	57	62	51	64	146	50	156	4634	32.27	32.77	32.135	30.045	34.72	31.55	28.86	32.04	15.615
Cpun_rnd-5_family-5204_inc	702	0.417	CLASSII/TIR/PIFHARBINGER	DNA/PIF-Harbinger	0	17	18	12	0	0	0	0	105	34.03	34.205	33.69	NA	40.72	35.45	NA	NA	5.03
Cpun_rnd-5_family-10092_inc	1094	0.344	CLASSII/TIR	DNA/hAT-Blackjack	0	0	0	0	0	0	0	0	47	37.38	30.82	NA	NA	NA	36.15	NA	NA	8.595
Cpun_rnd-5_family-1538_inc	718	0.4	CLASSII/TIR	DNA/TcMar-Tc1	0	0	0	0	0	0	0	8	50	NA	NA	27.58	27.02	33.915	NA	39.91	37.86	21.97
Cpun_rnd-5_family-3556_inc	1951	0.324	CLASSII/TIR	DNA/hAT-Charlie	0	0	0	0	0	13	0	0	74	14.02	15.05	11.71	11.04	NA	27.815	20.81	22.11	8.33
Cpun_rnd-5_family-3912_inc	1853	0.352	CLASSII/TIR	DNA/TcMar-m44	0	0	0	0	0	0	8	4	73	NA	NA	NA	22.92	NA	26.95	29.32	31.93	16.13
Cpun_rnd-5_family-5909_inc	509	0.361	CLASSI/LINE	LINE/RTE-BovB	0	0	0	0	0	0	8	0	67	34.82	34.82	35.865	34.245	37.43	39.265	31.75	32.77	13.795
Cpun_rnd-5_family-7165_s_1_inc	1778	0.372	CLASSII/TIR	DNA/hAT-Tip100	0	0	0	0	0	0	0	0	652	15.43	18.33	NA	NA	30.99	NA	NA	NA	4.67
Cpun_rnd-5_family-7165_s_2_inc	1852	0.393	CLASSII/TIR	DNA/hAT-Tip100	0	0	0	0	4	0	0	0	451	NA	NA	NA	NA	34.085	41.9	NA	23.49	11.905
Cpun_rnd-5_family-5148_inc	637	0.333	CLASSI/LINE	LINE/RTE-BovB	0	0	0	0	4	6	17	12	87	37.66	37.38	35.85	26.945	34.03	32.4	30.11	30.725	9.64
Cpun_rnd-5_family-7487_inc	105	0.4	CLASSI/LINE	LINE/RTE-BovB	71	93	109	69	129	123	90	169	102	23.88	24.05	24.115	25.53	24.2	22.345	22.69	21.62	20.665
Cpun_rnd-5_family-7867_inc	706	0.365	CLASSII/TIR	DNA/TcMar-Tc1	42	53	63	46	38	11	5	18	39	29.72	29.625	29.4	29.06	26.24	31.68	25.73	29.275	15.21
Cpun_rnd-5_family-8056_inc	289	0.367	CLASSII/TIR	Unknown	10	0	0	0	6	8	10	23	111	26.32	24.635	23.05	26.83	28.36	26.02	25.075	34.89	15.725
Cpun_rnd-5_family-8143_inc	2254	0.346	CLASSII/TIR	DNA/Sola-2	0	4	5	6	0	0	0	0	238	36.045	36.68	21.51	NA	NA	8.29	NA	13.84	11.16
Cpun_rnd-5_family-8325_inc	473	0.457	CLASSII/TIR	DNA/TcMar-Tc1	4	0	0	0	0	9	0	0	304	25.28	30.86	48.54	35.84	36.09	36.27	21.745	26.92	5.05
Cpun_rnd-5_family-11991_inc	1212	0.388	CLASSII/TIR	DNA/TcMar-Fot1	0	0	0	0	0	11	0	0	114	27.79	27.79	28.8	27.885	29.5	32.19	NA	30.06	14.905
Cpun_rnd-5_family-16136_inc	1323	0.472	CLASSII/TIR	DNA/TcMar-Mariner	89	68	78	41	0	42	0	9	94	34.84	35.1	31.37	34.755	36.65	26.23	38.37	34.825	2.765
Cpun_rnd-5_family-1764_inc	843	0.421	CLASSII/TIR	DNA/TcMar-m44	6	0	0	5	13	23	8	20	43	43.21	43.21	37.93	40.475	41.375	37.55	22.36	31.82	10.51
Cpun_rnd-5_family-274_inc	470	0.46	CLASSII/TIR	DNA/TcMar-Tc1	9	7	8	9	0	0	5	0	52	29.63	28.68	29.81	33.02	24.455	34.3	21.25	38.155	9.24
Cpun_rnd-5_family-7360_inc	1452	0.386	CLASSII/TIR/PIGGYBAC	DNA/PiggyBac	4	0	0	4	8	0	8	0	65	43.1	44.59	45.68	33.22	41.7	42.175	33.89	33.54	14.23
Cpun_rnd-5_family-737_inc	1116	0.4	CLASSII/TIR	DNA/hAT-Charlie	0	0	0	0	10	0	0	0	64	15.12	15.12	30.84	25.52	40.61	NA	NA	NA	11.48
Cpun_rnd-5_family-8086_inc	1053	0.481	CLASSII/TIR	DNA/TcMar-Mariner	5	0	6	5	10	15	10	102	42	45.08	43.465	36.075	43.3	41.55	37.59	29.58	35.82	10.38
Cpun_rnd-1_family-266	271	0.395	CLASSI/LTR	Unknown	0	0	0	0	0	0	0	0	4833	19.69	19.69	25.95	NA	19.43	NA	NA	NA	8.51
Cpun_rnd-1_family-28	680	0.347	CLASSI/LINE	Unknown	12	11	12	8	0	6	0	15	1541	18.46	18.89	23.02	20.58	17.89	18.65	21.58	19.64	4.58
Cpun_rnd-1_family-194	224	0.455	CLASSII/MITE	Unknown	0	0	0	0	0	0	0	0	3238	NA	NA	NA	NA	NA	NA	NA	NA	7.02
Cpun_rnd-1_family-251	917	0.345	CLASSI/LINE	Unknown	0	0	0	0	0	0	0	0	1652	22.57	22.57	17.17	18.68	23.12	12.6	15.91	NA	4.42
Cpun_rnd-1_family-84_s_2	2257	0.323	CLASSI/LINE	LINE/Penelope	0	0	0	0	0	0	0	0	1425	35.56	35.56	33.07	NA	26.84	37.88	9.23	20.89	12
Cpun_rnd-1_family-50	4512	0.368	CLASSI/LINE	Unknown	0	0	0	0	0	12	6	0	688	24.14	24.14	20.66	21.63	32.135	37.425	29.28	33.34	10.66
Cpun_rnd-1_family-37	682	0.43	CLASSI/LINE	LINE/Penelope	38	55	70	48	76	47	50	35	3665	23.7	24.3	23.425	23.87	23.615	23.41	21.83	24.73	5.29
Cpun_rnd-1_family-116	584	0.394	CLASSI/LINE	Unknown	0	0	0	0	0	0	0	0	3986	NA	NA	NA	NA	NA	NA	NA	NA	4.03
Cpun_rnd-1_family-33	1257	0.46	CLASSI/LINE	LINE/Penelope	0	0	0	0	0	7	0	7	1249	24.92	28.02	26.195	14.47	28.92	29.55	33.17	31.265	17.12
Cpun_rnd-1_family-10_s_0_s_0	1683	0.351	CLASSII/TIR	Unknown	340	379	376	327	395	209	212	107	15120	25.605	25.77	25.66	25.31	26.595	29.65	29.37	27.59	10.03
Cpun_rnd-1_family-179	698	0.327	CLASSI/LINE	Unknown	0	0	0	0	0	0	0	0	1391	NA	NA	NA	NA	17.305	NA	12.57	10.125	1.15
Cpun_rnd-1_family-53	220	0.345	CLASSII/TIR	Unknown	83	102	112	79	166	137	77	153	5289	31.86	31.855	31.895	30.515	31.92	33.23	29.615	30.02	14.46
Cpun_rnd-1_family-88	301	0.362	CLASSII/MITE	Unknown	0	0	0	0	0	0	0	0	5348	NA	NA	14.275	NA	NA	NA	NA	11.615	4.96
Cpun_rnd-1_family-176	667	0.297	CLASSI/LINE	Unknown	0	0	0	0	0	0	0	0	2813	NA	NA	NA	13.72	6.39	NA	12.72	NA	2.585
Cpun_rnd-1_family-40	227	0.41	CLASSII/TIR	Unknown	0	0	0	0	0	0	0	0	11562	20.83	NA	NA	20.51	12.14	19.85	NA	19.86	8.82
Cpun_rnd-1_family-224_s_1	2968	0.359	CLASSI/LINE	LINE/Penelope	4	0	0	0	0	0	0	0	955	28.58	31.665	25.14	32.15	35.895	42.385	31.45	NA	4.08
Cpun_rnd-1_family-224_s_0	414	0.304	CLASSI/LINE	Unknown	0	0	0	0	0	0	0	0	836	17.095	16.49	NA	NA	20.77	24.46	10.015	18.41	10.19
Cpun_rnd-1_family-265	4428	0.378	CLASSI/LINE	LINE/CR1	5	7	7	8	5	56	37	14	1645	29.955	32.2	26.28	18.65	19.69	27.68	22.78	24.21	3.87
Cpun_rnd-1_family-288	307	0.466	CLASSI/LTR	DNA/hAT-Charlie	23	35	33	28	57	50	11	11	2525	15.62	16.14	16.86	19.715	16.935	21.38	20.62	16.55	5.2
Cpun_rnd-1_family-233_s_1	2076	0.354	CLASSI/LINE	LINE/Penelope	0	0	0	0	0	0	0	0	1149	NA	NA	NA	38.22	NA	NA	NA	NA	15.34
Cpun_rnd-1_family-233_s_0	366	0.306	CLASSI/LINE	Unknown	0	0	0	0	0	0	0	0	44	NA	NA	NA	NA	NA	NA	NA	NA	1.265
Cpun_rnd-1_family-309_s_0	171	0.474	CLASSI/LTR	LINE/Penelope	11	18	19	13	42	192	25	112	4100	25.585	26.83	25.33	23.37	25.68	25.435	25.09	22.585	11.24
Cpun_rnd-1_family-318	435	0.32	CLASSII/TIR	Unknown	0	0	0	0	0	0	0	0	1834	NA	NA	NA	29.73	NA	NA	NA	NA	6.34
Cpun_rnd-1_family-331	494	0.34	CLASSI/LINE	Unknown	95	103	94	106	139	378	22	180	9511	25.34	25.88	25.86	24.555	26.125	22.775	27.92	26.65	11.7
Cpun_rnd-1_family-345	622	0.297	CLASSI/LINE	Unknown	0	4	4	0	4	0	0	0	2325	12.92	12.92	12.125	15.23	10.715	14.65	18.495	NA	5.67
Cpun_rnd-1_family-354_s_1	316	0.44	CLASSI/LINE	DNA/hAT-Blackjack	407	439	500	383	776	1129	681	2498	2414	32.29	32.15	32.44	31.385	31.19	30.28	30.055	30.455	16.99
Cpun_rnd-1_family-354_s_2	302	0.49	CLASSI/LTR	DNA/hAT-Blackjack	573	681	723	612	1161	1878	857	3640	3792	33.635	33.67	33.46	32.85	32.68	32.6	31.29	31.52	19.5
Cpun_rnd-1_family-357	1172	0.433	CLASSII/MITE	DNA/TcMar-Tigger	0	0	0	0	0	0	0	0	1832	23.44	23.44	25.27	NA	18.485	23.77	23.3	NA	8.91
Cpun_rnd-1_family-361	848	0.461	CLASSII/TIR	DNA/TcMar-Tc1	0	0	0	0	4	0	15	0	871	38.095	40.74	36.51	9.94	29.34	31.695	22.525	29.94	6.13
Cpun_rnd-1_family-383	485	0.445	CLASSI/LINE	Unknown	0	0	0	0	0	0	0	0	2039	NA	NA	NA	NA	NA	15.87	NA	NA	5.94
Cpun_rnd-1_family-388	1906	0.387	CLASSI/LINE	LINE/RTE-BovB	284	380	441	321	571	673	542	2444	7884	35.555	35.6	34.945	35.465	35.08	35.155	33.94	32.92	12.62
Cpun_rnd-1_family-396_s_2	348	0.379	CLASSII/HELITRON	DNA/hAT-Charlie	0	0	0	0	0	0	0	0	1340	NA	NA	18.68	NA	NA	NA	25.88	NA	4.25
Cpun_rnd-1_family-430	484	0.438	CLASSI/LTR	Unknown	0	0	0	0	0	0	0	0	1470	NA	NA	NA	26.41	NA	25.99	NA	NA	9.585
Cpun_rnd-1_family-450_s_1	1165	0.436	CLASSII/MITE	DNA/TcMar-Tigger	0	5	6	6	0	14	0	0	814	26.17	26.72	21.3	26.015	24.96	18.48	18.585	25.37	1.49
Cpun_rnd-1_family-470	2950	0.32	CLASSI/LINE	LINE/Penelope	0	6	0	0	0	0	0	0	590	25.395	25.58	33.57	15.27	16.83	24.85	17.52	24.38	14.97
Cpun_rnd-1_family-472	892	0.465	CLASSII/MITE	DNA/TcMar-Tc1	0	0	0	0	4	4	0	0	1548	36.33	40.365	34.745	34.97	34.39	33.17	32.39	35.09	5.63
Cpun_rnd-1_family-507_s_1	455	0.453	CLASSI/LINE	Unknown	0	0	0	0	0	0	0	0	224	NA	NA	NA	NA	9.025	27.18	NA	NA	25.27
Cpun_rnd-1_family-507_s_2	591	0.425	CLASSI/LINE	Unknown	0	0	0	0	0	0	0	0	1844	NA	NA	NA	15.57	NA	NA	NA	NA	16.605
Cpun_rnd-1_family-510_s_2	660	0.327	CLASSI/LINE	Unknown	0	0	0	0	0	0	0	0	271	NA	NA	NA	10.84	18.285	NA	NA	NA	7.605
Cpun_rnd-1_family-533	2759	0.435	CLASSI/LINE	LINE/I-Jockey	9	14	15	17	9	15	0	5	1114	27.16	28.08	28.22	27.98	27.93	28.7	26.58	27.405	14.755
Cpun_rnd-1_family-535	214	0.463	CLASSI/LINE	Unknown	0	0	0	0	0	0	0	0	1226	NA	NA	NA	NA	NA	NA	NA	NA	2.39
Cpun_rnd-1_family-550	221	0.357	CLASSII/TIR	Unknown	402	503	530	476	826	895	600	1119	4398	33.865	33.68	33.52	33.96	33.59	33.28	31.56	30.58	15.45
Cpun_rnd-1_family-553	320	0.534	CLASSI/LINE	LINE/R1-LOA	0	0	0	0	0	0	0	0	241	28.29	28.29	NA	38.29	NA	NA	NA	NA	19.29
Cpun_rnd-1_family-558	490	0.451	CLASSII/MITE	DNA/TcMar-m44	25	45	48	37	67	100	43	435	2442	32.285	31.83	31.82	30.97	31.65	30.77	28.93	32.34	11.93
Cpun_rnd-1_family-583_s_1	354	0.398	CLASSI/LTR	Unknown	0	0	0	0	0	0	0	0	837	NA	NA	NA	NA	NA	22.11	NA	NA	14.54
Cpun_rnd-1_family-603_s_2_s_1	5188	0.407	CLASSII/MAVERICK	DNA/Maverick	0	0	0	0	0	4	0	0	260	20.485	23	28.19	NA	26.045	22.14	24.195	NA	18.38
Cpun_rnd-1_family-644_s_1	590	0.436	CLASSI/LINE	LINE/RTE-BovB	214	273	305	270	381	978	501	1832	1507	28.145	28.08	28.2	28.73	27.68	19.53	24.01	22.29	12.615
Cpun_rnd-1_family-658	411	0.268	CLASSI/LTR	DNA/TcMar-Tc1	NA	NA	NA	NA	NA	NA	NA	NA	NA	NA	NA	NA	NA	NA	NA	NA	NA	NA
Cpun_rnd-1_family-673	172	0.552	CLASSI/LTR	Unknown	0	0	0	0	0	0	0	0	1583	NA	NA	NA	NA	NA	NA	NA	NA	4.98
Cpun_rnd-1_family-692	1544	0.461	CLASSII/TIR	DNA/TcMar-Tc1	0	0	0	0	0	0	0	0	1557	26.61	26.61	11.04	NA	NA	NA	21.25	NA	5.81
Cpun_rnd-1_family-719	395	0.352	CLASSI/LTR	DNA/hAT-Charlie	0	5	4	0	8	0	9	0	1964	23.74	23.27	21.41	24.295	24.065	8.24	20.88	NA	4.93
Cpun_rnd-1_family-731	246	0.484	CLASSII/HELITRON	Unknown	0	0	0	0	0	0	0	0	906	NA	NA	NA	NA	NA	NA	NA	NA	4.88
Cpun_rnd-1_family-738	1965	0.327	CLASSI/LINE	LINE/L2	0	0	0	0	0	0	0	0	2556	21.32	21.32	19.71	NA	39.19	35.565	15.155	24.935	14.2
Cpun_rnd-1_family-765_s_1	2028	0.39	CLASSII/TIR	DNA/Ginger-2	7	0	0	0	5	0	0	4	400	42.775	42.775	26.24	25.015	37.5	42.13	45.44	35.43	4.43
Cpun_rnd-1_family-768	418	0.344	CLASSI/LINE	Unknown	7	5	6	5	7	14	7	34	10942	18.14	18.62	21.39	24.46	23.97	25.59	22.115	25.47	13.38
Cpun_rnd-1_family-771	1165	0.407	CLASSII/TIR	DNA/hAT-Blackjack	0	0	0	0	0	0	0	0	1077	NA	NA	NA	NA	2.4	16.93	NA	NA	2.41
Cpun_rnd-1_family-773_s_1	2634	0.399	CLASSII/TIR	RC/Helitron	30	20	21	28	38	44	42	85	701	30.3	30.3	29.41	29.88	30.27	30.85	25.52	28.415	20.86
Cpun_rnd-1_family-773_s_0	751	0.372	CLASSII/TIR	DNA/TcMar-Mariner	7	5	7	9	15	12	13	7	314	26.56	23.49	24.27	23.83	22.33	24.77	23.64	29.305	17.08
Cpun_rnd-1_family-829_s_1	448	0.283	CLASSI/LTR	DNA/TcMar-Tc1	0	0	0	0	0	9	0	0	585	NA	NA	NA	NA	NA	32.24	NA	NA	12.06
Cpun_rnd-1_family-829_s_2	718	0.312	CLASSII/TIR	DNA/TcMar-Tc1	0	0	0	0	0	73	0	0	1321	22.26	22.26	NA	NA	24.34	23.91	28.68	NA	11.72
Cpun_rnd-1_family-829_s_0	391	0.253	CLASSI/LTR	DNA/TcMar-Tc1	0	0	0	0	0	7	0	0	95	NA	NA	NA	NA	NA	35.89	NA	17.39	12.66
Cpun_rnd-1_family-835	913	0.363	CLASSI/LTR	DNA/hAT-Blackjack	0	0	0	0	0	0	0	0	644	NA	9.8	NA	22.73	15.215	22.95	NA	18.17	3.2
Cpun_rnd-1_family-840	1026	0.408	CLASSII/TIR	DNA/TcMar-Pogo	NA	NA	NA	NA	NA	NA	NA	NA	NA	NA	NA	NA	NA	NA	NA	NA	NA	NA
Cpun_rnd-1_family-845	686	0.289	CLASSII/HELITRON	Unknown	NA	NA	NA	NA	NA	NA	NA	NA	NA	NA	NA	NA	NA	NA	NA	NA	NA	NA
Cpun_rnd-1_family-864_s_1	1064	0.267	CLASSI/LINE	LINE/Penelope	0	0	0	0	0	0	0	0	153	NA	NA	NA	NA	NA	NA	NA	20.78	4.04
Cpun_rnd-1_family-910	1269	0.369	CLASSII/MITE	DNA/TcMar-Tigger	7	10	14	12	12	13	0	31	455	29.4	29.4	28.725	29.56	23.965	23.93	33.94	27.74	2.93
Cpun_rnd-1_family-912	1040	0.373	CLASSI/LINE	LINE/RTE-BovB	49	25	27	26	162	322	25	7	1251	36.175	36.54	37.25	41.89	29.2	39.15	29.09	37.38	5.775
Cpun_rnd-1_family-917	891	0.465	CLASSII/MITE	DNA/TcMar-Mariner	0	0	0	0	0	0	0	0	1425	31.56	34.26	NA	NA	26.35	NA	NA	31.91	9.42
Cpun_rnd-1_family-928_s_2_s_2	1862	0.378	CLASSII/TIR	DNA/hAT-Tip100	0	0	0	0	0	0	0	0	198	27.84	27.84	21.04	NA	NA	33.93	26.46	NA	7.405
Cpun_rnd-1_family-935	356	0.346	CLASSII/HELITRON	DNA/hAT-Charlie	4	6	5	0	4	0	0	0	743	23.415	18.29	13.23	25.06	19.76	21.67	25.01	15.175	3.53
Cpun_rnd-1_family-938	460	0.37	CLASSII/MITE	DNA/TcMar-Tc1	0	0	0	0	0	0	0	5	524	33.23	36.41	28.64	34.46	34.06	27.465	22.31	37.82	4.78
Cpun_rnd-1_family-780_s_1	365	0.326	CLASSII/HELITRON	Unknown	11	9	11	9	0	6	0	15	458	15.825	20.54	16.77	18.99	22.26	15.81	24.075	20.35	4.99
Cpun_rnd-1_family-954	1736	0.408	CLASSI/LINE	LINE/RTE-BovB	30	33	37	27	75	59	110	339	965	35.51	35.455	36.165	33.68	31.85	33.265	29.6	33.72	13.325
Cpun_rnd-1_family-1016	1050	0.397	CLASSII/HELITRON	RC/Helitron	0	0	0	0	0	0	0	0	380	NA	NA	NA	NA	NA	NA	NA	NA	4.4
Cpun_rnd-1_family-1061	4639	0.403	CLASSI/LINE	LINE/CR1	9	0	6	6	4	24	37	6	1450	20.75	17.42	19.46	16.185	18.68	28.39	19.065	18.78	1.97
Cpun_rnd-1_family-1070	457	0.368	CLASSII/TIR	DNA/hAT-Charlie	0	0	0	0	0	9	0	0	1447	23.49	27.29	7.11	NA	24.865	20.86	26.575	25.68	4.85
Cpun_rnd-1_family-1076	795	0.411	CLASSI/LINE	Unknown	0	0	0	4	0	12	5	33	4030	26.12	30.63	23.98	NA	26.78	22.37	20.46	26.12	6.8
Cpun_rnd-1_family-1082	257	0.42	CLASSII/TIR	Unknown	0	0	0	0	0	0	0	0	239	21.92	29.03	37.3	36.41	NA	NA	NA	NA	3.87
Cpun_rnd-1_family-1115	219	0.429	CLASSII/MITE	Unknown	0	0	0	0	0	0	0	0	154	NA	NA	NA	NA	NA	NA	NA	NA	4.3
Cpun_rnd-1_family-1136	240	0.483	CLASSII/TIR	DNA/hAT-Charlie	0	0	0	0	0	0	0	0	160	NA	NA	NA	NA	NA	NA	NA	NA	3.52
Cpun_rnd-1_family-1139_s_1	600	0.417	CLASSII/MITE	DNA/TcMar-Tc1	0	0	0	0	9	0	0	0	1089	30.49	27.47	NA	NA	25.12	NA	33.78	NA	6.705
Cpun_rnd-1_family-1139_s_0	189	0.381	CLASSII/MITE	DNA/TcMar-Tc1	0	0	0	0	0	0	0	0	126	NA	NA	NA	NA	NA	NA	NA	NA	7.81
Cpun_rnd-1_family-1143_s_2	1732	0.391	CLASSII/MITE	DNA/hAT-hATm	0	0	0	0	0	0	0	0	374	NA	NA	NA	NA	NA	15.45	NA	NA	2.78
Cpun_rnd-1_family-1110_s_2_s_1	13273	0.38	CLASSII/MAVERICK	DNA/Maverick	0	0	0	0	0	0	0	0	294	NA	NA	18.09	NA	26.5	NA	NA	NA	7.31
Cpun_rnd-1_family-1110_s_2_s_2	14402	0.388	CLASSII/MAVERICK	DNA/Maverick	5	10	9	15	0	0	0	5	450	34.435	40.56	27.45	36.23	22.4	10.21	NA	13.11	11.445
Cpun_rnd-1_family-1161_s_1	260	0.35	CLASSI/LINE	Unknown	NA	NA	NA	NA	NA	NA	NA	NA	NA	NA	NA	NA	NA	NA	NA	NA	NA	NA
Cpun_rnd-1_family-1187_s_2_s_2	8187	0.393	CLASSII/MAVERICK	DNA/Maverick	14	0	0	0	0	0	0	0	68	45.31	41.76	44.33	14.7	18.91	22.795	25.98	23.71	15.9
Cpun_rnd-1_family-1208	713	0.419	CLASSII/MITE	DNA/TcMar-Tc1	4	0	0	0	0	0	0	0	521	28.95	34.76	33.26	33.67	23.6	30.65	36.58	31.61	2.585
Cpun_rnd-1_family-1224	811	0.374	CLASSII/TIR	Unknown	0	0	0	0	0	0	0	0	791	NA	NA	10.11	NA	NA	7.23	NA	NA	10.97
Cpun_rnd-1_family-1248_s_1	1817	0.286	CLASSI/LINE	LINE/Penelope	0	0	0	0	0	0	0	0	207	37.95	38.47	31.89	17.655	30.01	22.04	NA	34.07	14.91
Cpun_rnd-1_family-1248_s_0	506	0.265	CLASSI/LINE	LINE/Penelope	NA	NA	NA	NA	NA	NA	NA	NA	NA	NA	NA	NA	NA	NA	NA	NA	NA	NA
Cpun_rnd-1_family-755	324	0.42	CLASSI/LINE	Unknown	0	0	0	0	0	0	0	0	41	27.6	NA	NA	NA	NA	NA	NA	NA	6.56
Cpun_rnd-1_family-1269	877	0.376	CLASSII/MITE	DNA/TcMar-m44	7	10	12	9	8	0	0	0	490	31.14	30.85	32.79	31.86	29.4	11.815	NA	30.305	7.01
Cpun_rnd-1_family-1279	481	0.435	CLASSI/LTR	Unknown	0	0	0	0	0	0	0	0	210	NA	NA	NA	NA	NA	NA	NA	NA	23.58
Cpun_rnd-1_family-1304	1141	0.315	CLASSI/LINE	LINE/CR1	0	0	0	0	0	30	0	0	984	20.765	24.27	19.235	32.07	18.925	17.95	18.3	NA	7.95
Cpun_rnd-1_family-1321	375	0.368	CLASSII/TIR	Unknown	0	0	0	0	0	10	0	0	294	NA	NA	NA	NA	NA	21.3	11.5	24.69	16.655
Cpun_rnd-1_family-1328_s_1	1260	0.408	CLASSII/MITE	DNA/TcMar-Tc1	9	5	0	6	11	4	0	0	585	29.77	29.77	33.28	26.785	30.87	30.24	34.13	29.58	6.82
Cpun_rnd-1_family-1385	315	0.381	CLASSII/HELITRON	Unknown	0	0	0	0	0	0	0	0	96	NA	NA	NA	NA	NA	NA	NA	NA	7.615
Cpun_rnd-1_family-1396_s_1	2080	0.386	CLASSII/TIR	Unknown	18	20	27	27	45	56	55	206	1287	30.13	29.47	30.96	28.63	28.38	29.215	28.36	29.54	14.65
Cpun_rnd-1_family-1419	707	0.501	CLASSII/MITE	DNA/TcMar-Tc1	32	41	38	61	46	16	12	0	119	23.01	22.8	12.03	22.5	16.3	20.16	17.695	42.75	10.78
Cpun_rnd-1_family-1426_s_0	357	0.272	CLASSI/LINE	Unknown	0	0	0	0	0	0	0	0	803	NA	NA	NA	NA	NA	NA	21.65	NA	3.2
Cpun_rnd-1_family-1435	370	0.446	CLASSII/TIR	DNA/hAT-Tip100	0	0	0	0	0	0	0	0	275	NA	NA	10.34	15.46	NA	NA	NA	12.76	2.025
Cpun_rnd-1_family-1440	4493	0.368	CLASSI/LINE	Unknown	6	7	5	6	13	45	35	9	2847	33.44	27.19	25.26	30.17	31.18	36.75	34.01	39.895	16.11
Cpun_rnd-1_family-1451	1477	0.418	CLASSII/TIR	DNA/TcMar-Tc1	10	8	7	6	12	62	12	28	1020	34.705	32.315	32.22	37.84	36.45	37.79	34.96	38.42	5.96
Cpun_rnd-1_family-1459_s_2	469	0.437	CLASSI/LTR	Unknown	0	0	0	0	0	0	0	0	2364	NA	NA	25.42	32.19	22.55	NA	NA	NA	13.15
Cpun_rnd-1_family-1508_s_2	1043	0.444	CLASSII/MITE	DNA/Merlin	0	0	0	0	12	0	0	0	337	NA	NA	NA	27.575	37.02	24.74	NA	NA	3.13
Cpun_rnd-1_family-1508_s_0	201	0.423	CLASSII/MITE	Unknown	0	0	0	0	0	0	0	0	18	NA	NA	NA	NA	NA	NA	NA	NA	12.24
Cpun_rnd-1_family-1527_s_2	1177	0.372	CLASSII/TIR	DNA/hAT-Charlie	0	0	0	0	0	0	0	4	92	NA	NA	NA	31.33	30.41	18.48	NA	24.175	1.7
Cpun_rnd-1_family-1543	397	0.254	CLASSI/LTR	DNA/TcMar-Tc1	NA	NA	NA	NA	NA	NA	NA	NA	NA	NA	NA	NA	NA	NA	NA	NA	NA	NA
Cpun_rnd-3_family-1179	433	0.363	CLASSII/TIR	DNA/hAT-Blackjack	0	0	0	0	7	40	13	0	615	25.21	25.21	23.745	31.285	22.83	22.94	17.11	NA	12.57
Cpun_rnd-3_family-2235	676	0.305	CLASSI/LTR	Unknown	44	47	51	38	56	0	0	0	1586	28.43	28.56	29.28	26.56	23.75	20.63	NA	29.67	12.75
Cpun_rnd-4_family-744	553	0.42	CLASSI/LTR	Unknown	0	0	0	0	0	0	0	0	436	NA	NA	NA	16.98	NA	NA	NA	NA	20.71
Cpun_rnd-4_family-4366_s_1_s_2_s_1	4584	0.37	CLASSII/TIR	DNA/hAT-Tip100	0	4	6	7	4	0	4	5	770	20.34	21.16	23.73	33.26	28.1	21.47	31.765	25.99	11.03
Cpun_rnd-4_family-4366_s_1_s_2_s_2	3425	0.371	CLASSII/TIR	DNA/hAT-Tip100	0	0	0	0	0	0	0	0	54	23.94	23.38	26.64	25.86	23.85	13.495	12.59	27.56	8.18
Cpun_rnd-4_family-35	1128	0.377	CLASSII/MITE	DNA/TcMar-m44	7	9	8	11	20	0	0	8	656	34.94	34.94	34.77	36.185	31.225	42.65	41.75	35.41	7.85
Cpun_rnd-4_family-392	448	0.359	CLASSI/LTR	Unknown	0	0	0	0	0	0	0	0	164	NA	NA	NA	NA	NA	NA	NA	NA	22.08
Cpun_rnd-4_family-6372	2959	0.358	CLASSII/HELITRON	RC/Helitron	0	0	0	0	0	5	5	26	376	24.455	24.455	30.07	25.36	24.98	31.79	25.45	24.695	23.56
Cpun_rnd-4_family-2798	538	0.47	CLASSII/MITE	DNA/TcMar-Mariner	0	0	0	0	0	0	0	0	38	12.12	12.12	21.95	26.01	41.32	27.975	30.17	23.01	9.46
Cpun_rnd-4_family-2854	677	0.445	CLASSII/TIR	Unknown	10	16	14	4	0	13	7	11	69	34.89	36.14	35.185	37.44	36.375	28.07	37.12	38.165	24.835
Cpun_rnd-4_family-380	6086	0.396	CLASSII/MAVERICK	DNA/Maverick	4	0	0	0	0	7	0	6	173	33.45	33.45	11.36	20.165	33.45	9.59	24.57	38.33	12.53
Cpun_rnd-4_family-819_s_1	2061	0.4	CLASSII/TIR	DNA/hAT-Tip100	20	19	17	14	36	39	40	63	344	29.99	29.01	24.11	25.56	25.71	25.35	26.13	26.765	24.51
Cpun_rnd-4_family-2864_s_1	5131	0.474	CLASSI/LINE	LINE/I-Jockey	0	0	0	0	0	7	0	0	308	NA	NA	NA	15.615	24.31	34.88	12.24	NA	19.74
Cpun_rnd-4_family-3175	840	0.425	CLASSI/LTR	Unknown	0	0	0	0	0	0	0	0	163	NA	NA	NA	NA	NA	NA	NA	NA	4.2
Cpun_rnd-4_family-3176	3476	0.44	CLASSI/LINE	LINE/Penelope	50	58	59	55	167	157	130	199	5881	30.94	31	29.26	29.14	28.52	28.885	29.79	29.08	11.06
Cpun_rnd-4_family-560	3916	0.328	CLASSI/LINE	LINE/L2	0	0	0	0	0	6	0	5	1689	23.35	27.19	NA	NA	36.37	12.42	41.275	34.3	7.7
Cpun_rnd-4_family-3939	675	0.314	CLASSI/LINE	Unknown	5	0	0	5	5	0	0	0	611	16.82	16.82	15.975	15.99	13.005	NA	NA	18.5	4.82
Cpun_rnd-4_family-3801_s_1	1387	0.407	CLASSI/LINE	LINE/Proto2	0	0	0	0	0	0	0	0	111	NA	NA	NA	NA	21.45	43.17	47.85	17.29	29.48
Cpun_rnd-4_family-3905	750	0.44	CLASSI/LTR	Unknown	0	0	0	0	0	0	0	0	63	NA	NA	NA	NA	NA	NA	NA	NA	17.875
Cpun_rnd-4_family-999_s_2_s_2	9886	0.391	CLASSII/MAVERICK	DNA/Maverick	0	0	0	0	0	0	0	0	157	19.935	8.18	25.83	NA	NA	NA	NA	NA	10.095
Cpun_rnd-4_family-7157	209	0.45	CLASSII/TIR	Unknown	0	0	0	0	0	0	0	0	100	NA	NA	NA	NA	NA	NA	32.45	NA	16.61
Cpun_rnd-4_family-734	566	0.454	CLASSI/LINE	Unknown	0	0	0	0	0	5	0	0	48	23.09	23.09	26.09	10.95	30.29	28.79	NA	30.17	19.91
Cpun_rnd-4_family-3204	493	0.367	CLASSI/LTR	Unknown	0	0	0	0	0	0	0	0	46	NA	NA	NA	NA	NA	NA	NA	NA	15.74
Cpun_rnd-4_family-3312_s_2	8365	0.369	CLASSII/HELITRON	SINE/tRNA	43	45	55	32	66	126	96	226	4291	24.28	24.24	28.48	27.33	28.015	29.145	27.35	28.91	15.295
Cpun_rnd-4_family-4673_s_1	3328	0.6	CLASSI/LTR	LTR/Gypsy	0	0	0	0	0	0	0	0	53	NA	NA	NA	NA	NA	NA	NA	NA	16.99
Cpun_rnd-4_family-4673_s_2	3216	0.602	CLASSI/LTR	LTR/Gypsy	0	0	0	0	0	0	0	0	50	NA	NA	NA	NA	NA	NA	NA	NA	5.46
Cpun_rnd-5_family-980	527	0.469	CLASSI/LINE	LINE/Penelope	116	141	147	115	309	774	526	741	3784	27.34	27.46	27.73	27.99	25.85	25.65	24.52	25.955	11.85
Cpun_rnd-5_family-3172_s_0	597	0.417	CLASSI/LINE	Unknown	0	0	0	0	0	4	0	0	310	NA	NA	26.83	28.08	21.15	28.78	NA	28.445	15.195
Cpun_rnd-5_family-2378_s_1	10839	0.389	CLASSII/MAVERICK	DNA/Maverick	4	5	7	0	0	0	0	0	163	22.95	33.71	43.99	13.61	13.15	25.46	34.33	22.78	12.36
Cpun_rnd-5_family-505_s_0	990	0.392	CLASSII/TIR	Unknown	0	0	0	5	0	11	4	6	207	39.77	39.74	35.63	36.25	40.71	39.945	38.6	38.56	18.475
Cpun_rnd-5_family-924	5919	0.365	CLASSI/LINE	LINE/I-Jockey	155	202	191	158	251	123	86	86	901	29.595	29.765	30.115	28.66	30.53	31.26	30.43	21.89	15.725
Cpun_rnd-5_family-2512	622	0.381	CLASSII/TIR	DNA/TcMar-Tigger	7	5	5	0	30	4	0	6	141	23.375	24.17	24.67	24.69	22.35	20.75	29.92	33.355	7.91
Cpun_rnd-5_family-1403_s_2	2225	0.429	CLASSI/LINE	LINE/I-Jockey	0	0	0	0	0	0	0	0	240	NA	NA	28.63	13.98	NA	NA	NA	19.165	6.26
Cpun_rnd-5_family-606	2494	0.365	CLASSII/TIR	DNA/hAT-Charlie	0	4	4	0	0	4	0	6	222	21.86	20.56	NA	22.605	24.95	35.715	33.67	15.475	2.28
Cpun_rnd-5_family-2912_s_1	9392	0.382	CLASSII/MAVERICK	DNA/Maverick	0	0	0	0	0	0	0	0	823	41.495	41.38	21.87	35.81	22.91	23.975	NA	27.22	7.47
Cpun_rnd-5_family-2912_s_3	9705	0.383	CLASSII/MAVERICK	DNA/Maverick	0	0	0	0	0	0	0	7	278	36.21	31.035	46.555	14.17	NA	16.75	20.39	17.22	7.16
Cpun_rnd-5_family-4113	2947	0.379	CLASSII/TIR	DNA/TcMar-Tc1	12	9	10	26	12	0	5	8	205	18.12	19.69	19.22	18.64	22.285	20.09	23.22	23.62	11.01
Cpun_rnd-5_family-3470_s_1	1520	0.39	CLASSII/MITE	DNA/PIF-Harbinger	12	0	0	4	4	17	0	7	650	36.72	32.955	23.77	29.39	31.075	16.315	22.645	21.61	8.99
Cpun_rnd-5_family-4468	464	0.379	CLASSII/TIR	Unknown	0	0	0	0	0	0	0	0	71	NA	NA	NA	NA	NA	NA	NA	NA	3.325
Cpun_rnd-5_family-6185	837	0.432	CLASSI/LTR	Unknown	10	0	0	0	0	0	0	0	65	NA	NA	NA	26.16	17.77	25.62	NA	NA	17.625
Cpun_rnd-5_family-3230	6106	0.463	CLASSII/MITE	DNA/PIF-Harbinger	21	16	18	20	15	8	7	21	3234	30.77	31.05	28.48	34.345	26.155	33.615	29.1	38.81	9.98
Cpun_rnd-5_family-5140	407	0.413	CLASSI/LTR	DNA/hAT-Charlie	0	0	0	0	0	0	0	0	1035	NA	NA	16.62	18.77	NA	7.54	NA	NA	4.52
Cpun_rnd-5_family-2292_s_1	842	0.399	CLASSII/MITE	Unknown	NA	NA	NA	NA	NA	NA	NA	NA	NA	NA	NA	NA	NA	NA	NA	NA	NA	NA
Cpun_rnd-5_family-2292_s_2	532	0.378	CLASSII/MITE	Unknown	0	0	0	0	0	0	0	0	13	NA	NA	NA	NA	NA	16.3	23.81	NA	12.965
Cpun_rnd-5_family-12039	684	0.427	CLASSI/LTR	Unknown	0	0	0	0	0	0	0	0	46	NA	NA	23.5	NA	NA	13.43	NA	NA	3.17
Cpun_rnd-5_family-496	1677	0.339	CLASSII/TIR	DNA/TcMar-Tc1	0	0	0	0	0	7	0	10	125	25.21	29.035	35.135	37.44	33.93	30.39	25.86	34.16	3.235
Cpun_rnd-5_family-3440_s_2	6607	0.401	CLASSII/MAVERICK	DNA/Maverick	10	9	9	7	7	10	4	0	241	21.665	23.04	28.035	28.46	23.875	25.34	24.21	23.7	13.49
Cpun_rnd-5_family-469	395	0.382	CLASSI/LTR	SINE/tRNA	403	477	525	428	687	1309	362	1719	2346	33.405	33.32	33.01	32.97	32.39	32.51	31.445	31.61	21.68
Cpun_rnd-5_family-5355	307	0.378	CLASSII/TIR	DNA/hAT-Tip100	0	0	0	0	0	0	0	0	28	NA	NA	NA	NA	NA	NA	NA	NA	12.73
Cpun_rnd-5_family-4314	2462	0.36	CLASSII/TIR	DNA/Kolobok-Hydra	0	0	0	0	0	0	4	11	23	37.71	37.97	NA	36.005	45.395	12.94	31.155	37.125	29.06
Cpun_rnd-5_family-5825	864	0.365	CLASSII/TIR	DNA/hAT-Charlie	0	0	0	0	5	4	13	5	978	21.07	20	22.69	13.66	24.215	20.38	22.39	25.77	11.44
Cpun_rnd-5_family-20066_s_2	464	0.302	CLASSII/TIR	Unknown	6	7	6	6	9	14	0	22	446	26.16	26.14	29.13	21.72	26.96	31.65	26.84	28	7.25
Cpun_rnd-5_family-136	2832	0.404	CLASSII/TIR	DNA/TcMar-Mariner	31	55	57	54	80	108	83	194	4408	33.365	33.38	30.175	32.05	32.85	32.325	30.41	31.27	19.745
Cpun_rnd-5_family-3974_s_1	2801	0.373	CLASSII/TIR	DNA/hAT-Blackjack	0	4	0	0	9	11	0	0	87	30.24	26.935	29.34	17.73	40.61	24.72	31.76	21.76	7.425
Cpun_rnd-5_family-14442	1012	0.375	CLASSII/MAVERICK	Unknown	0	0	0	0	0	0	0	0	82	NA	NA	NA	NA	NA	NA	NA	NA	6.68
Cpun_rnd-5_family-15411_s_1	673	0.475	CLASSII/TIR	Unknown	0	0	0	0	0	0	0	0	46	NA	NA	NA	NA	NA	NA	NA	NA	25.705
Cpun_rnd-5_family-5746	9016	0.39	CLASSII/HELITRON	RC/Helitron	136	99	112	97	114	288	88	59	1078	28.065	28.16	26.665	6.51	27.87	27.265	27.375	11.44	11.55
Cpun_rnd-5_family-6813	773	0.339	CLASSI/LINE	LINE/RTE-X	13	22	21	12	20	17	8	22	1212	40.16	40.22	38.96	37.035	38.63	39.87	38.685	35.18	12.73
Cpun_rnd-4_family-2952	436	0.436	CLASSII/TIR	DNA/TcMar-Tigger	25	32	36	33	31	229	0	0	287	21.15	22.08	21.895	23.19	21.79	17.5	NA	NA	11.5
Cpun_rnd-5_family-7329	1222	0.271	CLASSII/TIR/P	Unknown	93	148	78	95	99	88	228	86	380	27.33	27.935	28.435	26.4	26.905	27.52	23.57	26.51	15.55
Cpun_rnd-1_family-79_unconfirmed	667	0.342	Unknown	Unknown	0	0	0	0	0	0	0	0	2459	14.89	16.07	23.355	12.55	18.04	NA	NA	NA	8.335
Cpun_rnd-1_family-98_s_1_unconfirmed	698	0.355	Unknown	Unknown	0	0	0	0	0	0	0	0	3688	NA	NA	NA	NA	NA	NA	16.92	18.24	1.77
Cpun_rnd-1_family-210_unconfirmed	703	0.28	Unknown	Unknown	6	10	11	9	9	0	0	0	1974	22.86	23.07	20.39	22.9	20.48	19.13	NA	NA	4.15
Cpun_rnd-1_family-6_unconfirmed	1700	0.352	Unknown	Unknown	NA	NA	NA	NA	NA	NA	NA	NA	NA	NA	NA	NA	NA	NA	NA	NA	NA	NA
Cpun_rnd-1_family-134_unconfirmed	505	0.366	CLASSII/TIR	DNA/hAT-Blackjack	0	0	0	0	11	0	0	0	3811	18.38	18.38	18.8	NA	22.2	0.37	NA	14.19	3.36
Cpun_rnd-1_family-226_unconfirmed	546	0.485	CLASSII/TIR	SINE/tRNA-Deu	16	13	19	41	20	11	11	5	2983	23.325	23.16	19.92	24.08	21.66	28.015	28.115	31.54	8.91
Cpun_rnd-1_family-36_unconfirmed	592	0.377	Unknown	Unknown	0	0	0	0	0	0	0	0	14204	NA	NA	NA	NA	NA	NA	NA	10.14	1.82
Cpun_rnd-1_family-92_unconfirmed	511	0.368	Unknown	Unknown	0	0	0	0	0	0	0	0	3456	NA	NA	NA	19.36	NA	NA	28.14	NA	1.89
Cpun_rnd-1_family-149_unconfirmed	370	0.314	Unknown	Unknown	0	0	4	12	6	0	0	0	3263	15.695	18.78	16.25	21.73	10.67	6.195	15.55	15.38	4.45
Cpun_rnd-1_family-153_unconfirmed	662	0.42	Unknown	Unknown	0	0	0	0	0	0	0	0	2762	NA	NA	NA	NA	NA	NA	NA	NA	4.2
Cpun_rnd-1_family-128_unconfirmed	475	0.457	Unknown	Unknown	7	5	6	4	4	56	7	6	6121	23.26	22.2	25.66	25.16	24.52	23.53	24.17	23.47	5.78
Cpun_rnd-1_family-144_unconfirmed	600	0.393	CLASSII/TIR	DNA/TcMar-Tc1	0	0	0	0	0	0	0	0	3852	35.96	NA	33.29	NA	NA	38.66	NA	39.95	7.91
Cpun_rnd-1_family-119_unconfirmed	606	0.323	Unknown	Unknown	0	0	0	0	0	0	0	0	1490	NA	NA	NA	NA	19.14	NA	NA	NA	12.69
Cpun_rnd-1_family-124_unconfirmed	392	0.403	Unknown	Unknown	69	90	94	66	169	156	117	238	5771	27.145	26.86	27.835	25.43	27.73	26.24	28.595	27.11	9.51
Cpun_rnd-1_family-239_unconfirmed	730	0.338	Unknown	Unknown	0	0	0	0	0	0	0	0	1204	18.47	21.83	NA	NA	NA	NA	NA	NA	7.51
Cpun_rnd-1_family-132_unconfirmed	440	0.386	Unknown	Unknown	0	0	0	0	0	0	0	0	1769	NA	NA	NA	NA	10.02	NA	NA	NA	17.18
Cpun_rnd-1_family-84_s_1_unconfirmed	647	0.292	Unknown	Unknown	0	0	0	0	0	0	0	0	3037	23.985	23.49	17.29	NA	17.94	20.09	21.61	NA	2.61
Cpun_rnd-1_family-218_unconfirmed	503	0.34	Unknown	Unknown	0	0	0	0	0	0	13	0	2248	NA	14.93	13.42	NA	NA	8.85	22.34	NA	5.07
Cpun_rnd-1_family-83_unconfirmed	534	0.356	Unknown	Unknown	4	5	6	0	0	0	0	0	2055	18.35	19.71	20.64	18.975	16.33	NA	NA	NA	3.99
Cpun_rnd-1_family-243_unconfirmed	527	0.306	Unknown	Unknown	0	0	0	0	0	0	0	0	2969	NA	NA	NA	NA	NA	26.44	NA	NA	9.695
Cpun_rnd-1_family-222_s_2_unconfirmed	904	0.456	Unknown	Unknown	0	0	0	0	0	0	0	0	429	NA	NA	NA	NA	NA	12.36	NA	NA	2.945
Cpun_rnd-1_family-211_unconfirmed	589	0.324	Unknown	Unknown	0	0	0	0	0	0	0	0	1954	28.4	29.55	26.34	21.1	NA	19.25	17.09	NA	7.445
Cpun_rnd-1_family-10_s_1_unconfirmed	2391	0.33	Unknown	Unknown	12	5	6	8	10	4	6	7	174	32.11	27.78	29.87	26.96	28.76	25.43	28.295	29.99	19.265
Cpun_rnd-1_family-10_s_2_s_2_unconfirmed	2800	0.329	Unknown	Unknown	82	83	85	98	92	37	37	11	3734	25.74	25.785	25.855	25.655	24.83	30.59	28.61	28.34	9.88
Cpun_rnd-1_family-10_s_3_unconfirmed	2001	0.331	CLASSI/LTR	RC/Helitron	37	38	38	34	31	10	21	19	3686	20.96	20.96	21.73	21.61	20.44	22.875	22.33	30.055	9.835
Cpun_rnd-1_family-10_s_0_s_3_unconfirmed	2967	0.336	Unknown	Unknown	8	11	11	13	16	6	7	4	2205	26.36	26.285	27.265	28.89	32.44	28.77	29.17	28.39	10.98
Cpun_rnd-1_family-10_s_0_s_6_unconfirmed	2543	0.329	Unknown	Unknown	10	13	15	9	6	6	0	8	797	25.44	26.725	30.49	25.46	25.065	32.29	28.28	29.485	13.99
Cpun_rnd-1_family-10_s_0_s_7_unconfirmed	2594	0.334	Unknown	Unknown	21	37	41	27	29	33	19	12	2484	29.775	30.07	29.98	31.55	29.88	33.455	33.495	26.87	9.98
Cpun_rnd-1_family-268_unconfirmed	288	0.41	Unknown	Unknown	0	0	0	0	0	0	0	0	3305	NA	NA	NA	NA	NA	19.08	24.4	NA	7.73
Cpun_rnd-1_family-276_unconfirmed	580	0.429	CLASSII/TIR	DNA/TcMar-Tc1	0	0	0	0	0	0	0	0	1960	30.795	33.7	NA	35.11	NA	36.11	26.66	31.59	3.53
Cpun_rnd-1_family-164_s_1_unconfirmed	614	0.331	Unknown	Unknown	0	0	0	0	0	0	0	0	4148	15.87	15.87	13.95	14.12	7.74	NA	23.67	20.04	4.92
Cpun_rnd-1_family-85	2239	0.335	CLASSI	LINE/Penelope	0	0	0	0	0	0	0	4	4473	30.78	30.78	34.8	NA	26.785	21.31	21.78	25.1	1.34
Cpun_rnd-1_family-182_s_1_unconfirmed	1010	0.324	Unknown	Unknown	0	0	0	0	0	0	0	0	406	NA	NA	NA	NA	NA	NA	15.85	NA	7.21
Cpun_rnd-1_family-182_s_2	2344	0.329	CLASSI	LINE/Penelope	8	4	5	8	13	8	0	8	1568	19.27	9.47	26.1	13.69	32.17	34.025	23.95	28.68	5.62
Cpun_rnd-1_family-227_s_0_unconfirmed	202	0.465	Unknown	Unknown	0	0	0	0	0	0	0	0	2719	NA	NA	24.61	NA	NA	NA	15.2	NA	6.91
Cpun_rnd-1_family-81_s_1_unconfirmed	588	0.369	Unknown	Unknown	0	0	0	0	0	0	0	0	2025	18.55	23.41	NA	NA	20.44	21.67	19.725	NA	11.5
Cpun_rnd-1_family-154_unconfirmed	484	0.318	Unknown	Unknown	0	0	0	0	0	0	0	0	2163	NA	NA	NA	NA	NA	27.42	NA	NA	17.65
Cpun_rnd-1_family-139_unconfirmed	721	0.485	CLASSII/TIR	DNA/TcMar-Tc1	0	0	0	0	0	0	0	0	2906	NA	NA	NA	NA	NA	NA	NA	NA	7.44
Cpun_rnd-1_family-62_unconfirmed	801	0.327	Unknown	Unknown	0	0	0	0	0	0	0	0	7305	20.975	20.975	22.77	21.85	35.94	22.48	NA	NA	3.15
Cpun_rnd-1_family-244_unconfirmed	293	0.461	Unknown	Unknown	0	0	0	0	0	0	0	0	3276	NA	NA	NA	NA	NA	20.15	NA	23.52	7.25
Cpun_rnd-1_family-32_unconfirmed	1701	0.349	Unknown	Unknown	43	42	33	27	27	174	12	56	6664	19.5	20.83	20.61	19.51	25.62	21.06	25.5	21.155	9.69
Cpun_rnd-1_family-247_unconfirmed	479	0.332	Unknown	Unknown	0	0	0	0	0	0	0	0	1753	NA	NA	NA	NA	27.815	22.27	21.475	NA	12.42
Cpun_rnd-1_family-281_unconfirmed	650	0.274	Unknown	Unknown	0	0	0	0	0	0	0	0	2810	NA	NA	13.5	20.49	NA	19.44	NA	NA	18.85
Cpun_rnd-1_family-148	1143	0.38	CLASSI/LTR	LINE/Penelope	0	0	0	0	0	0	0	0	5332	NA	NA	12.73	NA	NA	NA	29.08	46.53	4.89
Cpun_rnd-1_family-41_unconfirmed	725	0.306	Unknown	Unknown	0	0	0	0	0	0	0	0	14524	NA	NA	NA	NA	NA	NA	NA	NA	13.64
Cpun_rnd-1_family-264_unconfirmed	579	0.33	Unknown	Unknown	11	13	12	13	16	0	0	0	1755	20.81	19.89	19.36	20.61	17.01	17.09	15.44	NA	1.96
Cpun_rnd-1_family-166_unconfirmed	516	0.337	Unknown	Unknown	0	0	0	0	0	0	0	0	2649	20.5	20.19	19.74	NA	15.715	10.98	19.775	NA	6.24
Cpun_rnd-1_family-178_unconfirmed	607	0.306	Unknown	Unknown	0	0	0	0	0	0	0	0	1421	18.3	16.585	18.69	19.61	23.235	14.08	NA	NA	4.36
Cpun_rnd-1_family-133_unconfirmed	275	0.378	Unknown	Unknown	7	0	0	0	0	7	4	0	3274	25.265	22.75	23.225	30.01	29.73	29.66	32.11	28.39	4.28
Cpun_rnd-1_family-143_s_1_unconfirmed	3037	0.432	Unknown	Unknown	0	0	0	0	0	0	0	0	1202	NA	18.5	NA	NA	NA	NA	NA	NA	5.22
Cpun_rnd-1_family-143_s_0_unconfirmed	778	0.431	Unknown	Unknown	0	0	0	0	0	0	0	0	2863	NA	NA	NA	12.59	24.46	NA	NA	NA	11.41
Cpun_rnd-1_family-77_unconfirmed	338	0.411	Unknown	Unknown	0	0	0	0	0	0	0	0	6648	NA	NA	23.34	NA	NA	20.44	NA	NA	5.46
Cpun_rnd-1_family-205_unconfirmed	373	0.391	Unknown	Unknown	0	0	0	0	0	0	0	0	5589	NA	NA	14.57	17.12	NA	19.605	23.08	NA	5.945
Cpun_rnd-1_family-196_unconfirmed	210	0.448	Unknown	Unknown	0	0	0	0	0	0	0	0	2427	NA	NA	NA	NA	NA	NA	NA	NA	2.72
Cpun_rnd-1_family-215_unconfirmed	285	0.432	CLASSII/TIR	LTR/ERV1	0	0	0	4	0	0	0	0	1757	NA	NA	36.51	NA	17.91	NA	NA	18.635	5.05
Cpun_rnd-1_family-284_unconfirmed	372	0.449	Unknown	Unknown	0	0	0	0	0	0	0	0	2247	NA	NA	NA	31.39	NA	12.93	NA	NA	3.035
Cpun_rnd-1_family-20_unconfirmed	703	0.368	CLASSII/TIR	DNA/TcMar-Tc1	4	5	7	5	17	7	0	0	4607	29.7	29.7	33.8	32.975	30.535	32.07	NA	34.55	7.76
Cpun_rnd-1_family-56_unconfirmed	631	0.423	Unknown	Unknown	0	5	0	0	4	6	4	10	3233	21.945	24.835	24.345	24.89	26.66	24.54	27.76	24.56	11.56
Cpun_rnd-1_family-129	12033	0.38	CLASSII/TIR	DNA/Maverick	23	23	27	76	10	30	6	13	653	23.39	23.06	23.05	23.785	23.06	27.305	26.37	13.86	14.38
Cpun_rnd-1_family-48_unconfirmed	1041	0.39	Unknown	Unknown	0	0	0	0	0	0	0	0	3126	12.19	12.19	19.56	20.66	10.52	17.45	11.96	NA	13.87
Cpun_rnd-1_family-255	3362	0.357	CLASSI/LINE	Unknown	7	11	11	10	15	94	21	14	3266	28.13	24.955	22.4	26.61	29.06	33.69	21.59	33.565	14.98
Cpun_rnd-1_family-130_unconfirmed	316	0.478	Unknown	Unknown	0	0	0	0	0	0	0	0	6580	NA	NA	NA	NA	NA	NA	NA	NA	9.65
Cpun_rnd-1_family-224_s_2_unconfirmed	776	0.313	Unknown	Unknown	0	0	0	0	0	0	0	0	498	20.52	20.52	25.455	NA	19.185	16.26	19.68	NA	14.62
Cpun_rnd-1_family-232_unconfirmed	546	0.39	CLASSII/TIR	RC/Helitron	6	0	0	0	9	0	0	59	2331	24.39	24.57	24.495	23.03	28.2	21.57	24.44	27.76	4.58
Cpun_rnd-1_family-183_unconfirmed	596	0.324	Unknown	Unknown	0	0	0	0	0	0	0	0	3166	17.19	14.53	17.48	16.575	16.03	23.455	NA	NA	4.96
Cpun_rnd-1_family-202_unconfirmed	805	0.357	Unknown	Unknown	0	0	0	0	0	0	0	0	406	NA	NA	NA	NA	17.7	11.05	NA	NA	15.62
Cpun_rnd-1_family-42_unconfirmed	3364	0.42	Unknown	Unknown	0	0	0	0	0	0	0	0	5082	7.42	10.45	20.87	20.6	6.28	11.01	21.89	19.54	6.37
Cpun_rnd-1_family-157_s_1_unconfirmed	504	0.3	Unknown	Unknown	5	10	9	4	8	0	0	0	1379	18.52	18.795	23.76	22.75	19.48	21.475	23.27	NA	4.7
Cpun_rnd-1_family-157_s_2_unconfirmed	537	0.289	Unknown	Unknown	0	0	0	4	0	0	0	0	320	16.6	22.86	19.56	21.455	22.68	22.67	18.94	NA	7.25
Cpun_rnd-1_family-278_unconfirmed	523	0.338	Unknown	Unknown	0	0	0	0	0	0	0	0	3117	21.26	22.8	NA	15.33	15.53	NA	20.36	NA	17.26
Cpun_rnd-1_family-231_unconfirmed	660	0.305	Unknown	Unknown	0	0	0	0	0	0	0	0	1673	NA	NA	17.06	15.015	NA	18.96	15.59	24.62	18.21
Cpun_rnd-1_family-252_s_0_unconfirmed	241	0.32	Unknown	Unknown	0	0	0	0	0	0	0	0	220	NA	NA	NA	NA	NA	NA	NA	NA	9.015
Cpun_rnd-1_family-291_s_1_unconfirmed	724	0.294	Unknown	Unknown	4	10	9	4	10	0	0	0	1457	21.145	21.12	20.015	17.99	16.39	26.775	19.5	NA	6.33
Cpun_rnd-1_family-233_s_2_unconfirmed	739	0.322	Unknown	Unknown	0	0	0	0	0	0	0	0	179	NA	NA	23.73	23.72	NA	NA	NA	NA	4.93
Cpun_rnd-1_family-293_unconfirmed	665	0.367	Unknown	Unknown	0	0	0	0	0	0	0	0	172	9.15	NA	16.28	16.29	NA	NA	NA	NA	17.885
Cpun_rnd-1_family-241	3358	0.368	CLASSI/LINE	LINE/CR1	0	7	6	4	4	87	16	0	1679	26.055	29.43	29.35	27.13	26.91	23.85	24.84	34.255	15.41
Cpun_rnd-1_family-275	6106	0.494	CLASSI/LINE	LINE/I	5	7	7	6	9	10	11	18	1765	38.17	38.17	44.03	34.45	33.28	38.61	40.785	40.67	9.945
Cpun_rnd-1_family-301_unconfirmed	870	0.363	Unknown	Unknown	7	9	14	12	10	7	0	4	1857	20.83	19.43	19.9	20.18	19.275	19.33	13.075	18.02	2.84
Cpun_rnd-1_family-303_unconfirmed	714	0.401	Unknown	Unknown	0	0	0	0	0	0	0	0	1920	NA	NA	NA	NA	NA	NA	NA	NA	3.38
Cpun_rnd-1_family-304_unconfirmed	511	0.348	Unknown	Unknown	0	0	0	0	0	0	0	0	1941	25.04	24.65	22.91	21.6	25.285	14.4	18.98	NA	4.31
Cpun_rnd-1_family-305_unconfirmed	507	0.359	Unknown	Unknown	0	0	0	0	0	0	0	0	3778	NA	NA	NA	NA	NA	NA	NA	NA	10.095
Cpun_rnd-1_family-315_unconfirmed	233	0.283	Unknown	Unknown	0	0	0	0	0	0	0	0	2065	NA	NA	NA	NA	NA	NA	NA	NA	3.08
Cpun_rnd-1_family-317_unconfirmed	568	0.347	Unknown	Unknown	0	0	0	0	0	0	0	0	1538	20.055	20.055	10.04	NA	30.78	NA	18.06	18.68	6.99
Cpun_rnd-1_family-335_unconfirmed	655	0.403	Unknown	Unknown	0	0	0	0	0	0	0	0	2158	15.53	15.53	NA	19.05	21.66	26.33	NA	NA	12.94
Cpun_rnd-1_family-337_unconfirmed	179	0.391	Unknown	Unknown	0	0	0	0	0	0	0	0	681	NA	NA	NA	NA	NA	NA	NA	NA	6
Cpun_rnd-1_family-339_unconfirmed	427	0.459	Unknown	Unknown	0	0	0	0	0	4	0	0	1779	NA	NA	21.39	NA	NA	10.66	NA	NA	4.23
Cpun_rnd-1_family-341_unconfirmed	487	0.407	CLASSI/LTR	DNA/hAT-Blackjack	0	0	0	0	9	5	0	0	2353	14.91	22.82	NA	NA	18.53	24.49	31.6	34.56	2.8
Cpun_rnd-1_family-347_unconfirmed	516	0.32	Unknown	Unknown	0	0	0	0	0	0	0	0	856	24.42	22.42	0	NA	NA	20.19	19.9	NA	17.69
Cpun_rnd-1_family-353_unconfirmed	641	0.324	Unknown	Unknown	0	0	0	0	0	0	0	0	1359	25.725	22.49	24.39	33.15	22.71	29.86	NA	NA	12
Cpun_rnd-1_family-360_unconfirmed	457	0.324	Unknown	Unknown	0	0	0	0	10	0	4	0	2286	14.48	17.685	14.89	11.175	17.71	20.895	22.6	NA	8.175
Cpun_rnd-1_family-364_unconfirmed	1265	0.428	CLASSII/TIR	DNA/TcMar-Tc1	0	0	0	0	0	0	0	0	466	NA	NA	NA	NA	NA	NA	NA	NA	1.38
Cpun_rnd-1_family-368	542	0.426	CLASSI/LINE	RC/Helitron	0	0	0	0	0	0	0	0	1189	NA	26.37	NA	22.11	NA	NA	NA	NA	4.08
Cpun_rnd-1_family-369_unconfirmed	512	0.338	Unknown	Unknown	0	0	0	0	0	0	0	0	1008	NA	26.29	12.82	30.11	NA	NA	24.03	NA	11.59
Cpun_rnd-1_family-374_unconfirmed	456	0.373	CLASSII/TIR	DNA/TcMar-Tc2	0	0	0	0	0	0	0	0	1016	30.575	35.87	28.86	NA	NA	NA	22.32	NA	2.28
Cpun_rnd-1_family-376_unconfirmed	554	0.325	Unknown	Unknown	6	6	0	0	7	0	0	0	417	22.33	17.48	14.165	18.785	19.41	14.89	23.405	10.385	16.47
Cpun_rnd-1_family-378_unconfirmed	588	0.308	Unknown	Unknown	0	0	0	0	0	0	0	0	1112	NA	NA	20.54	16.24	19.72	19.89	NA	18.45	13.795
Cpun_rnd-1_family-379_unconfirmed	218	0.56	Unknown	Unknown	0	0	0	0	0	0	0	0	2123	NA	NA	NA	NA	NA	NA	NA	NA	10.02
Cpun_rnd-1_family-380_unconfirmed	308	0.36	Unknown	Unknown	33	39	38	42	50	36	27	61	2976	22.67	24.62	19.73	22.52	21.04	21.19	23.05	24.52	12.45
Cpun_rnd-1_family-387	1151	0.287	CLASSI	LINE/CR1	0	0	0	0	4	24	5	0	1732	25.02	25.75	25.47	24.15	24.53	21.72	16.06	26.255	13.51
Cpun_rnd-1_family-389_unconfirmed	1012	0.3	CLASSI/LTR	LINE/Penelope	0	0	0	0	0	0	0	0	2654	24.475	24.475	29	27.625	32.78	39.545	16.73	35.9	3.38
Cpun_rnd-1_family-390_unconfirmed	639	0.294	Unknown	Unknown	NA	NA	NA	NA	NA	NA	NA	NA	NA	NA	NA	NA	NA	NA	NA	NA	NA	NA
Cpun_rnd-1_family-391_unconfirmed	332	0.38	Unknown	Unknown	0	0	0	0	0	0	0	0	1796	18.86	NA	NA	NA	NA	NA	NA	NA	5.01
Cpun_rnd-1_family-402_unconfirmed	784	0.381	Unknown	Unknown	0	0	0	0	0	0	0	0	1385	NA	NA	16.49	NA	NA	NA	NA	NA	7.07
Cpun_rnd-1_family-403_unconfirmed	748	0.295	CLASSII/TIR	DNA/TcMar-Tc1	0	0	0	0	0	0	0	0	6255	NA	NA	NA	NA	25.09	32.93	NA	18.81	13.69
Cpun_rnd-1_family-406_unconfirmed	161	0.36	CLASSII/TIR	DNA/TcMar-Tigger	31	39	45	35	52	181	0	0	1299	25.445	25.725	24.78	26.62	24.575	23.91	26.7	26.03	9.575
Cpun_rnd-1_family-407_unconfirmed	190	0.316	Unknown	Unknown	0	0	0	0	0	0	0	0	829	NA	NA	NA	NA	NA	NA	NA	NA	5.37
Cpun_rnd-1_family-409_s_2_unconfirmed	648	0.355	Unknown	Unknown	0	0	0	0	0	0	0	0	539	29.03	29.03	NA	24.84	25.35	19.49	24.19	NA	15.035
Cpun_rnd-1_family-414_unconfirmed	613	0.326	Unknown	Unknown	4	0	0	0	0	0	0	0	1267	29.92	26.29	18.26	15.25	19.89	18.62	22.69	NA	3
Cpun_rnd-1_family-416_unconfirmed	481	0.324	Unknown	Unknown	0	0	0	0	0	0	0	0	1098	23.285	24.215	NA	NA	23.17	NA	NA	24.28	10.4
Cpun_rnd-1_family-421_unconfirmed	637	0.35	Unknown	Unknown	0	0	0	0	0	0	0	0	362	NA	NA	NA	NA	NA	29.51	NA	NA	19.725
Cpun_rnd-1_family-423_unconfirmed	440	0.427	Unknown	Unknown	0	0	0	0	0	0	0	0	1386	NA	NA	NA	NA	NA	NA	NA	NA	4.4
Cpun_rnd-1_family-424_unconfirmed	376	0.41	Unknown	Unknown	0	0	0	0	0	0	0	0	1086	NA	NA	NA	NA	25.34	9.54	NA	NA	4.69
Cpun_rnd-1_family-425_unconfirmed	557	0.415	CLASSII/TIR	DNA/TcMar-Tc1	0	0	0	0	0	0	0	0	1936	24.35	27.705	20.59	31.47	24.425	29.035	24.075	26.155	5.98
Cpun_rnd-1_family-426_unconfirmed	376	0.34	Unknown	Unknown	0	0	0	0	0	0	0	0	1592	NA	NA	16.05	27.96	NA	NA	NA	NA	15.05
Cpun_rnd-1_family-435_unconfirmed	200	0.545	Unknown	Unknown	0	0	0	0	0	0	0	0	1464	NA	NA	NA	NA	NA	NA	NA	NA	4.75
Cpun_rnd-1_family-440_unconfirmed	1133	0.409	Unknown	Unknown	0	0	0	0	0	0	0	0	2417	NA	NA	NA	NA	NA	NA	NA	NA	11.745
Cpun_rnd-1_family-429_unconfirmed	671	0.303	Unknown	Unknown	0	0	0	0	0	0	0	0	2256	NA	40.97	11.48	23.01	NA	37.93	23.385	42.16	14.785
Cpun_rnd-1_family-462_unconfirmed	466	0.391	Unknown	Unknown	0	0	0	0	0	0	0	0	1603	6.25	6.25	21.86	20.485	22.3	23.82	NA	NA	2.26
Cpun_rnd-1_family-467_unconfirmed	261	0.349	CLASSII/TIR	LTR/Gypsy	0	0	0	0	0	8	0	0	1428	NA	NA	NA	NA	15.32	21.23	13	NA	2.42
Cpun_rnd-1_family-468_s_2_unconfirmed	385	0.299	Unknown	Unknown	0	8	6	0	8	6	0	0	989	22.94	23.12	15.47	18.405	15.29	18.92	13.99	24.47	9.14
Cpun_rnd-1_family-476_s_1_unconfirmed	391	0.284	Unknown	Unknown	8	7	10	5	10	0	0	0	991	16.72	16.72	17.85	16.59	21.185	13.39	NA	NA	14.28
Cpun_rnd-1_family-481_unconfirmed	606	0.31	Unknown	Unknown	8	20	23	23	31	21	4	0	872	17.54	17.595	16.74	19.38	17.535	19.94	8.41	NA	12.51
Cpun_rnd-1_family-474_unconfirmed	672	0.342	Unknown	Unknown	11	12	12	9	19	6	0	0	823	18.59	19.61	17.475	17.71	18.515	23.25	12.99	18.44	8.73
Cpun_rnd-1_family-482_s_2_unconfirmed	921	0.382	Unknown	Unknown	0	0	0	0	0	0	0	0	482	NA	NA	NA	17.07	NA	18.84	NA	NA	5.625
Cpun_rnd-1_family-483_unconfirmed	370	0.37	Unknown	Unknown	0	0	0	0	0	0	0	0	2328	NA	NA	NA	18.96	NA	19.45	NA	20.83	8.04
Cpun_rnd-1_family-484_s_0_unconfirmed	204	0.279	Unknown	Unknown	0	0	0	0	0	0	0	0	572	NA	NA	NA	NA	NA	NA	NA	NA	3.84
Cpun_rnd-1_family-491_unconfirmed	561	0.283	Unknown	Unknown	4	5	0	6	0	0	0	0	1186	17.08	17.56	17.42	14.49	22.39	20.64	NA	14.55	16.715
Cpun_rnd-1_family-492_unconfirmed	390	0.277	Unknown	Unknown	0	0	0	0	0	0	0	0	2770	NA	NA	NA	NA	NA	NA	NA	NA	11.57
Cpun_rnd-1_family-501_unconfirmed	459	0.314	Unknown	Unknown	4	0	5	0	0	0	0	0	1104	20.74	14.835	16.85	16.1	18.8	25.26	17.07	10.055	15.48
Cpun_rnd-1_family-506_unconfirmed	564	0.342	CLASSII/TIR	DNA/CMC-Chapaev-3	33	0	0	0	0	0	0	0	1227	12.53	12.53	20.23	29.8	16.04	28.955	NA	22.45	2.92
Cpun_rnd-1_family-498_unconfirmed	233	0.468	CLASSII/TIR	DNA/hAT-Charlie	7	0	0	0	6	0	0	0	859	27.48	27.48	NA	22.61	21.77	13.57	NA	8.58	6.08
Cpun_rnd-1_family-510_s_1_unconfirmed	840	0.298	Unknown	Unknown	0	0	0	0	0	0	0	0	1385	14.71	14.71	32.01	13.68	21.7	24.115	NA	NA	14.53
Cpun_rnd-1_family-511	1900	0.445	CLASSII/TIR	DNA/TcMar-Tc1	5	0	0	0	0	0	0	0	1279	NA	44.98	27.655	34.205	29.58	35.92	34.525	37.63	1.32
Cpun_rnd-1_family-512_unconfirmed	454	0.308	Unknown	Unknown	0	0	0	0	0	0	0	0	1254	NA	NA	NA	NA	NA	NA	NA	NA	6.16
Cpun_rnd-1_family-513_unconfirmed	867	0.391	CLASSI/LTR	DNA/TcMar-Tigger	11	21	23	16	18	7	0	0	677	27.17	25.14	30.11	29.98	25.93	27.61	25.93	21.69	2.69
Cpun_rnd-1_family-518_unconfirmed	868	0.422	CLASSII/TIR	DNA/TcMar-Tc1	0	0	0	0	0	4	0	0	484	NA	NA	28.69	17.6	NA	27.15	36.05	31.02	6.005
Cpun_rnd-1_family-519_unconfirmed	462	0.29	Unknown	Unknown	4	4	6	6	8	0	0	0	1528	22.95	22.695	21.86	14.66	19.175	18.99	NA	NA	9.42
Cpun_rnd-1_family-522_unconfirmed	418	0.478	Unknown	Unknown	0	0	0	0	0	0	0	0	968	NA	NA	NA	25.59	NA	NA	NA	NA	1.21
Cpun_rnd-1_family-523	1422	0.327	CLASSI	LINE/Penelope	0	0	0	0	0	0	0	0	1649	NA	NA	19.88	NA	22.925	38.57	25.85	NA	2.4
Cpun_rnd-1_family-534_s_1_unconfirmed	532	0.346	Unknown	Unknown	0	0	0	0	0	0	0	0	2436	NA	NA	NA	19.68	NA	21.34	20.365	NA	7.32
Cpun_rnd-1_family-539_unconfirmed	627	0.427	Unknown	Unknown	0	0	0	0	0	0	0	0	13457	13.83	10.17	16.66	15.86	23.515	23.55	21.085	NA	4.11
Cpun_rnd-1_family-544_unconfirmed	464	0.347	Unknown	Unknown	0	0	0	0	0	0	0	0	742	NA	18.7	17.85	NA	15.225	12.99	31.73	NA	19.12
Cpun_rnd-1_family-537_unconfirmed	12680	0.396	CLASSII/TIR	DNA/TcMar-Tc1	400	429	474	421	692	1358	322	1536	33626	31.015	31.01	31.11	30.38	32.7	32.3	28.94	30.28	13.18
Cpun_rnd-1_family-548_unconfirmed	500	0.348	Unknown	Unknown	0	0	0	0	0	0	0	0	2327	17.79	18.93	13.96	17.22	13.71	10.8	12.735	NA	4.21
Cpun_rnd-1_family-552	4616	0.365	CLASSI/LINE	LINE/CR1	4	10	10	9	10	14	13	5	1940	31.85	31.34	26.83	14.3	24.105	30.76	26.345	23.67	14.6
Cpun_rnd-1_family-559_unconfirmed	341	0.358	CLASSII/TIR	DNA/hAT-Charlie	0	0	0	0	183	0	0	0	1154	NA	NA	NA	22.62	3.11	NA	NA	18.21	4.66
Cpun_rnd-1_family-567_unconfirmed	737	0.4	CLASSI/LTR	DNA/TcMar-Pogo	14	42	39	25	34	49	25	117	533	28.15	28.15	25.68	27.2	26.22	26.55	26.025	29	7.22
Cpun_rnd-1_family-571_unconfirmed	536	0.448	CLASSII/TIR	RC/Helitron	0	0	0	0	0	0	0	0	134	NA	NA	NA	NA	NA	NA	NA	NA	6.405
Cpun_rnd-1_family-580_unconfirmed	1084	0.363	Unknown	Unknown	0	0	0	0	0	0	0	0	860	NA	NA	NA	16.38	16.71	NA	NA	NA	10.085
Cpun_rnd-1_family-583_s_2_unconfirmed	1371	0.365	Unknown	Unknown	0	0	0	0	0	0	0	0	1682	NA	NA	NA	NA	NA	NA	NA	NA	7.525
Cpun_rnd-1_family-584_unconfirmed	612	0.425	Unknown	Unknown	6	0	0	4	0	6	0	0	4893	22.11	19.26	27.685	18.38	13.31	21.965	22.12	24.6	20.74
Cpun_rnd-1_family-585_unconfirmed	840	0.292	Unknown	Unknown	0	0	0	0	0	0	0	0	3289	NA	NA	20.8	6.16	NA	NA	NA	NA	3.75
Cpun_rnd-1_family-586_s_2	1684	0.389	CLASSI/LTR	LINE/Penelope	0	0	0	0	0	0	0	0	573	17.54	17.54	28.085	26.465	15.6	21.775	19.98	40.825	18.41
Cpun_rnd-1_family-588_unconfirmed	170	0.524	Unknown	Unknown	8	10	10	9	16	6	0	0	1144	30.26	28.07	33.56	32.37	29.94	30.19	NA	NA	3.765
Cpun_rnd-1_family-594_unconfirmed	585	0.323	Unknown	Unknown	0	0	0	0	0	0	0	0	1508	NA	NA	NA	NA	NA	NA	NA	NA	6.3
Cpun_rnd-1_family-597_unconfirmed	747	0.335	CLASSI/LTR	DNA/hAT-Blackjack	0	0	0	0	0	0	0	0	525	24.26	24.545	NA	NA	NA	25.015	NA	12.57	3.525
Cpun_rnd-1_family-598	3117	0.358	CLASSI	LINE/Penelope	4	6	7	0	4	0	0	0	1364	27.18	27.18	27.345	29.76	29.75	29.95	30.8	34.08	11.1
Cpun_rnd-1_family-599_unconfirmed	548	0.376	Unknown	Unknown	0	0	0	0	0	0	0	0	887	21.79	21.79	21.685	19.3	23.715	19.08	23.31	NA	17.295
Cpun_rnd-1_family-601_unconfirmed	906	0.291	Unknown	Unknown	0	0	0	0	0	0	0	0	865	NA	NA	NA	NA	NA	26	18.38	NA	1.69
Cpun_rnd-1_family-602_s_2_unconfirmed	831	0.297	Unknown	Unknown	8	5	4	8	5	0	0	0	1033	18	20.12	21.02	20.575	22.66	22.98	NA	NA	4.205
Cpun_rnd-1_family-604_unconfirmed	454	0.355	Unknown	Unknown	0	0	0	0	0	0	0	0	2631	NA	NA	NA	NA	17.18	NA	19.93	NA	13.855
Cpun_rnd-1_family-611_unconfirmed	472	0.328	CLASSI/LTR	DNA/Ginger-2	NA	NA	NA	NA	NA	NA	NA	NA	NA	NA	NA	NA	NA	NA	NA	NA	NA	NA
Cpun_rnd-1_family-621_unconfirmed	632	0.367	Unknown	Unknown	0	0	0	0	0	0	0	0	503	15.21	20.09	NA	NA	NA	32.765	16.54	NA	5.41
Cpun_rnd-1_family-620_unconfirmed	646	0.359	Unknown	Unknown	0	0	0	0	0	0	0	0	1095	28.6	21.335	16.34	16.07	NA	22.32	NA	32.58	1.95
Cpun_rnd-1_family-635_unconfirmed	774	0.465	CLASSII/TIR	DNA/TcMar-Tc1	0	0	0	0	0	0	0	0	564	31.54	31.54	NA	28.335	24.19	41.96	NA	NA	3.19
Cpun_rnd-1_family-640_unconfirmed	585	0.34	Unknown	Unknown	27	26	30	30	32	6	0	0	1063	18.01	18.05	18.285	17.6	17.775	22.37	19.645	21.37	5.97
Cpun_rnd-1_family-642_unconfirmed	563	0.346	Unknown	Unknown	0	0	0	0	0	0	0	0	469	NA	NA	23.04	27.1	21.11	12.31	20.07	NA	17.98
Cpun_rnd-1_family-645_s_2_unconfirmed	529	0.352	Unknown	Unknown	0	0	0	0	0	0	0	0	1011	27.7	27.7	NA	NA	NA	NA	NA	NA	13.385
Cpun_rnd-1_family-650_unconfirmed	858	0.401	Unknown	Unknown	0	0	0	0	0	0	0	0	664	41.97	41.97	44.83	45.43	41.89	NA	NA	10.98	3.255
Cpun_rnd-1_family-653_unconfirmed	185	0.514	Unknown	Unknown	0	0	0	0	0	0	0	0	1044	NA	NA	NA	NA	NA	NA	NA	NA	7.9
Cpun_rnd-1_family-654_unconfirmed	618	0.377	CLASSII/TIR	DNA/TcMar-Tigger	0	0	0	0	0	0	0	0	1834	NA	NA	NA	NA	20.83	NA	24.35	NA	9.51
Cpun_rnd-1_family-656_unconfirmed	575	0.329	Unknown	Unknown	0	0	0	0	0	0	4	0	1104	22.57	27.07	NA	23.32	21.48	NA	22.02	19.15	7.71
Cpun_rnd-1_family-659_unconfirmed	502	0.303	Unknown	Unknown	0	0	0	0	0	0	0	0	598	NA	NA	NA	NA	NA	NA	NA	NA	15.67
Cpun_rnd-1_family-663	934	0.367	CLASSII/HELITRON	RC/Helitron	0	0	0	0	0	0	0	0	754	NA	NA	NA	NA	6.81	NA	NA	19.06	1.53
Cpun_rnd-1_family-676_unconfirmed	485	0.392	CLASSI/LTR	DNA/hAT-Blackjack	NA	NA	NA	NA	NA	NA	NA	NA	NA	NA	NA	NA	NA	NA	NA	NA	NA	NA
Cpun_rnd-1_family-677_unconfirmed	530	0.336	Unknown	Unknown	0	5	5	5	0	0	0	0	2346	20.495	19.42	10.12	10.46	13.65	NA	14.5	13.35	13.67
Cpun_rnd-1_family-678_unconfirmed	482	0.353	CLASSII/TIR	DNA/hAT-Charlie	0	0	0	0	0	0	0	0	860	21.62	20.92	23.58	23.39	25.91	NA	NA	NA	4.96
Cpun_rnd-1_family-683_unconfirmed	508	0.323	Unknown	Unknown	9	6	6	8	8	0	0	0	845	19.89	18.91	18.57	19.64	22.2	18.74	4.13	10.91	5.75
Cpun_rnd-1_family-684_unconfirmed	565	0.342	CLASSII/TIR	LINE/Penelope	0	0	0	0	0	0	0	0	466	28.765	33.02	16.4	15.18	NA	19.49	18.79	NA	16.64
Cpun_rnd-1_family-693_unconfirmed	409	0.435	Unknown	Unknown	0	0	0	0	0	0	0	0	852	NA	NA	NA	NA	NA	NA	NA	NA	7.99
Cpun_rnd-1_family-699_unconfirmed	491	0.328	CLASSII/TIR	DNA/Ginger-2	0	0	0	0	0	0	0	0	2051	NA	NA	NA	31.18	35.34	NA	NA	25.05	13.25
Cpun_rnd-1_family-701_unconfirmed	403	0.375	Unknown	Unknown	0	0	0	0	0	0	9	0	2158	35.69	35.69	34.645	31.31	37.95	NA	30.195	0	11.4
Cpun_rnd-1_family-708_unconfirmed	682	0.35	Unknown	Unknown	0	0	0	0	0	0	0	0	1636	13.79	NA	NA	NA	NA	25.32	NA	NA	4.74
Cpun_rnd-1_family-709_unconfirmed	688	0.379	Unknown	Unknown	0	0	0	0	0	0	0	0	878	NA	NA	NA	NA	NA	NA	NA	NA	5.24
Cpun_rnd-1_family-716_s_1	1841	0.344	CLASSI	LINE/Penelope	8	0	0	0	0	0	0	0	565	26.77	28.445	28.72	17.93	33.52	11.38	NA	22.83	3.89
Cpun_rnd-1_family-716_s_2_unconfirmed	1925	0.323	CLASSI/LTR	LINE/Penelope	5	0	0	0	0	0	0	0	212	38.905	39.605	32.68	17.52	31.595	29.45	35.94	NA	15.01
Cpun_rnd-1_family-722_unconfirmed	656	0.415	Unknown	Unknown	0	0	0	0	0	0	0	0	657	NA	NA	NA	NA	NA	NA	NA	NA	2.85
Cpun_rnd-1_family-724_unconfirmed	432	0.356	Unknown	Unknown	0	4	0	0	0	0	0	0	1125	18.34	17.25	21.42	23.26	21.93	9.23	18.205	NA	17
Cpun_rnd-1_family-725_unconfirmed	198	0.288	Unknown	Unknown	0	0	0	0	0	0	0	0	795	NA	NA	NA	NA	NA	NA	NA	NA	6.82
Cpun_rnd-1_family-729_s_1_unconfirmed	880	0.315	Unknown	Unknown	0	0	0	0	0	0	4	0	898	NA	NA	22.775	14.615	18.56	22.05	10.165	13.685	12.44
Cpun_rnd-1_family-730_unconfirmed	506	0.251	Unknown	Unknown	10	28	24	16	19	7	0	0	1285	17.675	17.94	17.29	17.68	17.65	20.58	NA	NA	8.87
Cpun_rnd-1_family-732_unconfirmed	417	0.3	Unknown	Unknown	0	0	0	0	0	0	0	0	915	NA	NA	NA	NA	18.41	NA	NA	NA	19.025
Cpun_rnd-1_family-736_unconfirmed	249	0.345	CLASSII/TIR	DNA/Sola-1	0	0	0	0	0	0	0	6	1399	NA	NA	NA	NA	NA	27.32	NA	21.565	10.71
Cpun_rnd-1_family-741_s_1_unconfirmed	814	0.372	Unknown	Unknown	0	0	0	0	0	0	0	0	258	NA	NA	NA	NA	15.54	18.72	NA	NA	20.415
Cpun_rnd-1_family-741_s_2	2504	0.38	CLASSI/LINE	LINE/Penelope	0	0	0	0	0	0	0	0	897	33.3	29.655	NA	32.84	36.99	40.31	19.26	38.845	22.61
Cpun_rnd-1_family-751_unconfirmed	692	0.308	Unknown	Unknown	0	0	0	0	0	0	0	0	1102	25.13	25.13	13.23	NA	17.185	9.79	23.82	21.12	9.9
Cpun_rnd-1_family-763_unconfirmed	1110	0.35	CLASSII/TIR	DNA/TcMar-Tc2	0	0	0	0	0	0	27	0	1368	19.57	19.57	NA	25.65	26.17	16.27	20.82	NA	10.91
Cpun_rnd-1_family-774_unconfirmed	360	0.461	Unknown	Unknown	0	0	0	0	0	0	0	0	1158	NA	NA	NA	NA	NA	NA	NA	NA	4.43
Cpun_rnd-1_family-776_unconfirmed	178	0.376	CLASSII/TIR	DNA/TcMar-Pogo	0	0	0	0	6	6	7	29	663	26.27	26	28.53	23.795	27.78	23.71	26.46	24.6	6.155
Cpun_rnd-1_family-785_unconfirmed	5199	0.412	Unknown	Unknown	6	0	0	15	0	4	0	9	2032	18.22	23.04	34.23	23.08	19.73	27.425	20.68	25.52	17.38
Cpun_rnd-1_family-788_unconfirmed	646	0.3	Unknown	Unknown	5	9	11	4	6	0	0	0	965	19.73	19.68	19.06	18.84	18.01	21.065	NA	NA	14.58
Cpun_rnd-1_family-789_unconfirmed	1217	0.377	Unknown	Unknown	0	0	0	0	0	0	0	0	719	NA	NA	NA	NA	NA	NA	NA	17.35	8.505
Cpun_rnd-1_family-791_unconfirmed	152	0.461	Unknown	Unknown	0	0	0	0	0	0	0	0	1139	NA	NA	NA	NA	NA	NA	NA	NA	5.34
Cpun_rnd-1_family-792_unconfirmed	166	0.361	Unknown	Unknown	0	0	0	0	0	0	0	0	114	NA	16.2	27.85	NA	20.54	17.46	16.775	NA	18.8
Cpun_rnd-1_family-796_unconfirmed	367	0.493	Unknown	Unknown	0	0	0	0	0	0	0	0	866	NA	NA	NA	NA	NA	NA	NA	NA	1.93
Cpun_rnd-1_family-801_unconfirmed	316	0.446	CLASSII/TIR	DNA/hAT-Charlie	0	0	0	0	0	6	0	0	775	NA	NA	NA	NA	24.415	19.43	12.855	NA	2.65
Cpun_rnd-1_family-807_unconfirmed	604	0.341	Unknown	Unknown	5	7	10	8	6	0	0	0	1127	15.625	14.89	16.645	18.38	18.455	11.535	NA	NA	9.18
Cpun_rnd-1_family-808_unconfirmed	476	0.351	CLASSII/TIR	DNA/hAT-Charlie	71	68	73	56	45	16	0	0	1825	23.36	23.33	23.24	23.59	20.65	19.48	20.89	18.87	11.05
Cpun_rnd-1_family-810_s_1	2642	0.362	CLASSI	LINE/Penelope	0	0	0	0	0	0	0	0	358	39.305	18.045	33.73	22.8	11.3	32.55	25.74	NA	22.34
Cpun_rnd-1_family-810_s_2_unconfirmed	921	0.347	Unknown	Unknown	0	0	0	0	0	0	0	0	354	6.13	20.82	9.76	15.24	13.86	NA	NA	NA	10.1
Cpun_rnd-1_family-817_unconfirmed	654	0.332	Unknown	Unknown	0	4	6	6	0	0	0	0	570	18.385	18.62	18.57	22.385	16.73	20.16	NA	16.93	9.78
Cpun_rnd-1_family-825_unconfirmed	339	0.44	Unknown	Unknown	0	0	0	0	0	0	0	0	455	NA	NA	NA	NA	26.06	NA	NA	NA	7.37
Cpun_rnd-1_family-833_unconfirmed	396	0.343	Unknown	Unknown	0	0	0	0	0	0	0	0	918	NA	NA	NA	NA	NA	3.9	NA	23.5	15.01
Cpun_rnd-1_family-834_unconfirmed	442	0.351	Unknown	Unknown	0	0	0	0	5	0	0	0	1346	9.79	9.79	20.9	22.27	24.42	20.82	24.28	29.2	19.42
Cpun_rnd-1_family-836_unconfirmed	560	0.357	Unknown	Unknown	18	11	13	12	29	13	0	0	598	22.54	21.61	19.305	20.485	18.76	19.275	21.45	NA	15.89
Cpun_rnd-1_family-837_unconfirmed	250	0.476	Unknown	Unknown	0	0	0	0	0	0	0	0	516	NA	NA	NA	NA	NA	NA	NA	NA	3.1
Cpun_rnd-1_family-839_s_2_unconfirmed	924	0.327	CLASSII/TIR	DNA/TcMar-Tigger	0	0	0	0	0	0	0	0	156	27.17	25.575	23.69	33.5	26.19	22.09	22.275	25.96	1.7
Cpun_rnd-1_family-843_unconfirmed	692	0.358	Unknown	Unknown	0	0	0	0	0	0	0	0	1173	NA	NA	NA	NA	NA	NA	NA	NA	5.31
Cpun_rnd-1_family-844_unconfirmed	907	0.313	Unknown	Unknown	0	0	0	0	0	0	0	0	495	NA	NA	NA	NA	NA	20.175	NA	NA	10.21
Cpun_rnd-1_family-850_s_1_unconfirmed	423	0.563	Unknown	Unknown	0	0	0	0	4	0	0	0	1222	33.31	33.31	NA	NA	35.01	NA	NA	NA	13.155
Cpun_rnd-1_family-850_s_2_unconfirmed	2112	0.421	CLASSI/LTR	DNA/hAT-Blackjack	201	198	227	194	276	375	248	711	1307	29.99	30.06	29.755	29.605	29.785	30.48	28.03	29.43	21.11
Cpun_rnd-1_family-855_unconfirmed	741	0.333	CLASSI/LTR	DNA/TcMar-Tc2	0	0	0	0	0	0	12	0	218	NA	NA	NA	8.995	30.2	NA	20.69	NA	11.75
Cpun_rnd-1_family-861_unconfirmed	517	0.429	Unknown	Unknown	48	58	65	65	63	94	39	206	7427	19.13	18.795	17.81	18.25	17.75	19.98	20	22.76	12.39
Cpun_rnd-1_family-864_s_2_unconfirmed	630	0.287	Unknown	Unknown	0	0	0	0	0	0	0	0	403	NA	NA	NA	NA	NA	NA	NA	NA	1.65
Cpun_rnd-1_family-868_unconfirmed	862	0.3	Unknown	Unknown	0	0	0	0	0	0	0	0	246	NA	NA	NA	NA	NA	10.62	NA	NA	4.55
Cpun_rnd-1_family-872_unconfirmed	365	0.422	Unknown	Unknown	0	0	0	0	0	0	0	0	1042	8.04	NA	NA	NA	NA	NA	NA	NA	5.15
Cpun_rnd-1_family-875_unconfirmed	533	0.332	Unknown	Unknown	0	0	0	0	0	0	0	0	1111	NA	NA	NA	NA	NA	NA	NA	NA	14.045
Cpun_rnd-1_family-876_unconfirmed	213	0.446	Unknown	Unknown	0	0	0	0	0	0	0	0	418	NA	NA	NA	NA	NA	NA	NA	NA	6.6
Cpun_rnd-1_family-888	1713	0.38	CLASSI/LINE	LINE/Penelope	0	0	4	0	5	7	4	0	944	16.84	21.35	18.93	17.69	19.54	15.615	18.41	NA	3.185
Cpun_rnd-1_family-890_unconfirmed	585	0.352	CLASSI/LTR	DNA/TcMar-Tigger	NA	NA	NA	NA	NA	NA	NA	NA	NA	NA	NA	NA	NA	NA	NA	NA	NA	NA
Cpun_rnd-1_family-896_unconfirmed	499	0.315	Unknown	Unknown	0	0	0	0	0	0	0	0	1015	13.32	NA	18.96	23.77	29.81	18.675	16.89	18.68	19.37
Cpun_rnd-1_family-898_unconfirmed	534	0.303	Unknown	Unknown	0	0	0	0	0	0	0	0	3445	20.42	18.97	24.14	18.06	11.51	15.44	10.985	NA	5.31
Cpun_rnd-1_family-901_unconfirmed	707	0.382	Unknown	Unknown	0	0	0	0	0	0	0	0	1502	NA	NA	49.405	NA	NA	NA	NA	NA	4.3
Cpun_rnd-1_family-904_unconfirmed	224	0.531	CLASSII/TIR	DNA/hAT-Charlie	NA	NA	NA	NA	NA	NA	NA	NA	NA	NA	NA	NA	NA	NA	NA	NA	NA	NA
Cpun_rnd-1_family-908_unconfirmed	326	0.433	CLASSII/TIR	DNA/TcMar-Tigger	0	0	0	0	0	0	0	0	694	NA	NA	NA	35.435	NA	27.01	18.38	NA	3.715
Cpun_rnd-1_family-909_s_1	3123	0.337	CLASSI	LINE/Penelope	6	6	6	0	7	0	0	5	617	29.97	33.915	30.205	31.18	23.415	26.49	19.73	31.72	10.42
Cpun_rnd-1_family-909_s_2_unconfirmed	899	0.311	Unknown	Unknown	0	0	0	0	6	0	0	0	152	17.73	18.27	16.96	19.93	20	31.415	NA	14.47	8.59
Cpun_rnd-1_family-911_unconfirmed	734	0.46	CLASSII/TIR	DNA/TcMar-Tc1	0	0	0	0	0	0	0	0	985	NA	NA	NA	NA	30.94	25.49	18.665	NA	6.1
Cpun_rnd-1_family-913	15327	0.35	CLASSI	DNA/hAT-Charlie	394	497	542	459	626	902	580	1234	23237	27.9	28.22	28.4	28.15	28.18	26.91	29.65	30.795	15.86
Cpun_rnd-1_family-915_s_1_unconfirmed	345	0.467	Unknown	Unknown	0	0	0	0	0	0	0	0	220	NA	NA	NA	NA	NA	NA	NA	NA	4.76
Cpun_rnd-1_family-924_unconfirmed	534	0.307	Unknown	Unknown	0	0	0	0	0	0	0	0	528	19.255	21.22	20.675	28.14	18.895	17.295	NA	NA	8.18
Cpun_rnd-1_family-927_s_1_unconfirmed	465	0.305	Unknown	Unknown	0	0	0	0	0	0	0	0	996	NA	NA	24.34	NA	NA	NA	23.3	24.83	14.275
Cpun_rnd-1_family-865_unconfirmed	895	0.41	CLASSII/TIR	DNA/TcMar-Tc1	0	0	0	0	0	4	0	0	920	25.08	25.08	NA	16.01	28.14	30.35	26.2	NA	3.05
Cpun_rnd-1_family-928_s_1	5872	0.498	CLASSI/LINE	LINE/I	0	0	0	0	0	0	0	0	953	20.58	36.05	20.495	28.955	40.23	32.475	35.66	26.78	3.8
Cpun_rnd-1_family-931_unconfirmed	724	0.327	Unknown	Unknown	0	0	0	0	0	0	0	0	965	14.73	14.47	27.7	16.4	17.1	19.61	29.235	NA	4.22
Cpun_rnd-1_family-934_unconfirmed	771	0.278	Unknown	Unknown	0	0	0	0	0	0	0	0	640	NA	NA	NA	NA	NA	NA	NA	NA	7.13
Cpun_rnd-1_family-937_unconfirmed	777	0.338	Unknown	Unknown	0	0	0	0	0	0	0	0	104	14.96	14.96	16.17	NA	NA	NA	NA	NA	3.945
Cpun_rnd-1_family-948_unconfirmed	221	0.502	Unknown	Unknown	0	0	0	0	0	0	0	0	550	NA	NA	NA	NA	NA	NA	NA	NA	3.78
Cpun_rnd-1_family-952_unconfirmed	234	0.513	CLASSII/TIR	DNA/hAT-Charlie	0	0	0	0	0	0	0	0	1214	NA	23.54	17.41	15.73	26.15	19.38	NA	NA	3.66
Cpun_rnd-1_family-956_s_2	2169	0.432	CLASSII/TIR	DNA/TcMar-Tc1	56	37	42	42	45	54	15	15	1256	32.44	32.625	32.925	32.98	29.63	37.8	38.02	24.99	8.85
Cpun_rnd-1_family-959_s_1_unconfirmed	1894	0.4	Unknown	Unknown	16	728	678	22	21	10	4	28	787	26.96	26.96	20.455	17.28	21.78	19.49	16.485	15.44	9.64
Cpun_rnd-1_family-959_s_2_s_1_unconfirmed	2123	0.438	Unknown	Unknown	6	4	4	7	0	0	0	0	545	19.835	20.85	22.725	20.87	17.875	19.24	26.54	NA	14.94
Cpun_rnd-1_family-959_s_2_s_2_unconfirmed	2580	0.439	CLASSI/LTR	DNA/hAT-Tip100	6	8	7	9	20	0	0	0	710	23.45	23.45	17.64	22.635	20.58	22.9	14.06	17.6	13.86
Cpun_rnd-1_family-960_unconfirmed	607	0.313	CLASSII/TIR	DNA/TcMar-Tc1	0	16	15	15	18	11	4	0	936	22.56	23.55	21.58	21.44	20.08	17.36	16.185	26.375	12.645
Cpun_rnd-1_family-966_s_2_unconfirmed	1177	0.458	CLASSI/LTR	DNA/TcMar-Tigger	0	0	0	0	0	9	0	0	637	13.45	14.205	18.43	20.69	17.76	20.51	NA	NA	3.63
Cpun_rnd-1_family-968_unconfirmed	338	0.308	Unknown	Unknown	10	14	16	8	23	13	0	0	1321	21.56	20.63	21.075	22.34	20.11	21.99	16.98	25.09	16.09
Cpun_rnd-1_family-975_unconfirmed	702	0.286	Unknown	Unknown	0	0	0	0	0	0	0	0	405	NA	NA	NA	NA	NA	NA	NA	NA	2.54
Cpun_rnd-1_family-976_s_2_unconfirmed	3783	0.348	CLASSI/LTR	DNA/TcMar-Tc1	162	165	188	167	227	334	193	524	1995	28.55	28.72	28.455	29.23	28.075	28.39	27.865	28.58	19.1
Cpun_rnd-1_family-977_unconfirmed	777	0.32	Unknown	Unknown	0	0	0	0	0	36	0	0	659	NA	NA	NA	NA	NA	10.835	NA	NA	6.09
Cpun_rnd-1_family-986_unconfirmed	689	0.327	Unknown	Unknown	0	0	0	0	0	0	0	0	441	21.7	21.7	23.36	27	13.84	22.755	18.78	NA	17.49
Cpun_rnd-1_family-987_unconfirmed	556	0.299	Unknown	Unknown	0	0	0	0	0	0	0	0	562	16.97	16.97	21.775	15.77	21.19	15.91	NA	14.68	10.36
Cpun_rnd-1_family-991_s_1	737	0.438	CLASSI/LTR	Unknown	0	0	0	0	0	0	0	0	248	NA	NA	NA	9.18	NA	14.73	NA	NA	7.26
Cpun_rnd-1_family-991_s_2_unconfirmed	668	0.379	Unknown	Unknown	0	0	0	0	0	0	0	0	174	NA	NA	NA	NA	NA	NA	NA	NA	12.925
Cpun_rnd-1_family-993_unconfirmed	466	0.345	Unknown	Unknown	0	0	0	0	0	0	0	0	1571	22.62	22.62	33.49	NA	12.31	21.155	24.4	NA	18.99
Cpun_rnd-1_family-997_unconfirmed	535	0.325	Unknown	Unknown	0	0	0	0	4	0	0	0	1467	16.69	16.69	25.195	19.685	22.45	22.09	21.005	23.77	7.085
Cpun_rnd-1_family-999_unconfirmed	227	0.379	CLASSII/TIR	DNA/TcMar-Fot1	0	0	0	0	0	0	0	0	854	NA	NA	NA	NA	NA	NA	NA	NA	4.68
Cpun_rnd-1_family-1000_unconfirmed	641	0.362	CLASSII/TIR	DNA/TcMar-Tc1	100	33	43	8	8	19	0	0	421	28.25	28.13	28.39	31.84	25.94	30.78	29.21	NA	11.495
Cpun_rnd-1_family-1003_unconfirmed	885	0.299	Unknown	Unknown	0	0	0	0	0	0	0	0	387	NA	NA	NA	NA	22.69	20.23	NA	NA	3.8
Cpun_rnd-1_family-1005_unconfirmed	561	0.314	Unknown	Unknown	0	0	0	0	0	0	0	0	1806	29.61	30.565	NA	14.6	32.9	NA	16.45	19.78	2.28
Cpun_rnd-1_family-1007_unconfirmed	351	0.427	Unknown	Unknown	0	0	0	0	0	0	0	0	673	NA	NA	NA	NA	NA	NA	7.36	NA	4.87
Cpun_rnd-1_family-1012_s_1_unconfirmed	715	0.366	Unknown	Unknown	0	0	0	0	0	0	0	4	630	14.48	14.48	NA	8.27	17.98	14.69	15.11	22.11	12.26
Cpun_rnd-1_family-1017_s_2_unconfirmed	983	0.319	Unknown	Unknown	0	0	4	5	4	0	0	0	1094	20.94	20.62	20.91	23.96	23.085	19.155	NA	NA	8.87
Cpun_rnd-1_family-1033_s_2_unconfirmed	1142	0.359	Unknown	Unknown	0	0	0	0	0	0	0	0	45	NA	NA	NA	NA	NA	16.56	NA	11.69	11.06
Cpun_rnd-1_family-1035_s_1_unconfirmed	510	0.257	Unknown	Unknown	0	0	0	4	0	0	0	0	642	28.18	NA	24.25	17.77	21.925	19.02	NA	NA	5.82
Cpun_rnd-1_family-1046_unconfirmed	1177	0.343	CLASSII/TIR	DNA/TcMar-Tc2	0	0	0	0	0	14	72	0	2102	26.76	25.03	NA	23.095	23.72	28.045	20.8	21.49	11.92
Cpun_rnd-1_family-1057	8746	0.386	CLASSII/TIR	DNA/TcMar-Tc1	16	11	13	11	15	37	7	46	8199	15.055	15.105	15.535	19.24	15.985	20	20.275	25.42	12.425
Cpun_rnd-1_family-1058_unconfirmed	405	0.415	Unknown	Unknown	0	0	0	0	0	0	0	0	204	29.245	29.245	31.72	20.47	NA	24.29	NA	NA	10.24
Cpun_rnd-1_family-1059_unconfirmed	219	0.347	CLASSII/TIR	LINE/Penelope	24	34	50	30	34	0	0	0	144	20.89	20.68	20.42	23.02	19.09	13.7	NA	32.44	16.98
Cpun_rnd-1_family-1060_s_2_unconfirmed	1851	0.393	CLASSII/TIR	DNA/hAT-Tip100	0	0	0	0	0	0	0	0	1262	NA	NA	NA	27.71	27.77	29.05	NA	NA	10.74
Cpun_rnd-1_family-1062_unconfirmed	410	0.285	Unknown	Unknown	0	0	4	0	0	0	0	0	544	35.12	18.18	17.68	24.02	21.94	NA	NA	NA	13.41
Cpun_rnd-1_family-1063_unconfirmed	554	0.323	Unknown	Unknown	0	0	0	0	0	0	0	0	1117	9.74	9.74	14.01	27.52	21.47	21.65	16.82	23.235	16.535
Cpun_rnd-1_family-1066_unconfirmed	615	0.273	CLASSII/TIR	LINE/Penelope	0	0	0	0	0	0	0	0	257	25.62	25.62	25.42	20.37	22.26	12.49	NA	NA	16.5
Cpun_rnd-1_family-1067_unconfirmed	502	0.355	CLASSII/TIR	DNA/TcMar-Tc2	0	0	0	0	0	0	6	0	596	18.095	17.03	NA	21.64	21.54	29.32	25.73	NA	2.975
Cpun_rnd-1_family-1068_unconfirmed	283	0.332	CLASSII/TIR	DNA/hAT-Charlie	0	0	0	0	0	0	0	0	979	24.41	24.375	NA	14.94	11.04	17.49	16.66	NA	5.8
Cpun_rnd-1_family-1069_unconfirmed	327	0.352	Unknown	Unknown	14	16	15	11	20	0	0	0	1103	15.42	15.04	18.68	18.515	17.91	18.745	NA	21.71	20.73
Cpun_rnd-1_family-1081_unconfirmed	782	0.413	CLASSII/TIR	DNA/TcMar-Tc1	0	5	5	6	8	27	0	8	1674	33.635	31.92	32.74	31.16	33.645	34.675	34.58	30.24	7.405
Cpun_rnd-1_family-1083_unconfirmed	585	0.313	Unknown	Unknown	0	0	0	0	0	0	0	0	1927	NA	NA	NA	NA	NA	NA	NA	NA	5.27
Cpun_rnd-1_family-1050	5281	0.292	CLASSI/LINE	LINE/L2	284	317	439	312	325	227	61	488	3093	25.98	22.79	24.05	30.64	26.84	30.1	32.56	30.91	13.38
Cpun_rnd-1_family-1096_s_2_unconfirmed	488	0.371	Unknown	Unknown	0	0	0	0	0	0	0	0	2883	23.4	20.715	17.765	22.13	20.4	23.16	25.12	NA	1.94
Cpun_rnd-1_family-1100_unconfirmed	484	0.32	Unknown	Unknown	0	0	0	0	0	0	0	4	555	NA	17.05	22.36	NA	NA	23.24	11.58	19.88	18.235
Cpun_rnd-1_family-1103_s_1_unconfirmed	802	0.339	Unknown	Unknown	0	0	0	0	0	0	0	0	1278	NA	NA	24.8	14.35	13	NA	NA	NA	1.815
Cpun_rnd-1_family-1104_unconfirmed	1173	0.339	Unknown	Unknown	0	0	0	0	0	0	0	0	206	32.45	32.45	NA	14.63	NA	NA	NA	NA	3.395
Cpun_rnd-1_family-1106_unconfirmed	540	0.354	Unknown	Unknown	0	0	0	0	0	0	0	0	729	NA	NA	NA	NA	NA	NA	22.53	NA	4.64
Cpun_rnd-1_family-1108_unconfirmed	778	0.338	Unknown	Unknown	0	0	0	0	0	0	0	0	747	NA	NA	17.06	15.51	NA	13.32	NA	20.05	5.87
Cpun_rnd-1_family-1112_unconfirmed	420	0.531	Unknown	Unknown	0	0	0	0	0	0	0	0	665	NA	NA	NA	NA	NA	NA	NA	NA	4.62
Cpun_rnd-1_family-1118_unconfirmed	170	0.5	Unknown	Unknown	0	0	0	0	0	0	0	0	615	27.08	19.95	22.64	32.15	NA	NA	NA	29.8	5.82
Cpun_rnd-1_family-1119_s_2_unconfirmed	2031	0.389	Unknown	Unknown	140	156	178	158	177	87	89	14	3472	27.68	27.84	27.54	28.1	27.66	31.26	29.63	30.63	16.71
Cpun_rnd-1_family-1122_unconfirmed	212	0.382	Unknown	Unknown	0	0	0	0	0	0	0	0	2176	NA	NA	NA	NA	NA	NA	NA	NA	6.02
Cpun_rnd-1_family-1131_unconfirmed	564	0.319	Unknown	Unknown	0	0	0	0	0	0	0	0	906	23.635	18.9	NA	20.74	17.89	24.63	13.92	18.98	9.83
Cpun_rnd-1_family-1132_unconfirmed	696	0.33	Unknown	Unknown	0	0	0	0	0	0	0	0	724	NA	NA	16.86	NA	21.28	NA	13.625	18.36	8.885
Cpun_rnd-1_family-1134_unconfirmed	1437	0.395	Unknown	Unknown	0	0	0	0	0	0	0	0	204	NA	NA	24.425	19.8	NA	NA	NA	NA	15.68
Cpun_rnd-1_family-1098_unconfirmed	357	0.291	Unknown	Unknown	0	0	0	0	0	0	0	0	725	18.81	18.62	17.99	20.87	23.79	NA	22.11	NA	21.3
Cpun_rnd-1_family-1140_s_1_unconfirmed	2085	0.397	Unknown	Unknown	68	54	66	60	54	21	27	22	1496	27.35	26.91	28.41	25.61	27.79	31.36	28.94	30.25	15.66
Cpun_rnd-1_family-1141_unconfirmed	710	0.454	Unknown	Unknown	0	0	0	0	0	0	0	0	580	NA	NA	NA	NA	NA	NA	NA	NA	4.47
Cpun_rnd-1_family-1142_unconfirmed	405	0.437	Unknown	Unknown	0	0	0	0	4	0	0	0	380	NA	NA	NA	NA	23.86	NA	NA	NA	7.31
Cpun_rnd-1_family-1145_unconfirmed	592	0.432	Unknown	Unknown	0	0	0	0	0	0	0	0	944	24.665	24.665	22.07	24.51	27.8	NA	NA	NA	5.66
Cpun_rnd-1_family-1150_unconfirmed	386	0.448	Unknown	Unknown	0	0	0	0	51	0	0	0	421	16.18	NA	NA	NA	21.76	21.305	NA	NA	6.535
Cpun_rnd-1_family-1157_unconfirmed	752	0.366	CLASSII/TIR	LINE/I	0	0	0	0	0	0	0	0	891	NA	NA	NA	NA	NA	23.7	NA	NA	5.895
Cpun_rnd-1_family-1160_unconfirmed	200	0.405	Unknown	Unknown	0	0	0	0	0	0	0	0	321	NA	NA	NA	NA	NA	NA	20.69	12.42	12.22
Cpun_rnd-1_family-1164_unconfirmed	198	0.475	Unknown	Unknown	NA	NA	NA	NA	NA	NA	NA	NA	NA	NA	NA	NA	NA	NA	NA	NA	NA	NA
Cpun_rnd-1_family-1165_unconfirmed	430	0.377	Unknown	Unknown	0	0	0	0	0	0	0	0	836	NA	NA	NA	NA	23.74	NA	NA	NA	18.82
Cpun_rnd-1_family-1168_unconfirmed	423	0.303	Unknown	Unknown	0	0	0	0	0	0	0	0	3394	NA	NA	NA	NA	10.27	NA	NA	15.52	12.13
Cpun_rnd-1_family-1175_unconfirmed	263	0.414	CLASSII/TIR	DNA/hAT-Charlie	0	0	0	0	0	5	0	0	492	NA	NA	NA	NA	NA	24.605	NA	NA	3.16
Cpun_rnd-1_family-1176_unconfirmed	561	0.326	Unknown	Unknown	0	0	0	0	0	0	0	0	470	16.09	16.09	22.44	NA	NA	20.245	NA	NA	7.37
Cpun_rnd-1_family-1181_unconfirmed	564	0.282	Unknown	Unknown	4	4	7	0	5	0	0	0	622	12.63	19.075	18.76	15.975	21.12	18.985	25.58	NA	2.83
Cpun_rnd-1_family-1184_unconfirmed	385	0.436	Unknown	Unknown	0	0	0	0	0	0	0	0	645	NA	NA	NA	NA	NA	NA	NA	NA	4.465
Cpun_rnd-1_family-1186_unconfirmed	451	0.333	Unknown	Unknown	0	0	0	0	0	0	0	0	117	18.28	18.28	13.92	27.76	15.31	29.835	21.49	NA	18.38
Cpun_rnd-1_family-1194_unconfirmed	644	0.292	Unknown	Unknown	8	11	11	11	11	0	0	0	1114	14.175	14.345	14.83	18.42	19.67	19.88	21.91	NA	8.37
Cpun_rnd-1_family-1195_unconfirmed	150	0.347	Unknown	Unknown	0	0	0	0	0	0	0	0	330	NA	NA	NA	NA	NA	NA	NA	NA	5.79
Cpun_rnd-1_family-1203_s_1	5054	0.362	CLASSII/TIR	DNA/P	216	222	245	178	333	432	244	578	2744	30.11	30.27	30.74	31.43	30.01	30.125	28.22	29.99	14.82
Cpun_rnd-1_family-764_s_2_unconfirmed	661	0.352	CLASSI/LTR	DNA/hAT-Tip100	0	0	0	0	0	0	0	0	96	18.7	18.7	NA	NA	NA	27.64	NA	20.09	2.89
Cpun_rnd-1_family-1219_unconfirmed	342	0.564	Unknown	Unknown	0	0	0	0	0	0	0	0	240	NA	NA	NA	NA	NA	NA	NA	NA	1.84
Cpun_rnd-1_family-1227_unconfirmed	692	0.363	Unknown	Unknown	NA	NA	NA	NA	NA	NA	NA	NA	NA	NA	NA	NA	NA	NA	NA	NA	NA	NA
Cpun_rnd-1_family-1231_unconfirmed	579	0.294	Unknown	Unknown	0	0	0	0	0	0	0	0	1269	10.35	15.125	19.245	27.31	NA	NA	17.72	18.47	21.25
Cpun_rnd-1_family-1239_unconfirmed	606	0.375	Unknown	Unknown	0	0	0	0	0	0	0	0	177	NA	NA	NA	NA	NA	NA	NA	NA	11.83
Cpun_rnd-1_family-1241_unconfirmed	409	0.462	Unknown	Unknown	5	0	0	0	0	0	0	0	795	NA	NA	NA	24.61	NA	28.89	NA	NA	5.7
Cpun_rnd-1_family-1248_s_2_unconfirmed	899	0.279	CLASSII/TIR	LINE/Penelope	0	0	0	0	0	0	0	0	463	NA	NA	NA	NA	40.3	27.21	NA	19.31	21.79
Cpun_rnd-1_family-1252_unconfirmed	541	0.364	Unknown	Unknown	0	0	0	0	0	0	0	0	1232	6.59	6.59	NA	NA	NA	NA	NA	NA	4.115
Cpun_rnd-1_family-1255_unconfirmed	906	0.332	Unknown	Unknown	10	8	10	6	7	10	23	5	1180	29.21	29.21	28.72	30.98	28.88	30.01	16.08	24.55	10.86
Cpun_rnd-1_family-1257_s_2_unconfirmed	858	0.394	CLASSII/TIR	LINE/Penelope	4	5	5	0	17	0	0	0	189	13.23	13.42	16.805	16.835	17.46	8.96	19.485	NA	19.91
Cpun_rnd-1_family-1259_unconfirmed	585	0.362	Unknown	Unknown	0	0	0	0	0	0	0	0	232	NA	NA	NA	NA	NA	29.38	6.47	NA	7.135
Cpun_rnd-1_family-1260_s_2_s_2	3708	0.366	CLASSI	LINE/Penelope	0	0	0	0	0	0	0	0	438	33.73	33.73	33.265	35.565	30.04	28.92	NA	18.51	18.82
Cpun_rnd-1_family-1262_unconfirmed	467	0.467	Unknown	Unknown	107	127	138	113	111	24	7	0	594	28.93	29.24	29.33	30.21	25.265	26.655	27.51	NA	10.755
Cpun_rnd-1_family-1267_s_1_unconfirmed	902	0.326	Unknown	Unknown	17	26	29	26	19	0	0	0	1277	14.38	16.35	20	18.81	16.955	22.78	27.21	27.11	11.04
Cpun_rnd-1_family-1275_unconfirmed	575	0.355	Unknown	Unknown	0	0	0	0	0	0	0	0	204	NA	NA	NA	NA	NA	NA	24.07	NA	13.815
Cpun_rnd-1_family-1277_s_1_unconfirmed	541	0.335	Unknown	Unknown	0	0	0	0	0	0	0	0	699	29.39	29.39	NA	14.93	NA	26.63	23.12	NA	18.625
Cpun_rnd-1_family-1280_unconfirmed	487	0.353	Unknown	Unknown	0	0	0	0	0	0	0	0	1099	NA	NA	NA	NA	19.02	NA	NA	NA	11.78
Cpun_rnd-1_family-1282_unconfirmed	343	0.385	Unknown	Unknown	0	0	0	0	0	0	0	0	1246	NA	NA	19.93	14.97	NA	17.905	26.205	NA	14.83
Cpun_rnd-1_family-1283_unconfirmed	762	0.365	Unknown	Unknown	0	0	0	0	0	0	0	0	5434	NA	NA	14.12	NA	20.14	18.86	NA	NA	8.39
Cpun_rnd-1_family-1288_unconfirmed	221	0.448	CLASSII/TIR	LINE/Penelope	63	89	92	76	126	138	206	135	4503	25.345	25.38	25.4	26.85	24.82	24.36	23.14	25.23	11.12
Cpun_rnd-1_family-1302_s_1_unconfirmed	672	0.323	Unknown	Unknown	0	0	0	0	0	0	0	0	482	20.1	20.1	NA	NA	12	NA	22.33	NA	17.055
Cpun_rnd-1_family-1302_s_2	1656	0.336	CLASSI	LINE/Penelope	4	4	0	5	4	0	0	0	720	28.17	20.81	32.57	29.95	33.53	37.07	25.42	35.695	20.26
Cpun_rnd-1_family-1305_s_1	2205	0.412	CLASSI	LINE/CR1	0	0	0	0	0	0	0	0	718	NA	NA	NA	18.775	NA	NA	NA	NA	10.43
Cpun_rnd-1_family-1309_unconfirmed	435	0.301	Unknown	Unknown	0	0	0	0	0	0	0	0	566	21.225	21.225	NA	19.67	NA	NA	NA	NA	16.4
Cpun_rnd-1_family-1310_unconfirmed	848	0.407	Unknown	Unknown	0	0	0	0	0	0	0	0	524	28.47	28.47	NA	36.825	28.47	NA	15.61	NA	3.15
Cpun_rnd-1_family-1314_unconfirmed	395	0.357	Unknown	Unknown	0	0	0	0	0	0	0	0	41	NA	NA	NA	NA	NA	NA	NA	28.88	8.47
Cpun_rnd-1_family-1315_s_0_unconfirmed	235	0.349	Unknown	Unknown	0	0	0	0	0	0	0	0	550	NA	NA	NA	NA	NA	NA	NA	NA	13.74
Cpun_rnd-1_family-1290	9771	0.372	CLASSI/LINE	LINE/L2	147	180	197	182	184	261	172	499	9423	32.46	32.85	33.7	32.16	32.2	32.205	31.56	31.27	14.84
Cpun_rnd-1_family-1327_unconfirmed	402	0.54	Unknown	Unknown	0	0	0	0	0	0	0	0	213	NA	NA	NA	NA	NA	18.33	10.24	NA	1.995
Cpun_rnd-1_family-1331_unconfirmed	380	0.439	Unknown	Unknown	0	0	0	0	0	0	0	0	843	NA	NA	NA	NA	NA	NA	NA	22.1	8.015
Cpun_rnd-1_family-1333_unconfirmed	835	0.337	Unknown	Unknown	0	0	0	0	0	0	0	0	131	26.965	16.38	NA	NA	NA	NA	NA	NA	3.35
Cpun_rnd-1_family-1338_unconfirmed	804	0.424	Unknown	Unknown	0	0	0	0	0	0	0	0	54	NA	NA	NA	NA	NA	NA	NA	NA	9.1
Cpun_rnd-1_family-1340_s_1_unconfirmed	2787	0.38	CLASSII/TIR	LTR/Gypsy	14	8	12	9	22	5	5	4	1363	23.47	25.185	25.395	25.845	22.345	26.21	21.65	22.62	17.93
Cpun_rnd-1_family-1340_s_2_unconfirmed	1001	0.28	Unknown	Unknown	0	0	0	0	0	0	0	0	870	34.75	34.75	23.7	NA	NA	NA	30.5	16.08	14.495
Cpun_rnd-1_family-1351_s_1	3187	0.409	CLASSI	LTR/Gypsy	0	0	0	0	0	0	0	0	200	NA	NA	NA	NA	NA	NA	11.04	NA	21.62
Cpun_rnd-1_family-1361_unconfirmed	588	0.49	CLASSII/TIR	DNA/TcMar-Mariner	8	5	8	12	0	4	0	5	239	30.855	21.595	27.48	33.445	31.85	28.54	21.61	18.5	7.74
Cpun_rnd-1_family-1375_unconfirmed	217	0.419	Unknown	Unknown	0	0	0	0	5	9	0	8	406	10.57	17.59	10.34	NA	14.48	8.83	13.32	13.96	3.57
Cpun_rnd-1_family-1381_unconfirmed	443	0.332	Unknown	Unknown	0	0	0	0	0	0	13	0	795	NA	NA	NA	27.45	NA	23.24	11.14	25.27	9.02
Cpun_rnd-1_family-1383_s_1_s_2_unconfirmed	3989	0.361	CLASSI/LTR	DNA/hAT-Tip100	11	9	16	9	18	183	13	77	2083	27.33	28.955	24.08	26.215	30.3	22.97	29.7	26.55	15.3
Cpun_rnd-1_family-1391_unconfirmed	2229	0.444	Unknown	Unknown	4	4	0	0	5	19	0	0	1057	23.26	21.14	23.09	23.06	19.69	19.99	19.92	7.52	16.85
Cpun_rnd-1_family-1409_unconfirmed	491	0.314	Unknown	Unknown	0	0	0	0	0	0	0	0	415	26.72	NA	NA	NA	NA	NA	20.55	NA	21.505
Cpun_rnd-1_family-1416_unconfirmed	207	0.42	Unknown	Unknown	0	0	0	0	0	0	0	0	630	NA	NA	NA	7.75	NA	11.395	14.39	12.84	9.53
Cpun_rnd-1_family-1417_unconfirmed	909	0.381	CLASSII/TIR	DNA/TcMar-Tigger	26	22	25	26	36	5	0	0	914	24.99	25.11	23.675	22.91	24.895	26.88	35.72	NA	8.74
Cpun_rnd-1_family-1418_unconfirmed	211	0.483	Unknown	Unknown	0	0	0	0	0	0	11	0	398	NA	NA	NA	NA	NA	NA	21.23	35.17	5.1
Cpun_rnd-1_family-1427_unconfirmed	510	0.331	Unknown	Unknown	0	4	0	0	5	0	0	0	1163	19.06	11.69	18.705	13.37	19.94	NA	21.38	26.59	7.68
Cpun_rnd-1_family-1430_unconfirmed	428	0.383	Unknown	Unknown	0	0	0	0	0	0	0	0	82	NA	NA	NA	NA	NA	NA	NA	NA	7.02
Cpun_rnd-1_family-1432_unconfirmed	1383	0.41	CLASSII/TIR	DNA/TcMar-Tigger	0	0	0	0	0	0	0	0	587	32.66	NA	36.72	10.58	17.93	NA	NA	NA	3.64
Cpun_rnd-1_family-1439_unconfirmed	521	0.321	Unknown	Unknown	0	0	0	0	0	0	0	0	505	NA	14.35	NA	NA	18.08	NA	NA	NA	16.41
Cpun_rnd-1_family-1343_unconfirmed	375	0.363	Unknown	Unknown	0	0	0	0	0	0	0	0	1332	30.91	30.91	11.71	17.08	20.995	19.955	14.4	NA	13.96
Cpun_rnd-1_family-1453_unconfirmed	689	0.462	Unknown	Unknown	0	0	0	0	0	0	0	0	397	32.88	32.88	43.84	27.965	NA	NA	24.63	NA	15.89
Cpun_rnd-1_family-1459_s_1_unconfirmed	1217	0.472	CLASSII/TIR	DNA/hAT-Charlie	0	11	12	11	0	0	0	0	545	24.78	24.2	25.765	23.22	21.65	NA	NA	36.93	5.46
Cpun_rnd-1_family-1461_unconfirmed	429	0.284	Unknown	Unknown	0	0	4	4	4	0	0	0	802	26.62	22.45	21.22	20.18	20.3	NA	NA	15.47	17.22
Cpun_rnd-1_family-1467_s_1	9450	0.347	CLASSI	LINE/L2	179	188	208	160	246	281	343	404	9035	28.82	28.47	28.33	25.78	28.59	28.68	26.835	30.48	10.94
Cpun_rnd-1_family-1469_unconfirmed	115	0.47	Unknown	Unknown	0	0	0	0	0	0	0	0	316	NA	NA	NA	NA	NA	NA	NA	NA	2.66
Cpun_rnd-1_family-1474_unconfirmed	565	0.304	Unknown	Unknown	0	9	9	6	11	11	0	0	571	18.49	20.31	19.15	20.4	20.58	15.76	NA	8.83	10.16
Cpun_rnd-1_family-1475_unconfirmed	363	0.59	Unknown	Unknown	0	0	0	0	10	16	0	0	357	NA	NA	25.745	12.955	21.135	17.49	NA	NA	2.06
Cpun_rnd-1_family-1480_unconfirmed	271	0.317	Unknown	Unknown	6	10	8	0	11	0	0	0	265	25.225	25.335	26.6	24.785	25.755	NA	NA	NA	18.26
Cpun_rnd-1_family-1486_s_1_unconfirmed	711	0.29	Unknown	Unknown	0	0	0	0	0	0	0	0	2629	15.57	15.57	NA	26.19	25.035	NA	NA	NA	16.58
Cpun_rnd-1_family-1491_s_3_unconfirmed	1615	0.436	CLASSII/TIR	DNA/hAT-Tip100	0	0	0	0	0	0	0	0	670	NA	9.79	NA	10.91	15.27	26.94	NA	NA	18.21
Cpun_rnd-1_family-1496_unconfirmed	232	0.306	Unknown	Unknown	0	0	0	0	0	0	0	0	339	NA	NA	NA	NA	NA	27.39	NA	NA	2.52
Cpun_rnd-1_family-1499_unconfirmed	241	0.328	Unknown	Unknown	0	0	0	0	0	0	0	0	349	NA	NA	NA	NA	NA	NA	NA	NA	5.225
Cpun_rnd-1_family-1503_unconfirmed	557	0.327	Unknown	Unknown	0	4	4	0	0	0	0	0	1752	24.79	23.97	24.285	19.68	18.395	14.41	NA	NA	6.685
Cpun_rnd-1_family-1506_unconfirmed	699	0.308	Unknown	Unknown	6	9	13	8	0	0	0	0	1487	20.065	20.735	22.45	20.54	25	20.795	NA	NA	6.48
Cpun_rnd-1_family-1507_s_1_unconfirmed	362	0.5	Unknown	Unknown	0	0	0	0	0	0	0	0	381	NA	NA	NA	NA	NA	NA	NA	NA	4.755
Cpun_rnd-1_family-1510_unconfirmed	230	0.526	Unknown	Unknown	115	123	139	117	165	5	7	0	517	23.395	23.64	22.28	22.555	19.445	16.755	18.39	NA	8.88
Cpun_rnd-1_family-1514_unconfirmed	1159	0.381	Unknown	Unknown	0	4	8	4	0	0	4	5	163	23.64	22.335	28.22	31.9	25.08	27.29	25.68	24.52	9.265
Cpun_rnd-1_family-1516_s_1_s_2_unconfirmed	918	0.332	Unknown	Unknown	NA	NA	NA	NA	NA	NA	NA	NA	NA	NA	NA	NA	NA	NA	NA	NA	NA	NA
Cpun_rnd-1_family-1520	3384	0.316	CLASSI/LINE	Unknown	0	6	5	4	6	47	13	7	1075	33.47	30.27	28.83	31.28	33.175	30.815	30.69	24.55	17.04
Cpun_rnd-1_family-1526_s_1	2533	0.389	CLASSII/TIR	DNA/hAT-Charlie	0	12	12	8	4	53	4	0	268	40.68	40.25	41.92	15.04	37.29	35.905	32.485	27.125	1.44
Cpun_rnd-1_family-1465_unconfirmed	446	0.348	Unknown	Unknown	0	0	0	0	0	0	0	0	2113	NA	NA	NA	NA	15.74	21.18	17.905	NA	14.605
Cpun_rnd-1_family-1532_unconfirmed	815	0.351	Unknown	Unknown	0	4	0	0	0	0	0	0	329	16.55	16.55	16.47	NA	19.38	23.24	21.8	NA	3.335
Cpun_rnd-1_family-1538_unconfirmed	427	0.351	Unknown	Unknown	0	0	0	0	0	0	0	0	2026	NA	NA	NA	NA	NA	NA	NA	NA	10.21
Cpun_rnd-1_family-1540_unconfirmed	579	0.316	Unknown	Unknown	4	5	4	0	0	8	0	0	474	16.67	16.35	23.31	18.885	22.025	23.865	10.94	NA	13.01
Cpun_rnd-1_family-1545_s_1_unconfirmed	207	0.575	Unknown	Unknown	0	0	0	0	0	0	7	0	162	NA	NA	NA	13.07	25.795	31.64	19.26	NA	8.745
Cpun_rnd-1_family-1545_s_2_s_2_unconfirmed	751	0.458	Unknown	Unknown	0	0	0	0	12	0	4	0	109	21.435	29.73	20.445	17.12	12.005	NA	18.445	14.83	3.54
Cpun_rnd-3_family-853_s_1_unconfirmed	488	0.477	Unknown	Unknown	279	315	339	308	333	22	17	0	1103	31.92	31.94	32.285	32	28.4	26.885	33.21	34.38	11.43
Cpun_rnd-3_family-658_unconfirmed	571	0.415	CLASSII/TIR	DNA/TcMar-Mariner	0	0	0	0	0	0	16	4	2216	19.6	11.35	30.84	NA	25.76	13.715	19.015	38.17	13.91
Cpun_rnd-3_family-288_unconfirmed	464	0.386	Unknown	Unknown	198	160	169	173	187	103	73	0	1159	24.065	24.44	24.425	24.86	21.68	21.68	17.54	20.78	12.76
Cpun_rnd-3_family-750_unconfirmed	8686	0.43	CLASSI/LTR	DNA/hAT-Tip100	0	0	0	0	0	8	0	0	426	38.36	28.755	NA	24.39	16.63	34.3	18.27	22.09	19.02
Cpun_rnd-3_family-2082_unconfirmed	215	0.326	CLASSII/TIR	DNA/Sola-1	0	0	0	0	0	0	0	0	654	NA	NA	NA	12.63	NA	NA	NA	NA	10.04
Cpun_rnd-3_family-228_unconfirmed	440	0.336	Unknown	Unknown	52	67	79	62	113	8	0	0	1020	21.495	20.98	20.795	20.65	20.08	19.36	NA	21.53	8.35
Cpun_rnd-3_family-315_unconfirmed	827	0.385	CLASSII/TIR	DNA/TcMar-m44	39	49	50	42	54	0	56	15	786	31.53	31.85	32.88	30.82	29.52	39.05	24.545	34.095	10.96
Cpun_rnd-3_family-1116_unconfirmed	609	0.317	CLASSII/TIR	DNA/TcMar-Tigger	92	106	115	107	178	483	24	7	1694	28.71	28.32	28.86	27.145	24.25	25.36	27.8	25.375	11.37
Cpun_rnd-3_family-1399_unconfirmed	830	0.327	CLASSII/TIR	DNA/TcMar-Pogo	22	35	37	16	50	241	16	25	1888	32.125	32.2	31.825	27.34	33.03	31.3	28.44	30.87	10.22
Cpun_rnd-3_family-2882_unconfirmed	589	0.301	Unknown	Unknown	0	0	0	0	0	0	0	0	1073	NA	NA	NA	NA	NA	NA	15.5	NA	12.515
Cpun_rnd-3_family-1152_unconfirmed	572	0.428	Unknown	Unknown	59	48	56	48	44	5	0	0	1085	22.18	22.135	21.34	22.57	18.61	31.22	NA	NA	11.33
Cpun_rnd-3_family-1162_unconfirmed	1702	0.38	Unknown	Unknown	7	4	0	0	7	80	8	7	2179	26.755	20.94	28.48	20.96	30.455	27.8	24.495	22.2	15.815
Cpun_rnd-3_family-2820_unconfirmed	655	0.357	CLASSI/LTR	DNA/hAT-Charlie	12	18	20	17	19	22	0	0	703	26.2	26.6	26.3	25.77	19.245	24.97	NA	13.26	11.85
Cpun_rnd-3_family-4752_unconfirmed	196	0.51	CLASSII/TIR	DNA/hAT-Charlie	0	0	0	0	0	0	0	0	691	NA	17.82	NA	21.89	25.03	NA	NA	NA	10.915
Cpun_rnd-3_family-1117_unconfirmed	1334	0.316	CLASSII/TIR	DNA/TcMar-Tigger	0	0	6	0	0	0	18	11	498	23.17	23.85	27.21	26.52	25.71	19.765	28.14	27.08	9.09
Cpun_rnd-3_family-2077_unconfirmed	307	0.505	Unknown	Unknown	10	24	24	10	22	23	10	158	1112	25.87	25.52	24.86	22.17	25.35	33.08	33.94	34.06	13.78
Cpun_rnd-3_family-680_unconfirmed	267	0.431	Unknown	Unknown	0	0	0	0	0	0	0	0	776	NA	NA	NA	NA	NA	NA	NA	NA	16.55
Cpun_rnd-3_family-306_unconfirmed	555	0.432	Unknown	Unknown	0	0	0	0	0	0	0	0	262	NA	NA	NA	NA	NA	36.59	NA	18.25	15.14
Cpun_rnd-3_family-574_unconfirmed	266	0.308	Unknown	Unknown	0	0	0	0	0	0	0	0	254	15.26	12.87	20.84	25.79	28.68	24.3	21.735	NA	11.83
Cpun_rnd-3_family-88_s_1_unconfirmed	233	0.429	Unknown	Unknown	0	0	0	0	0	5	0	0	638	18.51	18.51	NA	NA	3.67	21.53	NA	NA	11.215
Cpun_rnd-3_family-88_s_2_unconfirmed	224	0.433	Unknown	Unknown	NA	NA	NA	NA	NA	NA	NA	NA	NA	NA	NA	NA	NA	NA	NA	NA	NA	NA
Cpun_rnd-3_family-2368	1313	0.308	CLASSI	LINE/RTE-X	26	39	39	33	87	115	102	641	1658	33.87	33.995	35.92	31.66	39.21	37.1	35.895	36.745	7.62
Cpun_rnd-4_family-1118_unconfirmed	796	0.408	Unknown	Unknown	0	0	0	0	0	0	0	0	1143	NA	NA	NA	NA	NA	NA	NA	NA	19.1
Cpun_rnd-4_family-983_unconfirmed	629	0.331	CLASSII/TIR	DNA/TcMar-Tigger	63	81	94	83	90	579	17	29	897	25.08	25.81	25.62	25.68	22.91	21.665	22.59	23.43	14.13
Cpun_rnd-4_family-1397_unconfirmed	213	0.451	Unknown	Unknown	0	0	0	0	0	0	0	0	1171	NA	NA	NA	NA	NA	NA	NA	NA	12.27
Cpun_rnd-4_family-2486_unconfirmed	703	0.45	CLASSII/TIR	DNA/TcMar-Mariner	59	90	88	67	67	0	0	0	1009	23.595	23.2	24.68	25.53	21.5	31.63	24.23	34.77	11.54
Cpun_rnd-4_family-970_unconfirmed	875	0.322	Unknown	Unknown	0	5	4	0	5	8	4	18	611	31.435	31.41	30.01	37.2	30.48	32.61	32.3	30.07	5.92
Cpun_rnd-4_family-134_unconfirmed	605	0.383	CLASSII/TIR	DNA/TcMar-Tc1	33	25	28	23	41	36	16	8	490	29.7	29.7	29.81	30.65	29.38	32.52	34.405	31.42	14.44
Cpun_rnd-4_family-415_unconfirmed	1024	0.367	Unknown	Unknown	0	5	5	0	0	69	7	10	643	30.34	28.955	23.09	36.14	29.18	24.135	31.08	34.405	12.31
Cpun_rnd-4_family-459_unconfirmed	500	0.39	CLASSI/LTR	DNA/hAT-Blackjack	136	92	105	125	168	0	0	0	818	21.38	21.97	22.5	23.555	16.535	16.18	NA	NA	11.12
Cpun_rnd-4_family-119_unconfirmed	392	0.403	Unknown	Unknown	0	0	0	0	7	6	0	28	907	12.26	20.71	17.72	20.47	29.38	28.35	29.47	23.03	9.72
Cpun_rnd-4_family-105_s_1_unconfirmed	586	0.346	Unknown	Unknown	0	0	0	0	0	0	0	0	462	NA	NA	19.075	NA	NA	NA	NA	NA	12.7
Cpun_rnd-4_family-105_s_2	12964	0.395	CLASSI	LINE/RTE-BovB	95	110	121	118	105	163	100	250	6038	29.88	29.68	33.64	34.13	35.44	27.58	31.405	34.125	14
Cpun_rnd-4_family-1440_unconfirmed	292	0.562	Unknown	Unknown	0	0	0	0	0	0	139	0	700	19.8	19.8	27.4	22.54	22.545	24.3	20.625	19.97	10.74
Cpun_rnd-4_family-313_unconfirmed	979	0.281	Unknown	Unknown	0	12	9	6	9	0	0	0	1144	19.26	19.22	15.27	23.27	20.31	22.55	NA	22.64	4.34
Cpun_rnd-4_family-522_unconfirmed	1832	0.379	Unknown	Unknown	0	0	0	0	11	0	0	0	692	25.645	25.645	27.19	17.31	24.24	NA	NA	13.005	13.015
Cpun_rnd-4_family-2087_unconfirmed	559	0.333	Unknown	Unknown	0	0	0	0	0	0	0	0	518	NA	NA	NA	NA	NA	NA	NA	NA	24.74
Cpun_rnd-4_family-2795_unconfirmed	394	0.426	Unknown	Unknown	0	0	0	0	0	0	0	0	557	14.3	14.3	NA	NA	NA	NA	NA	NA	14.55
Cpun_rnd-4_family-1738_unconfirmed	226	0.518	Unknown	Unknown	5	11	11	5	10	39	21	79	497	22.95	22.31	19.59	25.485	12.89	19.65	15.93	18.63	12.31
Cpun_rnd-4_family-3206_unconfirmed	271	0.424	Unknown	Unknown	0	0	0	0	0	0	0	0	547	NA	NA	NA	NA	22.36	NA	NA	NA	10.26
Cpun_rnd-4_family-632_unconfirmed	1321	0.374	Unknown	Unknown	0	0	0	0	0	0	8	0	456	NA	NA	29.81	NA	23.19	NA	18.46	17.94	13.175
Cpun_rnd-4_family-2063_unconfirmed	318	0.387	Unknown	Unknown	21	37	44	21	39	56	68	117	576	32.54	29.35	32.785	35.425	32.04	32.59	31.77	29.08	19.3
Cpun_rnd-4_family-729_unconfirmed	2470	0.365	CLASSI/LTR	DNA/hAT-Tip100	0	0	0	0	0	0	0	0	507	25.57	25.57	NA	NA	22.85	26.88	49.36	32.1	8.735
Cpun_rnd-4_family-7636_unconfirmed	309	0.375	Unknown	Unknown	0	0	0	0	0	0	0	0	470	NA	NA	NA	NA	NA	NA	NA	NA	12.58
Cpun_rnd-4_family-1791_unconfirmed	653	0.383	Unknown	Unknown	0	0	0	0	0	0	0	0	1175	NA	NA	NA	NA	NA	NA	NA	NA	10.03
Cpun_rnd-4_family-1191_unconfirmed	231	0.398	Unknown	Unknown	0	0	0	0	10	0	0	0	354	24.225	24.225	16.48	30.74	21.6	20.78	NA	NA	10.46
Cpun_rnd-4_family-495_s_2	14350	0.386	CLASSI	DNA/CMC-Chapaev-3	11	21	18	14	30	39	29	48	8064	26.245	26.67	26.725	25.9	26.77	26.475	25.93	27.04	9.96
Cpun_rnd-4_family-495_s_0_s_1	1909	0.332	CLASSI	LINE/CR1-Zenon	0	0	0	0	0	0	0	0	93	NA	NA	31.19	18.23	NA	28.86	NA	25.76	34.79
Cpun_rnd-4_family-495_s_0_s_2	4445	0.351	CLASSI/LINE	LINE/I-Jockey	0	0	0	0	0	0	0	0	333	27.055	27.055	NA	15.04	6.61	7.25	NA	27.67	1.85
Cpun_rnd-4_family-614_unconfirmed	469	0.341	CLASSI/LTR	DNA/hAT-Charlie	6	7	26	5	32	55	9	0	512	26.385	16.35	17.125	25.29	25.49	24.895	25.56	NA	11.775
Cpun_rnd-4_family-104_unconfirmed	564	0.376	Unknown	Unknown	0	0	0	0	0	0	0	0	192	20.1	20.1	NA	NA	NA	NA	25.2	NA	13.765
Cpun_rnd-4_family-2930_unconfirmed	255	0.447	Unknown	Unknown	0	0	0	0	0	0	0	0	499	NA	NA	NA	NA	NA	12.05	NA	NA	10.14
Cpun_rnd-4_family-5205_unconfirmed	425	0.52	Unknown	Unknown	0	0	0	0	0	0	0	0	561	NA	NA	NA	NA	NA	NA	NA	NA	5.46
Cpun_rnd-4_family-710_s_1	8997	0.37	CLASSI/LTR	LTR/Gypsy	50	38	40	28	38	197	7	36	4952	21.67	22.27	19.21	21.76	23.11	23.135	20.64	24.71	16.29
Cpun_rnd-4_family-710_s_2	654	0.301	CLASSI/LINE	LINE/Penelope	0	4	0	0	0	0	0	4	2014	15.11	15.11	28.45	23.38	28.57	40.67	31.685	35.075	22.54
Cpun_rnd-4_family-8167_unconfirmed	348	0.46	CLASSII/TIR	DNA/TcMar-Tigger	11	14	18	11	18	19	0	0	349	27.78	27.175	28.34	24.71	26.435	21.055	NA	NA	11.52
Cpun_rnd-4_family-907_unconfirmed	326	0.368	CLASSII/TIR	DNA/hAT-Charlie	0	0	0	0	0	0	0	0	318	NA	NA	NA	12.69	17.33	NA	17.35	NA	4.81
Cpun_rnd-4_family-2239_unconfirmed	581	0.448	CLASSII/TIR	DNA/TcMar-Tc1	141	169	170	145	206	17	0	7	371	29.105	28.83	26.275	28.1	25.54	30.77	35.475	36.925	12.705
Cpun_rnd-4_family-2388_unconfirmed	511	0.417	Unknown	Unknown	0	0	0	0	0	0	0	0	498	NA	NA	NA	16.84	NA	17.58	NA	NA	17.37
Cpun_rnd-4_family-1775_unconfirmed	532	0.306	Unknown	Unknown	0	0	0	0	0	9	0	0	1123	23.23	23.23	NA	15.35	NA	27.82	NA	26.76	14.57
Cpun_rnd-4_family-4394_unconfirmed	228	0.39	Unknown	Unknown	0	0	0	0	0	0	0	0	589	NA	NA	34.92	NA	NA	NA	NA	NA	3.14
Cpun_rnd-4_family-474_unconfirmed	706	0.357	Unknown	Unknown	0	0	0	0	0	0	0	0	1075	18.52	18.52	NA	NA	NA	NA	NA	NA	13.635
Cpun_rnd-4_family-1023_unconfirmed	522	0.331	Unknown	Unknown	0	0	0	0	0	77	0	0	642	NA	NA	NA	NA	NA	19.88	NA	NA	12.03
Cpun_rnd-4_family-1230_unconfirmed	369	0.501	Unknown	Unknown	0	0	0	0	0	0	0	0	699	NA	NA	27.01	NA	NA	NA	NA	NA	9.515
Cpun_rnd-4_family-1497	5669	0.344	CLASSI	LINE/RTE-BovB	30	29	33	22	35	28	22	83	1168	32.39	29.61	27.87	28.675	30.725	28.6	28.42	31.51	17.33
Cpun_rnd-4_family-1952_unconfirmed	578	0.367	Unknown	Unknown	0	0	0	0	0	0	0	0	313	NA	NA	NA	NA	NA	NA	NA	NA	3.02
Cpun_rnd-4_family-2366_unconfirmed	638	0.376	CLASSII/TIR	DNA/hAT-Blackjack	26	30	26	23	14	0	0	0	390	23.77	23.94	25.26	23.07	18.64	16.01	NA	NA	11.87
Cpun_rnd-4_family-3867_unconfirmed	556	0.331	Unknown	Unknown	0	0	0	0	0	0	0	0	618	NA	NA	18.365	NA	16.93	NA	NA	NA	14.37
Cpun_rnd-4_family-451_unconfirmed	539	0.301	Unknown	Unknown	0	0	0	0	0	0	0	0	1170	NA	NA	NA	NA	NA	NA	NA	20.905	12.93
Cpun_rnd-4_family-2365_unconfirmed	222	0.315	Unknown	Unknown	0	0	0	0	0	0	0	0	281	NA	NA	NA	NA	NA	NA	11.72	NA	11.15
Cpun_rnd-4_family-42_unconfirmed	345	0.258	Unknown	Unknown	0	0	0	0	0	0	0	0	327	10.9	10.9	13.86	7.45	NA	11	20.78	NA	19.46
Cpun_rnd-4_family-1109_unconfirmed	806	0.469	CLASSII/TIR	DNA/TcMar-Tc1	4	0	0	0	5	0	0	5	845	36.835	38.585	31.01	30.66	32.88	25.115	22.08	28.25	3.255
Cpun_rnd-4_family-1271_unconfirmed	279	0.387	Unknown	Unknown	0	0	0	0	0	0	0	0	272	31.53	31.53	28.44	30.5	27.86	NA	24.53	NA	10.02
Cpun_rnd-4_family-1285_unconfirmed	15461	0.376	CLASSII/TIR	DNA/Maverick	9	15	12	9	12	15	12	57	2031	21.475	21.23	27.99	13.66	31.08	29.03	28.09	30.445	14.84
Cpun_rnd-4_family-38	8560	0.36	CLASSI	LINE/L2	282	283	328	250	447	721	245	965	8685	30.225	30.5	29.535	29.6	30.105	28.04	30.975	30.62	12.16
Cpun_rnd-4_family-412_unconfirmed	556	0.3	Unknown	Unknown	6	0	0	0	5	0	0	0	481	17.16	17.86	18.35	19.12	18.925	25.67	NA	NA	7.11
Cpun_rnd-4_family-642_s_1_unconfirmed	2518	0.423	Unknown	Unknown	4	0	0	0	0	0	0	0	443	17.57	17.57	11.83	14.54	31.7	16.895	27.35	NA	17.63
Cpun_rnd-4_family-5412_unconfirmed	250	0.428	Unknown	Unknown	0	0	0	0	0	0	0	0	292	NA	NA	NA	NA	NA	NA	NA	NA	2.44
Cpun_rnd-4_family-720_s_2_unconfirmed	729	0.335	Unknown	Unknown	0	0	0	0	0	0	0	0	535	NA	NA	NA	NA	NA	NA	NA	20.78	24.04
Cpun_rnd-4_family-122	2214	0.369	CLASSI	LINE/Penelope	0	0	0	0	0	0	0	0	2112	32.08	28.41	NA	20.75	28.66	35.19	23.87	NA	1.66
Cpun_rnd-4_family-149	2218	0.335	CLASSI	LINE/Penelope	0	5	4	6	0	4	0	5	447	36.84	15.27	31.515	22.57	28.02	21.7	35.95	29.975	4.84
Cpun_rnd-4_family-4166_s_1_unconfirmed	214	0.294	Unknown	Unknown	0	0	0	0	0	0	0	0	147	NA	NA	NA	NA	NA	24.58	18.425	24.66	9.4
Cpun_rnd-4_family-4166_s_2_unconfirmed	193	0.275	Unknown	Unknown	NA	NA	NA	NA	NA	NA	NA	NA	NA	NA	NA	NA	NA	NA	NA	NA	NA	NA
Cpun_rnd-4_family-185	12837	0.366	CLASSII/TIR	tRNA	0	0	0	0	0	0	0	0	496	18.45	20.885	18.745	21.85	18.885	26.205	NA	8.93	10.68
Cpun_rnd-4_family-3877	4561	0.362	CLASSI	LINE/I-Jockey	0	0	0	0	0	0	0	0	543	20.63	20.63	23.075	29.57	20.395	36.55	18.44	15.13	36.155
Cpun_rnd-4_family-410_unconfirmed	860	0.329	Unknown	Unknown	0	0	0	0	0	0	0	0	329	20.14	19.96	NA	NA	NA	NA	NA	NA	3.92
Cpun_rnd-4_family-4112_unconfirmed	414	0.307	CLASSII/TIR	DNA/Kolobok-Hydra	0	0	0	0	0	0	0	0	255	28.16	28.16	NA	NA	18.54	NA	NA	28.69	10.455
Cpun_rnd-4_family-1487	2712	0.37	CLASSII/TIR	DNA/Merlin	0	0	0	5	4	0	0	0	1204	21.45	12.78	19.08	27.14	20.515	20.075	24.13	33.18	16.17
Cpun_rnd-4_family-1750_unconfirmed	219	0.411	Unknown	Unknown	0	0	0	0	0	0	0	0	374	NA	18.68	NA	NA	NA	26.02	NA	NA	6.33
Cpun_rnd-4_family-1931_s_1	5233	0.397	CLASSI/LINE	Unknown	0	0	0	0	0	0	0	0	333	29.22	29.76	NA	3.45	18.27	30.91	NA	20.58	9.99
Cpun_rnd-4_family-1931_s_2_unconfirmed	3187	0.399	Unknown	Unknown	0	0	0	0	0	0	0	0	108	20.32	NA	22.37	NA	36.06	NA	24.43	NA	9.67
Cpun_rnd-4_family-2409_unconfirmed	2511	0.346	CLASSI/LTR	DNA/Sola-1	0	0	0	0	7	7	8	0	172	45.93	46.06	30.485	44.85	33.92	20.96	34.6	NA	2.08
Cpun_rnd-4_family-288_unconfirmed	319	0.461	Unknown	Unknown	29	39	43	39	52	26	0	11	328	31.98	32.18	27.48	33.805	32.6	28.89	NA	29.79	9.55
Cpun_rnd-4_family-3025_unconfirmed	246	0.333	Unknown	Unknown	0	0	0	0	0	0	0	0	402	NA	NA	NA	0.29	NA	NA	NA	NA	8.83
Cpun_rnd-4_family-3925_unconfirmed	586	0.346	Unknown	Unknown	0	0	0	0	0	0	0	0	838	NA	NA	18.61	NA	NA	NA	NA	NA	13.595
Cpun_rnd-4_family-5421_unconfirmed	450	0.507	CLASSII/TIR	DNA/PIF-Harbinger	0	0	0	0	0	0	0	0	198	NA	NA	NA	NA	NA	NA	NA	NA	4.3
Cpun_rnd-4_family-679_s_2_unconfirmed	339	0.437	CLASSII/TIR	DNA/hAT-Charlie	0	0	0	0	0	0	9	0	305	13.62	13.62	NA	NA	8.65	16.62	22.14	23.67	10.86
Cpun_rnd-4_family-679_s_0_unconfirmed	286	0.434	CLASSII/TIR	DNA/hAT-Charlie	NA	NA	NA	NA	NA	NA	NA	NA	NA	NA	NA	NA	NA	NA	NA	NA	NA	NA
Cpun_rnd-4_family-8394_unconfirmed	615	0.367	Unknown	Unknown	0	0	0	0	0	0	0	0	320	NA	NA	NA	NA	NA	NA	NA	NA	7.46
Cpun_rnd-4_family-1751_s_1_unconfirmed	259	0.386	Unknown	Unknown	0	6	8	9	11	0	4	15	329	15.21	14.95	13.36	17.765	14.52	NA	25.93	26.9	11.57
Cpun_rnd-4_family-819_s_2	10279	0.363	CLASSI	LINE/I-Jockey	12	10	13	12	19	9	16	32	785	25.37	25.37	23.27	23.55	26.5	26.03	23.25	28.47	14.08
Cpun_rnd-4_family-8221_unconfirmed	6532	0.422	CLASSI/LTR	DNA/hAT-Tip100	0	0	0	0	0	0	0	0	191	31.49	29.32	NA	NA	10.9	NA	31.14	26.83	7.61
Cpun_rnd-4_family-608_unconfirmed	236	0.335	Unknown	Unknown	0	0	0	0	0	0	0	0	255	NA	NA	NA	16.56	NA	NA	NA	NA	11.395
Cpun_rnd-4_family-2111_unconfirmed	433	0.344	Unknown	Unknown	0	0	0	0	0	0	0	0	2102	NA	NA	NA	NA	NA	NA	25.72	20.08	11.78
Cpun_rnd-4_family-3428_unconfirmed	652	0.406	CLASSII/TIR	DNA/TcMar-Tc2	0	0	0	0	0	9	7	10	245	NA	27.91	NA	22.85	16.36	17.16	25.58	21.87	6.59
Cpun_rnd-4_family-4372_unconfirmed	403	0.551	Unknown	Unknown	83	0	0	0	0	0	0	0	171	28.36	28.36	NA	31.48	NA	NA	NA	NA	3
Cpun_rnd-4_family-1232_unconfirmed	517	0.34	Unknown	Unknown	0	0	0	0	0	0	0	0	1157	NA	NA	18.24	NA	12.57	15.99	14.21	15.87	17.23
Cpun_rnd-4_family-177_unconfirmed	165	0.448	Unknown	Unknown	0	0	0	0	0	0	0	0	442	NA	NA	21.11	NA	NA	NA	NA	NA	10.58
Cpun_rnd-4_family-3571	1853	0.348	CLASSI	LINE/Penelope	9	10	8	14	13	7	0	0	1310	22.42	21.94	21.59	21.05	24.12	22.53	17.01	25.46	5.05
Cpun_rnd-4_family-1933	8798	0.397	CLASSII/MAVERICK	DNA/Maverick	4	0	0	0	0	0	0	0	508	13.36	20.705	23.01	32.14	18.045	14.74	9.71	18.32	8.55
Cpun_rnd-4_family-2108_unconfirmed	205	0.415	Unknown	Unknown	0	0	0	0	0	0	0	0	331	NA	NA	NA	NA	NA	NA	NA	NA	5.86
Cpun_rnd-4_family-264_unconfirmed	401	0.357	Unknown	Unknown	0	0	0	0	0	0	0	0	189	NA	NA	NA	NA	NA	NA	NA	NA	5.705
Cpun_rnd-4_family-4863_unconfirmed	554	0.332	Unknown	Unknown	0	0	0	0	0	0	0	0	1418	NA	NA	NA	NA	18.74	25.79	22.96	NA	12.8
Cpun_rnd-4_family-889_unconfirmed	3173	0.321	CLASSII/TIR	Satellite	0	0	0	0	0	0	0	16	2495	NA	NA	23.265	24.14	17.68	21.32	23.77	30.545	10.62
Cpun_rnd-4_family-1284_unconfirmed	14620	0.372	CLASSII/TIR	RC/Helitron	8	5	7	10	0	0	4	6	1331	24.28	26.76	20.3	25.63	26.97	16.96	23.09	19.3	15.48
Cpun_rnd-4_family-2439_unconfirmed	859	0.35	Unknown	Unknown	0	0	0	0	0	0	0	0	338	NA	NA	15.61	20.85	11.46	31.945	NA	40.13	6.16
Cpun_rnd-4_family-2467_unconfirmed	563	0.41	Unknown	Unknown	0	0	0	0	0	0	0	0	1954	3.45	3.45	20.44	6.04	18.75	NA	18.555	NA	14.92
Cpun_rnd-4_family-262_unconfirmed	153	0.373	CLASSII/TIR	DNA/hAT-Tip100	0	0	0	0	0	0	0	0	237	NA	NA	NA	NA	NA	NA	NA	NA	4.8
Cpun_rnd-4_family-2822_unconfirmed	248	0.367	Unknown	Unknown	0	0	0	0	0	5	0	0	304	NA	NA	23.06	NA	17.88	25.34	18.05	NA	9.62
Cpun_rnd-4_family-3027_unconfirmed	845	0.369	Unknown	Unknown	0	0	0	0	0	0	0	0	1048	NA	NA	NA	NA	NA	NA	NA	NA	13.7
Cpun_rnd-4_family-3068_unconfirmed	374	0.548	Unknown	Unknown	0	0	0	0	0	12	14	0	213	NA	NA	NA	NA	NA	19.79	15.105	19.13	5.56
Cpun_rnd-4_family-3141_unconfirmed	280	0.461	Unknown	Unknown	0	0	0	0	0	13	17	0	215	NA	NA	NA	NA	NA	20.84	19.05	NA	10.6
Cpun_rnd-4_family-3964	2484	0.305	CLASSI	LINE/Penelope	0	6	0	0	5	0	0	0	1743	26.6	26.07	27.92	17.51	13.785	21.04	NA	18.59	1.64
Cpun_rnd-4_family-5134_unconfirmed	233	0.339	Unknown	Unknown	0	0	0	0	0	0	0	0	97	NA	NA	NA	NA	NA	NA	NA	NA	3.07
Cpun_rnd-4_family-5186_unconfirmed	422	0.457	CLASSII/TIR	DNA/TcMar-Tc1	104	98	114	102	109	8	20	0	475	28.775	28.94	27.33	30.555	21.31	14.38	23.64	37.57	11.97
Cpun_rnd-4_family-564_unconfirmed	548	0.442	Unknown	Unknown	0	0	0	0	0	0	0	0	191	NA	NA	25.79	NA	NA	NA	NA	NA	5.8
Cpun_rnd-4_family-6606_unconfirmed	259	0.394	Unknown	Unknown	0	0	0	0	0	0	0	0	155	NA	NA	NA	NA	NA	NA	22.98	NA	8.1
Cpun_rnd-4_family-1154_unconfirmed	179	0.436	CLASSII/TIR	DNA/hAT-Charlie	0	0	0	0	0	30	69	0	224	25.385	25.385	24.37	28.28	19.025	20.695	20.14	NA	13.53
Cpun_rnd-4_family-2390	979	0.453	CLASSI	RC/Helitron	0	0	0	0	0	0	0	0	612	NA	NA	NA	15.09	29.925	NA	27.22	19.33	5.505
Cpun_rnd-4_family-307_unconfirmed	238	0.332	Unknown	Unknown	47	60	68	54	65	7	17	45	305	20.98	20.98	21.99	21.84	16.51	29.01	24.42	27.3	11.575
Cpun_rnd-4_family-3686_unconfirmed	462	0.515	CLASSII/TIR	DNA/TcMar-Tc2	0	0	0	0	0	45	21	0	168	NA	NA	NA	27.97	NA	16.155	9.98	NA	5.25
Cpun_rnd-4_family-3747_unconfirmed	657	0.356	Unknown	Unknown	0	0	0	0	0	0	5	0	106	NA	NA	NA	NA	NA	9.67	22.75	NA	4.79
Cpun_rnd-4_family-4720_unconfirmed	4078	0.429	Unknown	Unknown	0	0	0	0	0	0	0	0	294	NA	NA	NA	NA	24.15	NA	NA	17.88	3.49
Cpun_rnd-4_family-5270_unconfirmed	214	0.379	Unknown	Unknown	0	0	0	0	0	0	0	0	213	NA	NA	11.88	NA	15.305	NA	NA	NA	5.7
Cpun_rnd-4_family-712_unconfirmed	341	0.223	Unknown	Unknown	0	0	0	0	0	0	0	0	128	NA	NA	NA	NA	NA	NA	NA	NA	16.29
Cpun_rnd-4_family-3563_unconfirmed	737	0.403	CLASSII/TIR	DNA/hAT-Charlie	0	6	8	0	10	28	57	9	1845	26.02	26.02	24.895	22.8	28.215	29.3	25.71	20.95	12.13
Cpun_rnd-4_family-4280_unconfirmed	343	0.385	Unknown	Unknown	0	0	0	0	0	0	5	0	135	20.52	20.52	23.15	NA	28.32	NA	15.61	NA	14.53
Cpun_rnd-4_family-517_unconfirmed	1225	0.251	Unknown	Unknown	46	33	28	35	13	49	27	86	399	25.96	27.38	28.08	27.78	26.66	27.89	25.44	27.34	13.72
Cpun_rnd-4_family-5259_unconfirmed	790	0.419	Unknown	Unknown	0	0	0	0	0	0	0	5	278	35.27	35.27	NA	NA	23.85	31.55	NA	29.7	5.555
Cpun_rnd-4_family-6227_unconfirmed	258	0.314	Unknown	Unknown	0	0	0	0	0	0	0	0	184	NA	NA	NA	NA	NA	NA	NA	NA	10.97
Cpun_rnd-4_family-1303	4554	0.393	CLASSI/LINE	LINE/I-Jockey	0	0	0	0	0	4	0	0	204	17.02	17.02	NA	13.04	22.15	11.05	NA	NA	2.2
Cpun_rnd-4_family-3194_unconfirmed	623	0.352	CLASSII/TIR	DNA/TcMar-Tc1	0	0	0	0	9	19	8	0	194	41.32	38.035	43.485	37.615	37.79	40.285	41.865	NA	5.83
Cpun_rnd-4_family-3312_s_1	12107	0.375	CLASSI	Unknown	29	36	40	22	26	49	23	45	4346	28.52	27.57	30.55	26.215	30.42	26.065	25.97	33.07	20.82
Cpun_rnd-4_family-364_unconfirmed	325	0.437	Unknown	Unknown	0	0	0	0	0	0	0	0	187	NA	NA	NA	NA	42.24	20.17	17.52	NA	5.36
Cpun_rnd-4_family-4117_unconfirmed	6270	0.448	CLASSI/LTR	DNA/hAT-Tip100	0	0	0	0	0	0	0	0	6055	15.44	15.44	21.59	NA	NA	10.74	NA	NA	7.93
Cpun_rnd-4_family-8439_unconfirmed	359	0.284	Unknown	Unknown	0	0	0	0	0	0	0	0	155	NA	NA	NA	8.145	NA	NA	NA	NA	8.17
Cpun_rnd-4_family-903_unconfirmed	850	0.373	Unknown	Unknown	0	0	0	0	0	0	0	0	271	NA	NA	NA	NA	NA	NA	NA	14.95	3.435
Cpun_rnd-4_family-1566	1866	0.33	CLASSI	LINE/Penelope	0	4	5	6	4	0	0	0	2171	39.49	39.41	36.61	28.89	30.53	40.65	29.19	42.28	20.93
Cpun_rnd-4_family-253_unconfirmed	583	0.319	Unknown	Unknown	0	0	0	0	0	0	11	0	232	21.38	NA	NA	11.88	NA	NA	10.755	13.24	9.31
Cpun_rnd-4_family-3588_unconfirmed	277	0.361	CLASSII/TIR	DNA/Sola-1	6	0	0	0	9	4	0	0	211	16.07	16.07	23.4	30.54	22.39	28.72	NA	NA	13.145
Cpun_rnd-4_family-4673_s_0	640	0.57	CLASSII/CRYPTON	Unknown	0	0	0	0	0	0	0	0	37	NA	NA	NA	NA	NA	NA	NA	NA	12.14
Cpun_rnd-5_family-2507_unconfirmed	1588	0.331	Unknown	Unknown	0	0	0	0	0	0	0	0	190	NA	NA	5.32	20.65	30.42	3.42	NA	14.765	7.175
Cpun_rnd-5_family-7969_unconfirmed	317	0.454	Unknown	Unknown	189	202	219	191	188	0	0	0	298	20.95	20.495	20.99	20.705	17.525	NA	NA	NA	9.57
Cpun_rnd-5_family-82_unconfirmed	329	0.426	Unknown	Unknown	0	0	0	0	0	0	0	0	252	NA	NA	NA	NA	NA	NA	NA	26.76	10.19
Cpun_rnd-5_family-2784_unconfirmed	621	0.388	CLASSI/LTR	DNA/hAT-Charlie	108	141	136	115	293	13	94	0	1865	24.66	25.59	25.45	25.235	24.48	23.75	17.73	17.55	10.49
Cpun_rnd-5_family-631_unconfirmed	818	0.369	CLASSII/TIR	RC/Helitron	0	0	0	0	0	0	0	0	421	NA	24.56	21.54	NA	NA	10.34	NA	NA	5.97
Cpun_rnd-5_family-7335_unconfirmed	555	0.42	Unknown	Unknown	0	0	0	0	0	0	0	0	228	NA	NA	NA	NA	NA	NA	NA	NA	12.81
Cpun_rnd-5_family-2675	4477	0.402	CLASSI/LINE	LINE/I-Jockey	0	0	0	0	0	4	0	4	235	NA	NA	11.34	NA	NA	20.435	15.87	17.19	33.97
Cpun_rnd-5_family-7638_unconfirmed	788	0.35	Unknown	Unknown	0	9	9	0	0	0	15	0	217	24.62	22.51	26.195	29.2	NA	NA	5.82	26.64	4.45
Cpun_rnd-5_family-870_unconfirmed	285	0.358	Unknown	Unknown	0	0	0	0	0	0	0	0	129	NA	NA	NA	NA	NA	NA	NA	NA	8.69
Cpun_rnd-5_family-4230_unconfirmed	748	0.416	Unknown	Unknown	0	0	0	4	21	44	0	0	188	NA	NA	37.15	NA	10.65	27.465	NA	9.32	5.21
Cpun_rnd-5_family-1414_unconfirmed	249	0.41	Unknown	Unknown	0	0	0	0	0	0	0	0	218	NA	NA	NA	NA	NA	NA	NA	NA	8.58
Cpun_rnd-5_family-6047_unconfirmed	1055	0.34	CLASSII/TIR	DNA/TcMar-Tc1	0	0	0	0	0	0	0	0	213	26.72	26.18	29.7	NA	NA	NA	25.33	NA	4.89
Cpun_rnd-5_family-1675_unconfirmed	751	0.336	Unknown	Unknown	4	15	14	8	7	0	0	0	191	18.08	18.41	17.195	19.225	15.48	21.06	16.69	17.67	15.6
Cpun_rnd-5_family-451_unconfirmed	591	0.374	Unknown	Unknown	0	0	0	0	0	0	186	0	206	20.94	22.38	17.135	13.96	15.6	NA	26.47	17.13	12.35
Cpun_rnd-5_family-305_unconfirmed	559	0.32	Unknown	Unknown	0	0	0	0	0	0	10	0	237	NA	NA	NA	NA	26.15	18.85	30.09	NA	11.19
Cpun_rnd-5_family-579_unconfirmed	1370	0.352	Unknown	Unknown	10	4	0	0	0	0	0	0	651	14.54	11.265	14.6	9.05	13.28	13.48	NA	NA	8.18
Cpun_rnd-5_family-298_unconfirmed	415	0.467	Unknown	Unknown	0	0	0	0	0	0	0	0	260	NA	NA	NA	27.43	NA	NA	NA	NA	2.23
Cpun_rnd-5_family-3302_s_2_unconfirmed	1604	0.415	CLASSII/TIR	DNA/hAT-Tip100	5	19	11	35	5	6	0	0	2154	20.965	21.25	18.44	21.405	21.11	28.485	28.23	NA	3.45
Cpun_rnd-5_family-493_s_1_unconfirmed	3896	0.301	CLASSI/LTR	LINE/Penelope	0	0	0	0	0	0	0	4	968	28.04	27.445	32.845	20.63	39.11	32.05	NA	36.895	19.835
Cpun_rnd-5_family-493_s_2	4004	0.299	CLASSI	LINE/Penelope	4	0	0	0	0	0	0	0	366	28.17	30.66	34.68	24.27	20.375	35.45	28.42	34.93	23.48
Cpun_rnd-5_family-1016_s_1	1450	0.375	CLASSI	LINE/Penelope	0	0	0	0	0	0	0	0	275	33.24	31.995	25.79	32.705	26.26	30.62	37.72	18.09	12.3
Cpun_rnd-5_family-1016_s_2_unconfirmed	1404	0.381	CLASSII/TIR	LINE/Penelope	0	0	0	0	0	0	0	4	316	30.77	28.91	17.84	NA	38.94	19.57	NA	29.785	2.99
Cpun_rnd-5_family-331_unconfirmed	421	0.43	Unknown	Unknown	0	0	0	0	0	0	4	0	227	19.97	19.97	NA	NA	NA	NA	21.885	NA	9.99
Cpun_rnd-5_family-4929_unconfirmed	625	0.454	Unknown	Unknown	0	0	0	0	0	0	0	0	252	NA	NA	NA	27.77	NA	18.21	NA	13.305	2.24
Cpun_rnd-5_family-3578_unconfirmed	247	0.364	Unknown	Unknown	0	0	0	0	0	0	0	0	174	NA	NA	NA	NA	26.55	NA	NA	NA	9.28
Cpun_rnd-5_family-8124_unconfirmed	482	0.326	Unknown	Unknown	0	0	0	0	0	0	0	0	563	18.68	17.43	22.735	NA	NA	27.54	18.14	NA	14.09
Cpun_rnd-5_family-1107	9538	0.371	CLASSI/LTR	DNA/PiggyBac	0	0	0	5	0	5	0	0	468	NA	NA	28.025	18.715	20.22	18.36	31.26	18.25	8.09
Cpun_rnd-5_family-2157_unconfirmed	383	0.415	Unknown	Unknown	63	72	81	78	107	1065	0	0	155	23.34	23.275	22.58	24.615	21.795	21.66	NA	NA	14.58
Cpun_rnd-5_family-470	2185	0.393	CLASSI/LINE	Satellite	25	32	33	28	35	47	26	64	496	36.81	36.69	38.43	37.175	38.08	38.76	38.46	37.405	28.52
Cpun_rnd-5_family-8195_unconfirmed	758	0.443	Unknown	Unknown	0	0	0	0	0	0	0	0	738	NA	NA	NA	17.53	NA	23.945	NA	24.6	12.16
Cpun_rnd-5_family-10887_s_2_unconfirmed	15057	0.364	CLASSI/LTR	DNA	341	404	420	302	571	1013	435	1141	12931	30.015	30.2	29.305	29.54	29.64	27.73	29.94	29.22	15.5
Cpun_rnd-5_family-2233_unconfirmed	538	0.301	CLASSII/TIR	LINE/Penelope	0	0	0	0	0	0	0	0	1685	22.375	22.375	3.98	25.71	18.81	18.5	26.25	NA	17.19
Cpun_rnd-5_family-2835	13634	0.374	CLASSII/TIR	DNA/Maverick	8	0	0	0	5	5	0	0	168	23.395	24.84	18.93	19.06	21.22	29.72	30.72	22.92	14.39
Cpun_rnd-5_family-4114	4512	0.454	CLASSI/LINE	LINE/I-Jockey	0	0	0	0	0	0	0	0	235	NA	NA	NA	NA	34.8	NA	18.325	17.48	1.895
Cpun_rnd-5_family-603_unconfirmed	615	0.322	Unknown	Unknown	0	0	0	0	0	0	0	0	2055	NA	NA	NA	0.67	20.11	15.36	19.77	NA	21.75
Cpun_rnd-5_family-6660_unconfirmed	486	0.313	CLASSII/TIR	DNA/TcMar-Tc2	0	0	0	0	0	57	0	0	217	29.645	29.645	11.46	21.755	13.16	19.16	17.89	18.06	9.89
Cpun_rnd-5_family-2526_unconfirmed	459	0.471	CLASSII/TIR	DNA/TcMar-Tc1	8	9	13	7	21	0	12	5	298	29.26	28.51	27.46	27.86	23.77	26.9	25.29	22.86	11.26
Cpun_rnd-5_family-3524_unconfirmed	2015	0.386	CLASSII/TIR	DNA/PIF-Harbinger	0	4	5	7	10	47	0	0	251	41.23	37.93	37.77	34.725	36.92	39.96	39.565	24.88	17.855
Cpun_rnd-5_family-3531_s_2_unconfirmed	3332	0.454	CLASSI/LTR	LTR/Gypsy	0	0	0	0	0	0	0	0	124	NA	NA	14.1	NA	21.425	16.1	NA	15.02	16.08
Cpun_rnd-5_family-250_unconfirmed	522	0.295	Unknown	Unknown	33	14	14	4	18	0	0	0	1666	20.46	18.605	19.525	18.615	18.735	23.2	NA	NA	8.86
Cpun_rnd-5_family-2972_unconfirmed	346	0.413	Unknown	Unknown	5	11	11	5	12	11	58	0	115	23.74	23.7	16.77	18.09	21.58	21.32	13.32	NA	8.44
Cpun_rnd-5_family-6705_unconfirmed	516	0.529	Unknown	Unknown	0	0	0	0	0	0	0	0	172	NA	NA	NA	NA	NA	NA	NA	NA	8.14
Cpun_rnd-5_family-8198_unconfirmed	1316	0.46	CLASSII/TIR	DNA/TcMar-Tc1	25	20	21	16	32	0	8	0	166	33.95	34.13	33.385	31.315	30.41	42.41	31.2	37.79	9.76
Cpun_rnd-5_family-902_unconfirmed	224	0.317	Unknown	Unknown	0	0	0	0	0	8	0	50	161	14.14	14.14	12.63	18.89	23.08	17.87	27.92	26.4	10.8
Cpun_rnd-5_family-947_unconfirmed	894	0.441	Unknown	Unknown	0	0	0	0	0	0	0	0	237	16.96	16.96	NA	NA	NA	NA	NA	NA	7.615
Cpun_rnd-5_family-9787	559	0.426	CLASSII/TIR	DNA/TcMar-Mariner	92	111	125	107	125	72	28	190	138	32.04	32.01	33.5	33	30.67	32.03	34.91	31.94	7.26
Cpun_rnd-5_family-2158_unconfirmed	106	0.33	Unknown	Unknown	0	0	0	0	0	0	0	0	120	NA	NA	NA	NA	NA	NA	NA	NA	10.55
Cpun_rnd-5_family-3687_unconfirmed	568	0.319	Unknown	Unknown	0	0	0	0	0	0	0	7	643	20.055	20.055	NA	NA	NA	8.69	21.54	19.01	14.19
Cpun_rnd-5_family-4773_unconfirmed	730	0.432	CLASSII/TIR	DNA/TcMar-Tc1	4	0	0	5	5	0	0	0	69	36.375	40.37	38.105	38.02	33.74	32.38	41.21	33.98	2.92
Cpun_rnd-5_family-6353_unconfirmed	424	0.403	Unknown	Unknown	0	0	0	0	0	0	0	0	926	NA	NA	16.425	NA	18.5	NA	NA	NA	8.355
Cpun_rnd-5_family-1620_unconfirmed	505	0.333	Unknown	Unknown	0	0	0	0	0	0	0	0	466	NA	NA	NA	32.9	9.21	NA	NA	NA	14.25
Cpun_rnd-5_family-3245_s_1_unconfirmed	464	0.356	Unknown	Unknown	0	7	6	4	14	0	0	0	513	13.35	13.58	10.97	21.21	12.54	10.81	20.85	18.26	14.5
Cpun_rnd-5_family-8074_s_2_unconfirmed	4565	0.346	CLASSI/LTR	LINE/Penelope	56	32	44	41	30	42	15	69	2403	21.07	21.67	20.68	21.585	24.71	24.64	21.78	23.9	14.43
Cpun_rnd-5_family-1124	2327	0.358	CLASSII/TIR	DNA/PIF-Harbinger	0	0	0	0	0	4	0	0	148	NA	NA	41.39	44.93	40.805	35.265	36.365	40.43	16.95
Cpun_rnd-5_family-1403_s_1	5148	0.432	CLASSI/LINE	Unknown	7	4	5	5	0	9	0	4	558	22.38	22.38	19.72	24.85	17.07	17.92	11.76	24.06	23.165
Cpun_rnd-5_family-20977_s_2_unconfirmed	443	0.481	Unknown	Unknown	8	11	14	8	9	40	15	21	76	27.96	28.015	26.36	28	27.77	29.16	29.12	28.46	19.22
Cpun_rnd-5_family-3092_unconfirmed	738	0.388	Unknown	Unknown	8	8	9	4	10	41	18	44	10307	27.52	28.64	29.51	27.61	27.485	30.44	25.1	30.07	15.42
Cpun_rnd-5_family-4715_unconfirmed	235	0.332	Unknown	Unknown	0	0	0	0	0	0	0	0	137	NA	NA	NA	NA	NA	NA	NA	NA	11.76
Cpun_rnd-5_family-4989_unconfirmed	380	0.376	Unknown	Unknown	0	0	0	0	0	0	0	0	1132	17.365	17.365	NA	NA	NA	NA	NA	NA	18.94
Cpun_rnd-5_family-733_unconfirmed	230	0.487	Unknown	Unknown	0	0	0	0	5	0	0	0	184	NA	NA	20.05	18.245	20.43	29.03	NA	NA	2.13
Cpun_rnd-5_family-4049_unconfirmed	1073	0.39	Unknown	Unknown	23	4	0	0	0	0	0	0	88	24.12	24.12	NA	31.39	34.92	34.21	NA	29.18	2.895
Cpun_rnd-5_family-543_s_1_s_1_s_2	4773	0.453	CLASSI/LINE	LINE/I-Jockey	0	0	0	0	0	0	0	0	143	NA	NA	NA	NA	5.18	22.83	NA	NA	21.48
Cpun_rnd-5_family-543_s_2_s_1_s_2	5483	0.47	CLASSI/LINE	LINE/I-Jockey	0	0	0	0	0	0	0	0	233	NA	NA	NA	NA	NA	15.11	14.01	21.705	19.37
Cpun_rnd-5_family-7760	4997	0.46	CLASSI/LINE	Unknown	0	0	0	0	0	8	0	0	270	26.995	26.995	NA	26.91	24.39	37.9	NA	18.265	11.445
Cpun_rnd-5_family-8223_unconfirmed	737	0.385	Unknown	Unknown	0	0	0	0	0	0	5	0	116	29.43	29.43	NA	31.01	37.51	37.91	31.4	NA	1.99
Cpun_rnd-5_family-8699_unconfirmed	541	0.412	Unknown	Unknown	0	0	0	0	0	0	0	0	504	NA	NA	NA	NA	NA	NA	NA	NA	7.09
Cpun_rnd-5_family-1699	1125	0.361	CLASSI/LINE	DNA/TcMar-Pogo	6	0	4	4	7	0	0	14	110	28.86	28.86	28.68	29	28.42	24.57	36.33	37.545	6.46
Cpun_rnd-5_family-5070_unconfirmed	575	0.424	Unknown	Unknown	0	0	0	0	0	0	0	0	151	NA	NA	17.42	NA	19.53	NA	NA	NA	5.77
Cpun_rnd-5_family-5084_s_1	1132	0.354	CLASSI/LINE	LINE/Penelope	0	0	0	0	0	0	0	0	914	NA	NA	NA	57.45	NA	NA	19.37	42.67	10.76
Cpun_rnd-5_family-5084_s_2_unconfirmed	3070	0.389	Unknown	Unknown	13	10	9	14	82	10	0	0	1344	26.04	31.8	26.345	29.085	36.48	11.22	22.62	27.075	14.75
Cpun_rnd-5_family-7302_unconfirmed	676	0.448	Unknown	Unknown	0	0	0	0	22	31	0	0	151	37.025	37.025	NA	33.44	11.82	9.96	NA	NA	6.3
Cpun_rnd-5_family-13255_s_1_unconfirmed	393	0.458	Unknown	Unknown	0	0	0	0	0	14	0	0	23	NA	NA	NA	31.67	NA	21.85	NA	NA	7.22
Cpun_rnd-5_family-13255_s_2_unconfirmed	363	0.501	Unknown	Unknown	0	0	0	0	0	4	0	0	97	NA	NA	NA	NA	NA	17.81	NA	NA	4.62
Cpun_rnd-5_family-176_unconfirmed	1097	0.276	Unknown	Unknown	0	0	0	0	0	0	0	0	555	22.24	22.24	NA	28.69	NA	24.85	20.14	NA	19.34
Cpun_rnd-5_family-2105_unconfirmed	1429	0.345	CLASSII/TIR	LINE/Penelope	0	0	0	0	0	0	0	0	837	31.245	26.335	37.62	27.3	32.185	40.015	16.525	28.28	12.71
Cpun_rnd-5_family-726	4343	0.384	CLASSI/LINE	LINE/I-Jockey	0	0	0	0	0	0	0	6	250	24.85	24.85	NA	NA	26.19	38.79	NA	18.095	28.49
Cpun_rnd-5_family-8196_unconfirmed	390	0.415	Unknown	Unknown	11	13	10	0	4	19	8	0	120	34.23	34.815	30.58	8.91	21.805	24.95	23.54	NA	9.14
Cpun_rnd-5_family-3864	2642	0.371	CLASSII/TIR	DNA/PiggyBac	0	11	12	12	6	15	0	10	84	36.07	28.375	37.5	37.59	33.62	38.44	27.78	41.035	9.04
Cpun_rnd-5_family-5499_unconfirmed	627	0.346	Unknown	Unknown	0	0	0	0	0	0	0	0	321	16.06	16.06	NA	16.96	12.57	19.675	17.645	NA	16.535
Cpun_rnd-5_family-1328_unconfirmed	1771	0.392	Unknown	Unknown	0	0	0	0	0	0	0	0	1523	3.34	3.34	12.62	NA	15.06	NA	23.12	NA	12.475
Cpun_rnd-5_family-2584_unconfirmed	1457	0.371	Unknown	Unknown	0	0	0	0	0	0	0	0	480	21.43	17.68	NA	20.69	16.65	NA	NA	NA	5.19
Cpun_rnd-5_family-3220_unconfirmed	980	0.393	Unknown	Unknown	90	130	63	71	49	32	223	32	2355	20.12	22.22	21.66	22.62	25.64	28.12	22.01	20.86	7.51
Cpun_rnd-5_family-4197_unconfirmed	297	0.35	CLASSII/TIR	DNA/TcMar-Tigger	30	32	33	34	55	14	288	0	125	23.62	23.62	24.26	24.21	22.255	23.33	19.65	NA	12.87
Cpun_rnd-5_family-9443_unconfirmed	1602	0.363	CLASSII/TIR	DNA/Academ-1	0	0	0	0	0	0	0	0	108	NA	NA	NA	NA	NA	NA	NA	11.2	6.13
Cpun_rnd-5_family-1039_s_2_unconfirmed	3268	0.41	Unknown	Unknown	9	0	5	4	0	4	0	7	4298	23.77	18.955	18.78	20.275	29.985	18	16.75	20.93	21.08
Cpun_rnd-5_family-1078	5261	0.399	CLASSI/LINE	LINE/I-Jockey	0	10	9	0	0	0	0	0	262	22.56	22.455	26.19	23.09	15.94	19.945	22.9	21.76	29.26
Cpun_rnd-5_family-10822_s_0_unconfirmed	8105	0.379	CLASSII/TIR	SINE/tRNA	364	428	447	415	421	235	160	245	8195	25.45	25.47	24.735	25.225	23.87	28.93	27.82	26.93	14.88
Cpun_rnd-5_family-1126	2685	0.351	CLASSII/TIR	DNA/PIF-Harbinger	4	5	4	0	6	11	12	0	2227	35.39	29.38	24.35	20.8	23.545	35.28	28.5	16.84	10.085
Cpun_rnd-5_family-1263	2646	0.43	CLASSI/LINE	LINE/I	0	0	0	0	0	9	0	0	193	36.485	34.71	29.12	4.49	26.43	26.55	42.04	31.315	24.17
Cpun_rnd-5_family-2983_unconfirmed	464	0.319	Unknown	Unknown	6	0	0	6	4	0	0	0	889	20.91	20.31	21.78	19.93	15.33	21.38	NA	30.51	14.67
Cpun_rnd-5_family-3338	2006	0.422	CLASSI	LINE/Penelope	0	0	0	0	0	0	0	0	593	31.73	27.64	30	37.81	33.365	26.8	32.18	17.96	17.15
Cpun_rnd-5_family-7366_unconfirmed	140	0.257	Unknown	Unknown	0	0	0	0	0	0	0	0	103	NA	NA	NA	NA	NA	NA	NA	NA	4.39
Cpun_rnd-5_family-8370_s_1_unconfirmed	249	0.353	Unknown	Unknown	0	0	0	0	0	0	0	0	107	NA	NA	NA	NA	NA	NA	NA	NA	5.26
Cpun_rnd-5_family-10009_unconfirmed	324	0.373	Unknown	Unknown	0	0	0	0	0	0	0	0	150	13.925	13.925	7.96	14.115	17.03	16.51	12.24	28.73	15.035
Cpun_rnd-5_family-6540_unconfirmed	276	0.304	Unknown	Unknown	0	0	0	0	0	0	0	0	227	NA	NA	NA	NA	NA	17.255	NA	NA	5.94
Cpun_rnd-5_family-698_unconfirmed	795	0.449	Unknown	Unknown	41	37	30	66	6	27	7	15	152	10.37	10.63	8.89	8.79	34.075	34.68	27.91	14.78	9.47
Cpun_rnd-5_family-10547_s_2_s_2	4550	0.409	CLASSI/LINE	LINE/I-Jockey	0	0	0	0	0	0	0	0	221	NA	NA	NA	NA	19.455	24.3	NA	25.965	29.425
Cpun_rnd-5_family-10547_s_0	947	0.375	CLASSI	LINE/I-Jockey	0	0	0	0	0	0	0	0	87	NA	NA	NA	25.8	NA	NA	NA	NA	27.1
Cpun_rnd-5_family-3405_unconfirmed	318	0.456	CLASSII/TIR	DNA/PiggyBac	0	0	0	0	0	0	0	0	123	35.64	NA	NA	NA	NA	NA	NA	NA	7.625
Cpun_rnd-5_family-2342_s_1	1514	0.372	CLASSI	LINE/I-Jockey	504	594	628	499	749	1065	717	2074	2986	29.45	29.325	28.84	28.97	28.795	28.18	27.16	27.41	14.15
Cpun_rnd-5_family-3242	4628	0.463	CLASSI/LINE	LINE/I-Jockey	0	0	0	0	0	0	0	0	628	24.585	25.835	23.32	29.34	30.62	27.14	17.51	26.75	14.135
Cpun_rnd-5_family-8055	2816	0.407	CLASSII/TIR	DNA/PiggyBac	0	0	0	0	0	7	5	22	306	28.375	22.11	NA	25.54	25.665	42.485	18.735	27.96	19.085
Cpun_rnd-5_family-11740	1909	0.368	CLASSII/TIR	DNA/PIF-Harbinger	0	0	0	0	0	13	0	0	1794	NA	21.51	NA	38.97	10.95	37.98	21.25	NA	8.33
Cpun_rnd-5_family-1654	4672	0.429	CLASSI/LINE	LINE/I-Jockey	0	0	0	0	0	0	0	0	212	16.82	16.82	25.08	NA	NA	25.115	NA	NA	20.885
Cpun_rnd-5_family-2487_unconfirmed	834	0.373	CLASSI/LTR	DNA/TcMar-Tc2	0	0	0	0	0	0	6	7	221	24.21	22.67	21.08	13.58	18.71	14.73	32.03	27.88	2.45
Cpun_rnd-5_family-329_s_2_unconfirmed	2509	0.337	Unknown	Unknown	6	0	0	0	11	57	0	19	1313	24.9	28.84	25.48	23.585	24.24	25.16	25.61	27.185	16.09
Cpun_rnd-5_family-5562_s_1_unconfirmed	686	0.426	Unknown	Unknown	48	39	45	59	64	47	37	19	543	29.905	30.09	30.62	31.6	30.905	31.94	34.26	31.89	13.39
Cpun_rnd-5_family-5562_s_2	1220	0.393	CLASSII/TIR	DNA/PIF-Harbinger	0	4	4	0	0	32	7	0	49	35.96	32.13	32.54	20.51	35.57	33.64	31.46	36.86	3.37
Cpun_rnd-5_family-5882_unconfirmed	577	0.4	CLASSII/TIR	DNA/TcMar-Tc1	0	0	0	0	0	34	0	7	70	35.46	35.05	34.17	36.36	21.48	28.33	30.67	34.625	4.86
Cpun_rnd-5_family-6706_unconfirmed	829	0.287	Unknown	Unknown	0	0	0	0	0	0	0	0	593	28.22	29.64	NA	NA	20.43	NA	29.37	NA	1.685
Cpun_rnd-5_family-6738_unconfirmed	323	0.285	Unknown	Unknown	0	0	0	0	0	4	0	0	245	19.23	19.56	22.32	24.35	25.83	14.025	NA	NA	15.44
Cpun_rnd-5_family-1436_unconfirmed	648	0.457	CLASSII/TIR	DNA/TcMar-Tc1	7	9	6	13	26	10	9	22	127	35.25	35.375	35.21	35.25	34.23	34.375	34.68	35.82	6.965
Cpun_rnd-5_family-15387_unconfirmed	346	0.303	Unknown	Unknown	0	0	0	0	0	0	0	0	173	NA	NA	NA	NA	NA	NA	NA	NA	5.32
Cpun_rnd-5_family-4752_unconfirmed	276	0.322	Unknown	Unknown	0	0	0	0	0	0	0	0	78	NA	NA	NA	29.79	23.195	NA	25.57	NA	9.17
Cpun_rnd-5_family-6396	1438	0.372	CLASSI/LINE	LINE/Penelope	0	4	5	0	0	0	0	0	1191	22.145	22.97	25.95	28.88	32.775	NA	19	26.325	4.31
Cpun_rnd-5_family-8098_s_2	2657	0.393	CLASSII/TIR	DNA/PIF-Harbinger	42	23	16	17	16	67	5	10	116	37.12	36.38	37.33	39.46	37.09	31.915	33.4	28.185	31.205
Cpun_rnd-5_family-862_unconfirmed	409	0.342	Unknown	Unknown	NA	NA	NA	NA	NA	NA	NA	NA	NA	NA	NA	NA	NA	NA	NA	NA	NA	NA
Cpun_rnd-5_family-9743_s_1_unconfirmed	952	0.489	CLASSII/TIR	DNA/TcMar-Mariner	23	6	6	0	0	0	9	14	154	30.9	30.79	39.4	28.63	29.67	26.11	23.845	35.62	2.66
Cpun_rnd-5_family-9743_s_2_unconfirmed	1332	0.502	CLASSII/TIR	DNA/TcMar-Mariner	12	39	41	17	0	0	0	12	65	38.97	39.13	38.58	37.6	35.975	29.12	30.995	41.62	2.71
Cpun_rnd-5_family-1116	3073	0.387	CLASSII/TIR	DNA/PiggyBac	35	46	44	45	54	33	16	30	147	39.21	40.265	39.075	38.695	36.895	35.83	34.54	37.57	15.11
Cpun_rnd-5_family-1337_unconfirmed	609	0.335	CLASSII/TIR	LINE/Proto2	0	0	0	0	0	0	0	0	2610	NA	NA	21.47	26.035	27.18	NA	19.985	NA	10.3
Cpun_rnd-5_family-2354_unconfirmed	2213	0.361	Unknown	Unknown	0	0	0	0	0	0	6	0	65	34.22	34.22	30.75	NA	15.41	19.3	33.8	25.49	12.16
Cpun_rnd-5_family-3266_s_2_unconfirmed	570	0.346	Unknown	Unknown	0	4	0	0	0	0	0	0	957	13.2	13.2	12.92	NA	17.615	20.87	21.14	NA	13.88
Cpun_rnd-5_family-3680_unconfirmed	1404	0.412	CLASSII/TIR	DNA/TcMar-Tc1	9	11	13	15	22	29	73	84	518	37.76	37.76	35.78	38.51	37.58	41.96	38.23	41.515	7.15
Cpun_rnd-5_family-5101_unconfirmed	2277	0.379	CLASSII/TIR	DNA/CMC-Chapaev-3	16	9	10	10	61	6	0	0	583	38.13	38.13	40.075	40.69	36.68	42.04	42.81	35.05	6.98
Cpun_rnd-5_family-5157_s_1	2430	0.393	CLASSI	LINE/Penelope	0	0	0	0	0	0	0	0	825	NA	NA	15.75	35.48	30.515	28.03	25.06	7.4	17.885
Cpun_rnd-5_family-5541	2771	0.363	CLASSII/TIR	DNA/PiggyBac	20	11	12	7	0	5	8	9	139	36.79	36.72	36.23	38.85	42.805	34.215	35.31	32.31	9.01
Cpun_rnd-5_family-5630_s_2	14795	0.371	CLASSI/LINE	DNA/TcMar-Tigger	1054	1022	1157	952	1810	2892	1496	4854	34252	31.33	31.12	30.47	30.91	30.93	30.77	29.63	29.22	11.79
Cpun_rnd-5_family-787_unconfirmed	231	0.45	Unknown	Unknown	0	0	0	0	5	13	0	42	126	34.48	31.795	39.3	28.085	26.5	29.33	19.87	26.505	10.545
Cpun_rnd-5_family-2258_unconfirmed	895	0.426	Unknown	Unknown	0	0	0	0	0	0	0	0	137	NA	NA	NA	NA	NA	NA	NA	NA	7.81
Cpun_rnd-5_family-2611_s_1_unconfirmed	1011	0.351	Unknown	Unknown	0	0	0	0	0	0	0	0	232	NA	20.36	NA	NA	NA	NA	NA	NA	4.1
Cpun_rnd-5_family-4580_unconfirmed	258	0.399	Unknown	Unknown	0	0	0	0	4	0	0	9	88	NA	NA	21.39	38.59	27.875	28.98	NA	26.25	6.4
Cpun_rnd-5_family-5744_unconfirmed	173	0.624	Unknown	Unknown	0	0	0	0	0	0	0	0	931	NA	NA	NA	38.49	NA	NA	NA	NA	5.63
Cpun_rnd-5_family-1290_unconfirmed	886	0.389	Unknown	Unknown	0	0	4	0	0	6	0	0	665	33.26	32.255	NA	39.97	42.51	36.945	NA	NA	14.04
Cpun_rnd-5_family-3325_unconfirmed	5627	0.388	Unknown	Unknown	4	8	6	0	5	30	11	20	6909	21.67	21.67	25.355	24.5	27.255	24.88	27.8	25.895	12
Cpun_rnd-5_family-3357_s_1_unconfirmed	8618	0.374	CLASSI/LTR	LTR/Gypsy	0	0	0	6	0	0	0	0	94	NA	22.37	25.5	23.87	NA	20.39	NA	25.37	13.03
Cpun_rnd-5_family-5334_unconfirmed	594	0.424	CLASSII/TIR	DNA/TcMar-Tc1	0	0	0	0	0	0	17	0	322	23.385	20.83	23.515	23.19	NA	27.67	18.465	NA	21.895
Cpun_rnd-5_family-10467_unconfirmed	382	0.421	Unknown	Unknown	0	0	0	0	0	0	0	0	74	NA	NA	NA	NA	NA	NA	NA	NA	11.48
Cpun_rnd-5_family-14970_s_2	10815	0.381	CLASSI	LINE/L2	81	79	96	80	112	122	110	168	13486	24.68	24.24	25.105	24.71	26.12	25.425	26.04	25.955	9.13
Cpun_rnd-5_family-14970_s_0	12457	0.368	CLASSI/LINE	LINE/L2	0	9	6	0	4	5	0	7	4178	20.69	26.165	22.87	24.035	22.07	29.915	34.855	29.18	14.18
Cpun_rnd-5_family-268	1007	0.385	CLASSII/TIR	DNA/PiggyBac	0	0	0	0	0	45	6	9	393	43.02	31.6	NA	NA	32.135	31.85	37.47	38.615	15.15
Cpun_rnd-5_family-5561_unconfirmed	435	0.313	Unknown	Unknown	0	0	0	0	0	0	0	0	2700	NA	NA	NA	NA	NA	32.33	25.39	NA	12.55
Cpun_rnd-5_family-5719_unconfirmed	586	0.333	Unknown	Unknown	8	16	18	12	9	4	0	0	1778	20.02	17.42	16.96	20.92	18.75	12.85	16.35	15.85	18.2
Cpun_rnd-5_family-678	4958	0.389	CLASSII/TIR	DNA	384	407	437	378	654	1234	342	1807	2422	32.51	32.87	32.94	32.68	32	32.89	31.75	31.935	23.69
Cpun_rnd-5_family-8119_s_1	8845	0.499	CLASSI	LINE/R2-NeSL	0	0	0	0	5	9	19	5	335	NA	NA	17.63	24.11	13.23	39.525	38.435	24.785	17.37
Cpun_rnd-5_family-10231_unconfirmed	737	0.436	CLASSII/TIR	DNA/TcMar-Tc1	0	4	4	0	0	0	0	0	118	28.97	28.81	24.65	29.175	31.605	33.44	NA	37.87	4.69
Cpun_rnd-5_family-10728	5090	0.4	CLASSI/LTR	Unknown	7	6	10	20	9	11	4	24	2692	21.925	23.01	25.245	27.575	20.26	23.26	23.16	24.99	14.33
Cpun_rnd-5_family-11098_unconfirmed	593	0.339	Unknown	Unknown	0	0	0	0	0	0	0	0	184	NA	NA	NA	NA	6.99	NA	NA	NA	12.57
Cpun_rnd-5_family-17099_unconfirmed	224	0.29	Unknown	Unknown	10	8	9	7	7	0	0	0	112	19.3	18.94	19.235	21.58	17.09	16.45	14.33	NA	10.39
Cpun_rnd-5_family-1895_unconfirmed	670	0.422	Unknown	Unknown	0	0	0	0	0	0	0	0	246	NA	NA	NA	21.53	NA	NA	NA	NA	2.97
Cpun_rnd-5_family-20066_s_1_unconfirmed	280	0.45	Unknown	Unknown	0	0	0	0	0	0	0	0	821	24.41	24.41	19.935	20.625	28.44	37.405	NA	25.84	9.235
Cpun_rnd-5_family-2072_s_1_s_2	1576	0.438	CLASSII/TIR	DNA/Merlin	0	0	0	0	0	0	0	6	851	NA	NA	41.35	24.27	23.58	24.86	36.76	38.59	7.81
Cpun_rnd-5_family-2072_s_2_unconfirmed	966	0.407	Unknown	Unknown	5	0	0	0	0	0	0	0	775	NA	24.69	30.495	34.44	22.24	9.43	NA	NA	10.57
Cpun_rnd-5_family-368_unconfirmed	254	0.303	Unknown	Unknown	4	0	0	0	0	0	0	0	52	NA	NA	NA	18.85	NA	NA	NA	NA	11.34
Cpun_rnd-5_family-722_unconfirmed	294	0.517	Unknown	Unknown	0	0	0	0	0	0	0	0	107	NA	NA	NA	NA	NA	NA	NA	NA	12.6
Cpun_rnd-5_family-8643	14858	0.403	CLASSI	LINE/L2	6	15	13	9	15	21	10	47	1476	30.44	33.54	33.14	31.83	27.57	10.48	30.45	33.125	10.32
Cpun_rnd-5_family-10496_unconfirmed	423	0.47	Unknown	Unknown	0	0	0	0	0	0	0	0	151	NA	NA	NA	NA	NA	NA	NA	NA	4.35
Cpun_rnd-5_family-1342_unconfirmed	219	0.315	Unknown	Unknown	0	5	4	0	5	0	10	0	517	20.375	19.36	19.66	27.76	24.275	NA	9.43	13.72	10.8
Cpun_rnd-5_family-1482	2456	0.392	CLASSII/TIR	DNA/hAT-Charlie	0	0	0	0	0	72	4	5	207	39.47	39.47	NA	17.555	29.63	18.11	42.57	25.59	3.12
Cpun_rnd-5_family-1566	10240	0.43	CLASSI/LINE	LINE/L2	17	14	17	23	37	31	26	75	642	33.965	33.8	34.09	33.255	25.13	33.38	30.96	32.64	18.49
Cpun_rnd-5_family-162_unconfirmed	341	0.238	Unknown	Unknown	0	0	0	0	0	0	0	0	87	NA	NA	NA	NA	22.65	NA	NA	31.28	9.89
Cpun_rnd-5_family-1944_unconfirmed	565	0.336	Unknown	Unknown	0	0	0	0	0	0	0	0	535	24.57	24.57	NA	NA	NA	NA	NA	NA	4.29
Cpun_rnd-5_family-20085_unconfirmed	2019	0.385	Unknown	Unknown	55	27	34	46	32	25	7	26	394	13.98	14.35	18.195	15.51	14.41	14.2	15.695	16.865	8.745
Cpun_rnd-5_family-3305_unconfirmed	507	0.325	Unknown	Unknown	0	0	0	0	0	0	0	0	149	21.5	21.5	21.74	NA	24.83	NA	NA	NA	18.56
Cpun_rnd-5_family-3974_s_2_unconfirmed	1027	0.371	CLASSI/LTR	DNA/hAT-Blackjack	0	0	0	0	0	0	0	0	183	NA	NA	12.03	NA	13.48	21.71	NA	NA	6.205
Cpun_rnd-5_family-3986	1398	0.354	CLASSII/TIR	DNA/hAT-Tip100	0	0	0	0	4	0	0	0	400	19.96	30.11	NA	18.04	30.945	NA	NA	NA	3.65
Cpun_rnd-5_family-4175_unconfirmed	759	0.32	Unknown	Unknown	0	0	0	0	0	0	0	0	628	14.77	14.77	NA	19.865	20.5	NA	22.155	NA	19.3
Cpun_rnd-5_family-4541_unconfirmed	276	0.355	Unknown	Unknown	0	0	0	0	0	0	0	0	116	NA	NA	NA	21.87	NA	NA	18.68	NA	11.19
Cpun_rnd-5_family-510	2589	0.445	CLASSI	LINE/I-Jockey	0	0	0	0	0	0	0	0	280	NA	NA	NA	NA	NA	NA	NA	NA	18.31
Cpun_rnd-5_family-636_s_1	1061	0.353	CLASSII/TIR	DNA/hAT-Charlie	0	0	0	0	0	0	0	0	952	NA	NA	NA	NA	35.685	27.84	NA	NA	6.365
Cpun_rnd-5_family-7514	2646	0.384	CLASSII/TIR	DNA/hAT-Charlie	0	0	0	4	6	74	0	5	114	36.055	29.37	38.82	38.195	37.95	7.35	38.98	29.325	3.49
Cpun_rnd-5_family-8825_unconfirmed	1097	0.389	Unknown	Unknown	4	0	0	0	0	0	0	0	1772	27.965	27.8	27.58	29.49	27.49	32.53	22.85	NA	6.805
Cpun_rnd-5_family-11865_unconfirmed	220	0.364	Unknown	Unknown	0	0	0	0	0	0	0	0	136	NA	NA	NA	NA	NA	NA	NA	NA	1.42
Cpun_rnd-5_family-562_unconfirmed	1683	0.381	Unknown	Unknown	15	21	27	19	32	13	17	18	2600	29.03	27.415	27.63	27.265	28.03	31.125	28.305	31.42	13.5
Cpun_rnd-5_family-5661_unconfirmed	3081	0.341	CLASSII/TIR	DNA/Kolobok-Hydra	0	0	0	0	0	0	0	6	94	NA	NA	NA	12.755	19.66	22.925	NA	29.16	5.89
Cpun_rnd-5_family-9840_unconfirmed	670	0.34	Unknown	Unknown	0	0	0	0	0	0	0	0	3233	16.195	17.48	18.79	NA	23.61	NA	24.39	NA	16.03
Cpun_rnd-5_family-13516_unconfirmed	252	0.274	Unknown	Unknown	0	0	0	0	0	0	0	0	72	NA	NA	24.86	NA	21.07	NA	NA	NA	11.77
Cpun_rnd-5_family-14457_unconfirmed	275	0.32	Unknown	Unknown	0	0	0	0	0	0	0	0	98	NA	NA	NA	NA	NA	NA	NA	NA	11.32
Cpun_rnd-5_family-16931	10299	0.356	CLASSI/LINE	LINE/L2	12	15	25	18	14	19	15	30	3195	31.47	28.15	35.33	31.535	31.55	33.17	26.44	31.91	14.89
Cpun_rnd-5_family-1822_unconfirmed	245	0.355	Unknown	Unknown	545	707	731	617	1067	848	754	654	2932	31.72	31.445	31.17	31.675	32.61	32.11	29.99	29.285	26.5
Cpun_rnd-5_family-1935	2338	0.419	CLASSII/TIR	DNA/Merlin	0	0	0	0	0	0	0	0	262	12.03	12.03	17.31	39.69	NA	NA	13.72	31.02	15.86
Cpun_rnd-5_family-2231_unconfirmed	240	0.446	Unknown	Unknown	0	0	0	0	0	0	0	0	181	NA	NA	NA	NA	NA	NA	NA	NA	6.81
Cpun_rnd-5_family-3000_unconfirmed	499	0.381	Unknown	Unknown	22	18	20	15	31	18	23	123	301	29.415	29.26	28.915	37.08	25.02	29.62	22.48	27.24	12.115
Cpun_rnd-5_family-3200	3177	0.345	CLASSII/TIR	DNA/hAT-Tip100	0	0	0	0	6	0	0	0	130	NA	NA	25.415	30.49	35.565	19.82	30.12	30.06	6.4
Cpun_rnd-5_family-5968_unconfirmed	448	0.346	Unknown	Unknown	0	0	0	0	0	0	0	0	1260	20.84	20.84	12.09	NA	16.305	15.3	12.88	NA	14.16
Cpun_rnd-5_family-6666	1549	0.372	CLASSI	LINE/Penelope	0	0	0	4	9	7	0	4	580	36.96	39.55	33.04	36.645	27.69	32.52	NA	33.56	24.6
Cpun_rnd-5_family-7252_unconfirmed	871	0.374	Unknown	Unknown	0	0	0	0	0	0	0	0	215	NA	NA	NA	NA	NA	21.38	NA	NA	7.75
Cpun_rnd-5_family-8035_unconfirmed	497	0.416	Unknown	Unknown	0	0	0	0	0	0	0	0	82	NA	NA	NA	NA	35.66	NA	NA	NA	5.85
Cpun_rnd-5_family-10272_unconfirmed	3849	0.352	Unknown	Unknown	0	0	0	0	0	0	0	0	343	22.815	19.08	28.315	21.63	29.11	28.36	NA	7.03	12.81
Cpun_rnd-5_family-10538_unconfirmed	986	0.463	Unknown	Unknown	0	0	0	0	20	61	0	0	163	NA	NA	NA	NA	38.19	29.02	33.9	NA	5.22
Cpun_rnd-5_family-2689_unconfirmed	241	0.369	Unknown	Unknown	0	0	0	0	7	0	0	0	128	9.39	9.39	NA	NA	11.71	NA	NA	21.39	11.53
Cpun_rnd-5_family-3553	1716	0.364	CLASSI	LINE/Penelope	7	5	7	6	9	11	0	0	1425	21.635	19.22	25.32	25.235	22.08	21.41	30.28	38.97	15.19
Cpun_rnd-5_family-3566_s_1_unconfirmed	1093	0.385	CLASSII/TIR	DNA/TcMar-Tigger	20	21	22	19	17	8	0	0	370	30.81	30.745	31.075	30.51	28.085	28.19	32.23	33.92	12.74
Cpun_rnd-5_family-3572	2447	0.377	CLASSII/TIR	DNA/TcMar-Fot1	0	0	0	0	0	16	5	6	94	19.79	19.79	NA	23.4	16.25	39.985	37.95	32.645	14.225
Cpun_rnd-5_family-3910_unconfirmed	1338	0.342	CLASSI/LTR	DNA/hAT-Ac	0	0	0	0	0	0	0	0	94	NA	NA	18.66	11.71	NA	14.6	NA	NA	0.91
Cpun_rnd-5_family-5250_unconfirmed	252	0.357	Unknown	Unknown	0	0	0	0	0	0	0	0	84	NA	NA	NA	NA	17.64	NA	NA	NA	11.5
Cpun_rnd-5_family-6771_unconfirmed	221	0.466	CLASSII/TIR	DNA/TcMar-Tigger	16	30	29	27	43	84	0	0	59	22.015	22.83	20.17	23.64	21.115	22.16	NA	NA	7.245
Cpun_rnd-5_family-7464_unconfirmed	16618	0.354	CLASSI/LTR	LINE/L2	78	88	92	91	87	116	32	169	10082	22.715	22.14	23.6	20.45	23.4	24.685	25.935	22.36	8.29
Cpun_rnd-5_family-8072_unconfirmed	2654	0.384	Unknown	Unknown	24	44	44	32	72	152	120	16	4068	27.24	28.58	29.56	27.83	27.49	28.57	26.875	31.16	7.41
Cpun_rnd-5_family-8468_unconfirmed	2168	0.396	CLASSII/TIR	SINE/tRNA-Deu	25	29	27	57	18	89	16	25	2961	23.66	23.76	23.23	23.97	22.1	27.245	26.655	28.46	13.45
Cpun_rnd-5_family-8669_s_1	2701	0.389	CLASSII/TIR	DNA/PIF-Harbinger	11	5	7	7	20	38	5	0	91	39.555	39.6	39.18	38.45	36.05	39	37.12	NA	34.75
Cpun_rnd-5_family-8669_s_3_unconfirmed	422	0.602	Unknown	Unknown	0	0	0	0	0	0	0	0	72	NA	NA	NA	NA	NA	NA	NA	NA	3.03
Cpun_rnd-5_family-8879_unconfirmed	625	0.421	Unknown	Unknown	14	0	0	0	4	18	0	0	55	34.54	32.79	27.445	31.92	29.185	9.065	NA	13.8	4.45
Cpun_rnd-5_family-9535_unconfirmed	520	0.317	CLASSII/TIR	LINE/Penelope	0	0	0	0	0	5	5	0	1193	9.47	8.46	15.41	5.98	13.78	15.425	13.545	NA	17.675
Cpun_rnd-5_family-2156_s_1	6517	0.36	CLASSI/LINE	LINE/L2	4	5	4	5	7	13	5	4	971	39.18	38.255	36.56	22.995	26.88	30.885	30.77	31.455	13.77
Csec_rnd-1_family-377	1332	0.492	CLASSII/TIR	DNA/TcMar-Mariner	72	108	112	194	0	1005	0	0	0	32.925	32.54	2.41	3.29	41.57	3.56	41.37	43.45	15.64
Csec_rnd-1_family-458_s_2	2270	0.427	CLASSII/TIR	DNA/TcMar-Tigger	15	28	27	25	10	469	11	0	9	41.165	41.33	42.035	37.69	36.795	3.08	40.61	32.12	30.655
Csec_rnd-1_family-629	2435	0.375	CLASSII/TIR	DNA/CMC-Chapaev-3	34	6	5	7	6	440	4	0	83	37.44	34.96	37.96	35.36	35.925	0.395	33.75	27.13	32.76
Csec_rnd-1_family-673_s_1	912	0.459	CLASSII/TIR	DNA/TcMar-Mariner	16	29	33	8	0	454	0	0	0	6.86	6.77	19.79	37.99	37.4	8.325	34.69	37.775	41.16
Csec_rnd-4_family-3750_s_1	1322	0.492	CLASSII/TIR	DNA/TcMar-Mariner	0	0	4	0	0	266	0	8	0	15.06	9.1	30.63	21.54	35.14	3.11	24.29	34.055	37.43
Csec_rnd-4_family-1670	1312	0.461	CLASSII/TIR	DNA/TcMar-Mariner	NA	NA	NA	NA	NA	NA	NA	NA	NA	NA	NA	NA	NA	NA	NA	NA	NA	NA
Csec_rnd-4_family-1981	1226	0.41	CLASSII/TIR	DNA/TcMar-Tigger	0	0	0	0	6	244	11	0	4	32.015	32.015	38.59	NA	30.965	10.625	6.38	34.91	23.22
Csec_rnd-5_family-2845	5222	0.417	CLASSII/HELITRON	RC/Helitron	0	6	6	0	6	625	0	6	20	34.87	34.87	33.31	29.79	34.36	4.36	20.4	27.4	36.51
Csec_rnd-5_family-7010	497	0.404	CLASSII/TIR	DNA/TcMar-Tigger	0	0	0	0	0	30	0	0	0	NA	NA	NA	NA	30.165	15.2	8.955	NA	12.61
Csec_rnd-5_family-5598	916	0.443	CLASSII/TIR	DNA/TcMar-Mariner	0	13	10	6	6	58	7	7	7	37.31	36.81	38	39	36.73	7.87	27.32	31.565	26.3
Csec_rnd-5_family-6104	1295	0.455	CLASSII/TIR	DNA/TcMar-Mariner	6	0	0	0	0	67	0	0	0	36.07	36.07	27.58	31.55	36.575	3.21	28.375	27.59	20.28
Csec_ltr-1_family-103	8019	0.375	CLASSI/LTR/GYPSY	LTR/Gypsy	0	0	0	0	0	114	0	0	0	31.66	33.27	26.595	29.56	6.39	8.41	NA	15.44	14.545
Csec_ltr-1_family-105	8303	0.44	CLASSI/LTR/GYPSY	LTR/Gypsy	0	0	0	0	0	47	14	4	0	21.305	21.29	27.12	40.41	31.07	7.33	34.435	38.64	34.43
Csec_ltr-1_family-109	6460	0.479	CLASSI/LTR/GYPSY	LTR/Gypsy	0	0	0	0	0	65	4	0	0	31.32	31.32	29.67	22.23	NA	5.815	42.06	33.35	39.67
Csec_ltr-1_family-115	7692	0.391	CLASSI/LTR/GYPSY	LTR/Gypsy	0	0	0	0	0	44	0	0	0	32.74	24.905	NA	24.995	22.575	22.14	30.895	NA	NA
Csec_ltr-1_family-124	8780	0.4	CLASSI/LTR	LTR/Gypsy	0	0	0	0	0	33	0	0	0	13.31	11.825	14.03	NA	30.61	4.45	11.19	19.99	NA
Csec_ltr-1_family-126	4521	0.387	CLASSI/LTR/COPIA	LTR/Copia	7	0	0	0	0	14	0	0	0	NA	8.85	25.73	13.38	39.17	0.39	NA	23.66	NA
Csec_ltr-1_family-132_s_1_s_1	4460	0.378	CLASSI/LTR	LTR/Copia	0	0	0	0	0	159	0	0	0	11.04	11.04	NA	NA	NA	3.42	23.915	17.555	6.99
Csec_ltr-1_family-139_s_1_s_2	3968	0.461	CLASSI/LTR/LARD	LTR/Gypsy	0	0	0	0	0	113	0	4	0	NA	NA	NA	NA	NA	4.72	NA	27.29	NA
Csec_ltr-1_family-145_s_3	7192	0.497	CLASSI/LTR	LTR/Gypsy	4	11	0	0	7	423	4	0	0	30.27	29.17	27.955	31.61	28.65	15.895	33.62	NA	23.39
Csec_ltr-1_family-147_s_1	8161	0.392	CLASSI/LTR	LTR/Gypsy	0	0	0	0	5	73	0	0	0	34.79	34.79	13.61	12.86	17.73	25.365	34.47	17.73	18.32
Csec_ltr-1_family-149	6702	0.473	CLASSI/LTR/GYPSY	LTR/Gypsy	0	4	4	0	0	184	0	0	20	40.655	40.935	39.36	41.19	31.855	4.13	38.73	NA	39.245
Csec_ltr-1_family-161	8461	0.398	CLASSI/LTR/GYPSY	LTR/Gypsy	0	0	0	0	0	157	0	0	0	NA	NA	13.46	20.31	18.25	8.965	11.85	16.28	NA
Csec_ltr-1_family-163	6601	0.424	CLASSI/LTR/GYPSY	LTR/Gypsy	0	0	0	0	0	7	0	5	0	17.01	12.305	30.8	NA	22.86	0.68	NA	24.85	17.61
Csec_ltr-1_family-169	7928	0.467	CLASSI/LTR/GYPSY	LTR/Gypsy	0	0	0	0	0	58	0	0	0	19.155	19.155	26.48	21.92	31.83	6.78	38.97	20.17	31.76
Csec_ltr-1_family-171	8220	0.406	CLASSI/LTR/GYPSY	LTR/Gypsy	0	0	0	4	0	63	6	0	0	37.92	38.72	20.31	NA	30.66	17.41	30.2	39.83	31.845
Csec_ltr-1_family-172_s_1	6221	0.494	CLASSI/LTR/GYPSY	LTR/Gypsy	0	0	0	0	0	108	7	0	0	10.21	10.21	20.22	30.57	29.93	5.425	40.935	29.92	30.61
Csec_ltr-1_family-172_s_2	15148	0.462	CLASSI/LTR/GYPSY	LTR/Gypsy	5	6	10	4	5	343	0	0	0	30.11	27.35	36.35	41.96	32.86	14.44	41.455	32.89	20.13
Csec_ltr-1_family-174	5914	0.514	CLASSI/LTR	LTR/Pao	0	0	0	0	0	12	0	0	0	22.76	40.49	25.62	19.22	15.21	0.89	25.43	15.95	19.71
Csec_ltr-1_family-182	8388	0.403	CLASSI/LTR/GYPSY	LTR/Gypsy	0	0	0	0	0	51	0	0	0	20.09	20.09	14.35	NA	NA	6.82	34.82	NA	NA
Csec_ltr-1_family-184	6116	0.522	CLASSI/LTR/GYPSY	LTR/Gypsy	0	0	0	0	0	236	7	0	0	NA	NA	29.98	25.24	10.03	19.64	33.55	16.51	20.99
Csec_ltr-1_family-187	6603	0.471	CLASSI/LTR/LARD	LTR/Gypsy	0	0	0	0	0	83	0	0	0	29.14	29.14	18.34	30.46	NA	24.05	NA	NA	20.29
Csec_ltr-1_family-20	3891	0.438	CLASSI/LTR/LARD	Unknown	0	0	0	0	0	203	0	4	0	18.95	25.07	29.47	NA	NA	14.87	11.625	24.44	NA
Csec_ltr-1_family-22	7936	0.419	CLASSI/LTR/GYPSY	LTR/Gypsy	0	0	0	0	0	122	0	0	0	NA	NA	12.93	NA	NA	2.69	NA	19.695	NA
Csec_ltr-1_family-213	7074	0.495	CLASSI/LTR/GYPSY	LTR/Gypsy	0	0	0	0	0	164	11	0	0	45.885	45.035	29.25	44	30.23	15.525	40.02	42.33	45.11
Csec_ltr-1_family-218	2847	0.358	CLASSII/MITE	DNA/PiggyBac	19	0	4	0	8	14	0	0	33	40.17	40.17	35.3	28.18	37	2.33	40.04	34.54	38.08
Csec_ltr-1_family-221	5754	0.493	CLASSI/LTR	LTR/Pao	4	0	0	4	0	33	0	0	0	36.46	27.56	41.24	28.72	37.755	6.93	NA	30.945	20.51
Csec_ltr-1_family-223	916	0.474	CLASSI/LTR/TRIM	LINE/RTE-BovB	43	27	31	38	46	334	38	111	20	33.475	33.74	32.59	31.36	32.78	13.96	33.45	30.55	31.92
Csec_ltr-1_family-24	9350	0.481	CLASSI/LTR/GYPSY	LTR/Gypsy	0	0	0	0	0	172	0	0	0	13.66	13.66	NA	23.255	44.89	8.57	38.585	17.32	44.335
Csec_ltr-1_family-29	4607	0.378	CLASSI/LTR/COPIA	LTR/Copia	0	0	0	0	6	126	0	0	0	40.795	40.795	36.84	23.59	37.63	1.48	NA	NA	NA
Csec_ltr-1_family-30_s_1	4778	0.386	CLASSI/LTR	LTR/Copia	0	0	0	0	0	57	0	0	0	NA	NA	18.8	NA	36.605	0.13	NA	19.8	NA
Csec_ltr-1_family-31_s_1	14962	0.485	CLASSI/LTR	LTR/Gypsy	32	14	14	20	31	6075	7	5	0	29.72	24.14	29.68	25.695	29.77	15.65	35	29.97	36.95
Csec_ltr-1_family-38	16205	0.45	CLASSI/LTR/GYPSY	LTR/Gypsy	14	16	15	19	22	259	0	4	4	23.53	31.015	31.77	30.715	30.14	14.56	31.82	17.72	27.38
Csec_ltr-1_family-41	4887	0.403	CLASSI/LTR	LTR/Copia	0	0	0	0	0	29	0	0	0	NA	NA	15.935	NA	NA	17.705	18.25	13.02	NA
Csec_ltr-1_family-44_s_1	8627	0.481	CLASSI/LTR	LTR/Gypsy	5	5	7	0	37	104	0	0	0	45.16	45.05	43.91	39.51	37.28	12.54	34.35	15.06	30.51
Csec_ltr-1_family-46_s_1	7865	0.417	CLASSI/LTR	LTR/Gypsy	5	0	4	0	4	80	0	0	11	38.94	33.49	23.45	40.46	34.665	3.465	24.33	24.31	20.885
Csec_ltr-1_family-54	10165	0.475	CLASSI/LTR	LTR/Gypsy	0	0	0	0	0	102	5	0	0	20.5	20.97	24.075	17.015	28.86	20.74	38.665	18.74	41.825
Csec_ltr-1_family-56_s_1	7925	0.423	CLASSI/LTR	LTR/Gypsy	4	0	0	0	0	296	0	0	0	44.14	29.245	21.12	21.93	38.56	28.55	14.81	NA	35.885
Csec_ltr-1_family-58_s_2	6517	0.439	CLASSI/LTR	LTR/Gypsy	0	0	0	0	0	210	0	0	0	NA	17.35	NA	NA	NA	15.38	20.1	8.51	NA
Csec_ltr-1_family-61	8428	0.409	CLASSI/LTR/GYPSY	LTR/Gypsy	0	0	0	0	0	82	10	9	0	13.24	13.24	26.16	21.61	30.63	4.78	27.27	28.33	16.58
Csec_ltr-1_family-63	4702	0.382	CLASSI/LTR/COPIA	LTR/Copia	0	0	0	0	0	34	0	0	0	NA	NA	21.39	8.75	17.42	12.83	10.62	NA	NA
Csec_ltr-1_family-65	5835	0.498	CLASSI/LTR	LTR/Pao	0	0	0	0	0	40	0	0	0	14.86	9.215	23.125	21.68	30.18	13.08	40.42	21.83	14.1
Csec_ltr-1_family-67	4421	0.369	CLASSI/LTR/COPIA	LTR/Copia	0	0	0	0	0	41	0	0	0	29.45	25.775	NA	NA	NA	38.82	NA	22.85	NA
Csec_ltr-1_family-70_s_1	7401	0.422	CLASSI/LTR	LTR/Gypsy	0	0	0	0	5	82	0	0	0	28.59	24.97	NA	31.83	26.65	14.71	NA	18.835	44.005
Csec_ltr-1_family-8	4759	0.375	CLASSI/LTR/COPIA	LTR/Copia	0	0	0	0	0	48	0	0	0	14.19	14.19	21.6	19.34	NA	1.04	NA	NA	NA
Csec_ltr-1_family-74_s_2	6409	0.482	CLASSI/LTR	LTR/Gypsy	0	0	0	0	21	101	6	0	6	34.04	44.37	36.815	12.225	29.585	13.95	43.07	26.06	26.045
Csec_ltr-1_family-78	10854	0.421	CLASSI/LTR/GYPSY	LTR/Gypsy	0	7	7	0	7	96	11	0	7	20.375	23.83	41.69	38.665	33.44	13.49	33.385	27.305	36.8
Csec_ltr-1_family-9_s_2	7611	0.457	CLASSI/LTR	LTR/Gypsy	8	6	4	0	22	145	7	0	5	40.39	40.2	23.7	38.21	36.29	1.58	39.65	34.09	32.08
Csec_ltr-1_family-83	5841	0.488	CLASSI/LTR/LARD	Unknown	0	0	0	0	0	276	0	0	0	26.68	13.52	31.94	27.73	25.88	19.195	NA	12.23	16.87
Csec_ltr-1_family-84_s_1	16815	0.475	CLASSI/LTR	LTR/Gypsy	5	0	8	5	4	588	0	0	4	25.89	32.46	32.27	36.485	31.87	7.75	42.64	18.81	30.955
Csec_ltr-1_family-84_s_2	14018	0.446	CLASSI/LTR/LARD	Unknown	8	0	0	6	12	1172	0	0	0	28.44	34.95	26.24	32.67	23.69	24.64	NA	23.41	10.62
Csec_ltr-1_family-84_s_3	14899	0.452	CLASSI/LTR	LTR/Gypsy	0	0	0	0	0	586	0	4	0	26.14	24.61	30.08	27.82	30.205	24.75	11.37	27.29	NA
Csec_ltr-1_family-86	9394	0.5	CLASSI/LTR	LTR/Gypsy	0	0	0	0	0	54	0	0	0	43.99	43.99	11.35	41.62	NA	22.32	NA	27.28	35.335
Csec_ltr-1_family-93	9131	0.396	CLASSI/LTR/GYPSY	LTR/Gypsy	0	0	0	0	0	48	0	0	8	19.25	18.905	43.63	37.15	24.64	25.51	32.42	16.4	28.885
Csec_ltr-1_family-98_s_1	8339	0.442	CLASSI/LTR	LTR/Gypsy	4	9	10	4	5	227	27	20	12	21.205	23.22	36.95	38.285	35.11	8.3	27.78	37.49	26.31
Csec_rnd-1_family-46_s_1	8109	0.408	CLASSI/LINE	LINE/Penelope	73	100	105	98	73	717	45	79	22	25.51	25.97	25.595	29.985	31.62	20.14	30.61	31.015	32.85
Csec_rnd-1_family-46_s_2	13658	0.396	CLASSI/LINE	Unknown	105	117	129	108	148	1216	44	34	17	27.355	26.96	29.64	10.61	28.78	20.055	27.905	23.24	26.03
Csec_rnd-1_family-20	18601	0.369	CLASSI/LINE	LINE/RTE-BovB	48	48	33	49	26	249	10	28	20	21.77	22.58	18.95	18.235	20.84	25.53	24.91	24.86	19
Csec_rnd-1_family-79	458	0.393	CLASSII/MITE	DNA/TcMar-Tc1	9	8	7	4	0	5317	22	0	11	26.07	26.285	25.495	31.53	26.91	7.35	6.73	35.77	29.95
Csec_rnd-1_family-105_s_0	2825	0.446	CLASSI/LINE	LINE/R1-LOA	22	25	29	27	39	1726	35	28	23	39.02	38.945	38.88	42.93	39.12	13.09	35.17	38.275	35.1
Csec_rnd-1_family-209	921	0.48	CLASSII/TIR	DNA/TcMar-Mariner	0	0	0	0	0	876	0	0	0	36.465	37.895	41.445	40.745	46.105	8.81	26.1	41.495	28.225
Csec_rnd-1_family-211	716	0.45	CLASSII/MITE	DNA/TcMar-Mariner	9	5	6	7	11	1177	0	4	0	35.935	37.19	36.685	33.8	39.94	4.61	33.51	33.39	25.85
Csec_rnd-1_family-223	1356	0.468	CLASSII/TIR	DNA/TcMar-Tc1	11	13	13	12	6	330	0	17	33	34.87	34.91	36.99	36.33	38.39	2.775	39.1	39.15	34.59
Csec_rnd-1_family-237	1710	0.409	CLASSII/TIR/PIGGYBAC	DNA/PiggyBac	0	0	0	0	0	303	0	0	0	NA	NA	NA	25.72	NA	4.07	NA	NA	NA
Csec_rnd-1_family-249	3261	0.368	CLASSII/TIR	DNA/hAT-Charlie	50	4	6	4	0	455	0	6	22	42.375	42.745	38.79	9.295	36.6	3.19	20.565	3.45	39.535
Csec_rnd-1_family-247_s_1	1525	0.449	CLASSII/MITE	DNA/TcMar-Tc1	43	41	48	43	51	816	28	43	112	36.79	36.75	34.895	35.895	32.56	10.44	32.145	33.355	27.29
Csec_rnd-1_family-247_s_2	932	0.432	CLASSII/MITE	DNA/TcMar-Tc1	0	0	0	0	0	106	0	0	0	31.46	31.46	35.78	41.55	28.03	8.55	34.16	27.42	28.97
Csec_rnd-1_family-272	4205	0.376	CLASSI/LINE	LINE/I-Jockey	21	0	0	0	0	584	0	0	4	43.4	46.77	18.895	36.305	NA	25.115	33.49	NA	33.71
Csec_rnd-1_family-296	548	0.447	CLASSII/MITE	DNA/TcMar-Mariner	5	10	10	9	7	4728	0	0	0	30.73	30.73	31.51	27.25	30.25	11.99	NA	NA	NA
Csec_rnd-1_family-298_s_2_s_1	9412	0.421	CLASSI/LINE	DNA/TcMar-Tc2	33	39	40	43	37	932	46	31	42	31.32	31.27	30.29	31.525	31.31	15.6	29.22	33.5	30.36
Csec_rnd-1_family-304	4875	0.329	CLASSI/LINE/L2	LINE/L2	15	21	18	13	22	1256	0	0	0	39.85	38.975	33.78	38.11	30.72	1.25	42.2	NA	30.48
Csec_rnd-1_family-325	1979	0.447	CLASSII/TIR	DNA/TcMar-Tc1	260	7	10	12	8	445	16	17	37	21.985	24.22	20.09	7.65	35.42	2.49	32.055	34.65	30.55
Csec_rnd-1_family-335_s_0_s_1	8059	0.394	CLASSI/LINE	LINE/Penelope	252	292	323	281	256	2147	157	70	43	31.19	31.19	31.425	29.33	30.19	30.16	27.26	31.25	24.07
Csec_rnd-1_family-341	1295	0.503	CLASSII/TIR	DNA/TcMar-Mariner	72	608	671	37	0	872	0	0	0	3.9	3.85	3.88	4.01	41.76	4.33	30.73	33.495	40.68
Csec_rnd-1_family-356	1343	0.456	CLASSII/MITE	DNA/TcMar-Mariner	8	8	10	20	22	1814	0	0	9	34.98	33.83	34.91	38.35	21.835	11.68	19.7	23.855	28.1
Csec_rnd-1_family-350	7469	0.423	CLASSI/LTR/GYPSY	LTR/Gypsy	4	0	0	0	0	89	4	5	0	15.625	16.38	25.855	19.03	NA	0.635	39.88	15.14	NA
Csec_rnd-1_family-372	678	0.416	CLASSII/MITE	DNA/TcMar-Mariner	0	0	0	0	0	494	0	0	0	15.42	15.42	27.205	15.42	17.22	1.81	23.545	NA	NA
Csec_rnd-1_family-398_s_2	912	0.433	CLASSII/TIR	DNA/TcMar-Mariner	24	0	0	0	0	820	0	0	0	38.005	35.32	39.96	33.36	39.575	1.64	41.33	39.575	37.41
Csec_rnd-1_family-407	1332	0.49	CLASSII/TIR	DNA/TcMar-Mariner	114	34	35	81	27	554	0	9	5	24.83	24.68	24.865	24.585	39.09	3.84	43.92	36.1	35.71
Csec_rnd-1_family-412_s_2_s_2	5298	0.468	CLASSI/LINE	LINE/I-Jockey	49	45	50	49	97	1058	6	348	22	30.33	30.5	32.89	29.17	29	17.53	27.12	24.975	25.94
Csec_rnd-1_family-427_s_2_s_0	2204	0.426	CLASSII/TIR/PIGGYBAC	DNA/PiggyBac	0	0	0	0	0	274	0	0	6	39.375	38.41	30.505	19.12	20.96	5.37	19.33	17.87	41.315
Csec_rnd-1_family-418	4716	0.418	CLASSI/LINE/CR1	Unknown	44	42	49	27	58	1138	5	0	79	30.915	28.71	29.435	33.26	30.36	12.82	34.77	39.015	34.1
Csec_rnd-1_family-439	415	0.361	CLASSII/MITE	DNA/TcMar-Tigger	0	0	0	0	0	1365	0	0	24	24.085	25.8	24.59	NA	15.875	12.14	NA	15.51	18.875
Csec_rnd-1_family-457	4393	0.472	CLASSI/LTR/GYPSY	LTR/Gypsy	0	0	0	0	0	356	0	0	4	NA	NA	NA	26.9	NA	2.27	NA	NA	15.98
Csec_rnd-1_family-460	1278	0.445	CLASSII/TIR	DNA/TcMar-Tc1	8	5	0	0	0	1334	0	0	0	10.88	20.14	32.7	12.86	24.85	11.36	NA	14.73	NA
Csec_rnd-1_family-469_s_2	5754	0.411	CLASSI/LINE	LINE/I-Jockey	41	18	22	15	34	413	5	75	14	26.33	26.99	26.12	22.57	24.07	19.03	24.085	24.52	28.515
Csec_rnd-1_family-479_s_1	3767	0.405	CLASSII/TIR/PIGGYBAC	DNA/PiggyBac	783	917	984	767	1267	2429	471	120	123	25.7	25.98	25.475	25.72	25.81	22.56	23.74	26.505	28.01
Csec_rnd-1_family-479_s_2_s_1	2856	0.394	CLASSII/TIR/PIGGYBAC	DNA/PiggyBac	13	6	5	13	8	369	15	17	13	15.765	27.54	25.65	26.52	26.44	9.755	26.55	16.345	24.975
Csec_rnd-1_family-479_s_3	2800	0.416	CLASSII/TIR/PIGGYBAC	DNA/PiggyBac	0	6	4	14	9	156	5	10	6	26.43	25.61	25.61	21.265	28.83	6.34	33.23	31.455	32.3
Csec_rnd-1_family-483_s_1	2905	0.523	CLASSI/LINE	LINE/Penelope	77	80	86	74	152	1349	82	29	69	33.04	33.34	32.02	31.64	31.06	15.04	27.41	27.245	27.14
Csec_rnd-1_family-483_s_2	10919	0.496	CLASSI/LINE	LINE/Penelope	18	25	26	15	25	613	50	19	48	32.375	32.4	33.32	30.35	29.75	5.56	28.25	29.34	27.99
Csec_rnd-1_family-503	1028	0.38	CLASSII/MITE	DNA/TcMar-Tigger	0	0	0	0	0	520	0	0	0	NA	NA	NA	NA	NA	2.92	NA	NA	NA
Csec_rnd-1_family-506_s_2	5548	0.408	CLASSI/LINE	LINE/I-Jockey	113	160	134	113	147	1078	19	118	46	24.19	24.28	23.62	26.19	27.78	21.91	26.585	26.35	28.665
Csec_rnd-1_family-508	727	0.422	CLASSII/MITE	DNA/TcMar-Tc1	4	0	4	0	0	744	0	4	5	33.16	32.27	34.445	35.855	33.58	12.09	31.665	38.715	35.06
Csec_rnd-1_family-514	1338	0.516	CLASSII/TIR	DNA/TcMar-Mariner	18	12	9	9	7	182	76	10	0	39.85	40.22	38.74	40.1	31.87	2.66	2.45	34.72	34.49
Csec_rnd-1_family-516	762	0.463	CLASSII/MITE	DNA/TcMar-Tc1	0	0	0	0	0	428	0	0	22	45.37	47.49	46.96	48.015	39.76	8.085	33.04	35.835	37.07
Csec_rnd-1_family-523_s_1	969	0.399	CLASSI/LINE	LINE/I-Jockey	0	0	0	0	0	800	0	0	0	38.745	35.87	32.73	37.14	36.29	10.75	NA	NA	NA
Csec_rnd-1_family-535	2203	0.418	CLASSI/LINE	LINE/Penelope	5	8	9	8	8	78	19	4	0	25.195	26.835	27.175	31.74	25.08	24.55	26.9	33.105	28.69
Csec_rnd-1_family-541	695	0.423	CLASSII/TIR	DNA/TcMar-Mariner	10	7	9	6	16	492	0	0	0	33.39	33.39	33.195	26.16	34.35	8.345	NA	NA	22.14
Csec_rnd-1_family-560	1207	0.49	CLASSII/TIR	DNA/TcMar-Tc1	6	10	9	7	9	332	0	0	171	43.32	43.27	40.91	40.09	42.455	4.49	34.765	32.895	35.96
Csec_rnd-1_family-567_s_2	16365	0.419	CLASSI/LINE	LINE/I-Jockey	7	8	11	14	8	281	0	20	0	35.72	35.07	34.59	26.74	31.38	25.975	36.24	33.98	32.455
Csec_rnd-1_family-555	1271	0.474	CLASSII/TIR	DNA/TcMar-Tc1	0	0	0	0	0	565	0	0	0	29.45	29.45	NA	47.01	NA	3.94	NA	28.47	NA
Csec_rnd-1_family-559_s_1_s_1	4240	0.369	CLASSI/LINE/L2	LINE/L2	9	11	17	12	15	158	0	0	0	29.91	31.22	23.73	27.01	27.215	1.79	20.22	28	27.75
Csec_rnd-1_family-559_s_1_s_3	3530	0.331	CLASSI/LINE/L2	LINE/L2	9	8	7	8	9	54	0	0	0	34.8	32.935	30.05	31.235	26.93	2.09	35.05	25.1	26.24
Csec_rnd-1_family-577	8819	0.352	CLASSI/LINE/L2	LINE/RTE-BovB	44	34	45	35	34	1178	12	41	14	28.72	26.08	26.37	25.83	27.45	2.9	32.305	32.87	36.8
Csec_rnd-1_family-602	4620	0.307	CLASSI/LINE/L2	LINE/L2	45	90	92	53	12	274	0	0	0	36.59	36.56	38.75	38.07	41.62	29.63	18.31	26.485	33.58
Csec_rnd-1_family-617_s_0	2169	0.345	CLASSI/LINE	LINE/Penelope	4	9	9	0	7	260	0	0	5	30.205	30.205	25.06	26.79	28.58	3.47	16.83	36.51	26.09
Csec_rnd-1_family-623	910	0.453	CLASSII/MITE	DNA/TcMar-Mariner	25	16	19	8	0	317	0	5	0	21.455	32.04	12.1	12.395	23.99	5.26	36.46	40.775	36.635
Csec_rnd-1_family-631	1103	0.462	CLASSII/MITE	DNA/TcMar-Tc1	4	10	12	5	8	397	0	0	0	10.85	10.07	25.14	26.82	20.26	3.43	26.53	29.12	33.92
Csec_rnd-1_family-627	6318	0.482	CLASSI/LTR/GYPSY	LTR/Gypsy	0	0	0	0	0	68	0	0	0	NA	NA	NA	NA	44.805	7.75	NA	NA	36.86
Csec_rnd-1_family-651_s_0	1362	0.378	CLASSI/LINE/CR1	LINE/CR1	152	126	129	119	268	1334	32	0	0	25.305	24.44	25.35	23.18	16.005	10.88	16.585	3.13	25.21
Csec_rnd-1_family-654	845	0.383	CLASSI/LINE	LINE/I-Jockey	0	0	4	4	4	450	0	0	0	32.01	26.65	36.365	33.385	35.075	5.355	NA	28.79	NA
Csec_rnd-1_family-663	969	0.416	CLASSI/LINE	LINE/I-Jockey	0	0	0	0	0	358	0	0	0	36.19	39.95	32.525	36.45	NA	28.46	NA	NA	32.5
Csec_rnd-1_family-665_s_1	4458	0.399	CLASSI/LINE	LINE/I-Jockey	0	0	0	8	0	396	0	0	0	39.365	38.31	28.625	24.85	36.95	27.635	25.22	10.23	36.395
Csec_rnd-1_family-665_s_2	14888	0.401	CLASSI/LINE	LINE/I-Jockey	0	0	0	6	0	107	0	9	5	33.68	26.7	37.705	27.01	31.74	21.835	29.195	28.29	30.88
Csec_rnd-1_family-673_s_2	565	0.469	CLASSII/MITE	DNA/TcMar-Mariner	8	5	4	9	0	575	0	0	0	39.43	35.21	24.81	32.15	44.68	8.995	29.79	28.585	36.84
Csec_rnd-1_family-673_s_0	534	0.448	CLASSII/MITE	DNA/TcMar-Mariner	NA	NA	NA	NA	NA	NA	NA	NA	NA	NA	NA	NA	NA	NA	NA	NA	NA	NA
Csec_rnd-1_family-675_s_1	2195	0.441	CLASSII/TIR/PIGGYBAC	DNA/PiggyBac	0	0	0	0	0	110	0	0	7	40.08	35.925	NA	29.96	42.14	2.2	NA	28.555	27.71
Csec_rnd-1_family-680	4060	0.39	CLASSII/TIR	DNA/hAT-Tip100	5	4	6	5	7	162	8	4	12	30.07	29.29	18.095	27.395	33.16	3.23	34.37	22.04	33.12
Csec_rnd-1_family-693_s_2	16877	0.358	CLASSI/LINE	LINE/L2	52	66	71	51	68	1028	22	57	105	32.545	31.31	32.54	31.02	31.12	19.355	32.44	33.48	29.37
Csec_rnd-1_family-737	2530	0.371	CLASSII/TIR	DNA/hAT-hAT19	9	0	0	6	5	103	0	6	9	22.025	21.09	19.34	9.18	23.755	2.13	25.445	19.88	24.18
Csec_rnd-1_family-748	229	0.441	CLASSII/MITE	DNA/TcMar-Mariner	0	0	0	0	0	677	0	0	0	NA	NA	NA	NA	NA	4.52	NA	21.44	NA
Csec_rnd-1_family-760_s_2_s_3	8428	0.482	CLASSI/LTR/GYPSY	LTR/Gypsy	0	0	0	4	0	55	0	0	0	44.64	44.23	21.445	13.26	21.86	29.82	28.93	17.07	17.16
Csec_rnd-1_family-777_s_2	8297	0.431	CLASSI/LINE	LINE/R1-LOA	7	0	0	5	6	222	6	4	16	23.96	24.12	25.47	23.11	23.895	13.805	34.655	33.11	27.025
Csec_rnd-1_family-783	1335	0.467	CLASSII/MITE	DNA/TcMar-Tc1	18	26	27	22	24	657	34	32	122	31.15	31.55	31.455	32.55	29.705	9.01	5.215	34.305	18.925
Csec_rnd-1_family-788_s_1	896	0.483	CLASSII/TIR	DNA/TcMar-Tc1	0	0	0	0	0	237	0	0	52	37.57	37.63	15.7	32.76	37.65	3.335	NA	26.36	17.65
Csec_rnd-1_family-788_s_2	1324	0.471	CLASSII/MITE	DNA/TcMar-Tc1	62	23	27	0	21	453	0	0	65	32.86	32.75	35.395	31.355	32.635	3.12	39.23	37.845	16.87
Csec_rnd-3_family-139	887	0.448	CLASSII/MITE	DNA/TcMar-Mariner	0	0	0	0	0	116	0	0	0	43.28	38.57	3.54	7.25	33.115	3.22	22.86	34.59	29.39
Csec_rnd-4_family-3007	1396	0.418	CLASSII/TIR	DNA/TcMar-Tc1	7	9	7	11	12	356	7	14	13	7.53	7.71	37.33	31.46	37.425	10.22	33.535	40.41	30.3
Csec_rnd-4_family-1323	767	0.45	CLASSII/MITE	DNA/TcMar-Tc1	39	47	54	55	66	362	4	0	6	24.655	24.28	25.725	25.215	18.29	17.53	30.92	NA	39.16
Csec_rnd-4_family-767	1466	0.364	CLASSII/TIR	DNA/hAT-Charlie	0	0	0	0	0	370	0	0	200	39.815	42.43	25.2	7.895	24.645	3.43	21.14	23.245	7.89
Csec_rnd-4_family-13_s_2_s_1	3419	0.314	CLASSI/LINE/L2	LINE/L2	0	0	0	0	5	150	0	0	0	42.99	41.81	42.16	27.79	33.38	22.7	NA	18.18	37.755
Csec_rnd-4_family-536	7246	0.419	CLASSII/MITE	DNA/PiggyBac	141	166	185	179	219	1954	73	352	84	29.1	28.62	29.46	28.76	29.35	16.57	31.28	33.26	30.23
Csec_rnd-4_family-677	2154	0.394	CLASSII/TIR	DNA/TcMar-Pogo	14	18	19	10	19	289	11	47	17	38.96	38.585	30.14	37.82	36.33	4.925	26.79	24.86	24.58
Csec_rnd-4_family-3750_s_2	879	0.47	CLASSII/TIR	DNA/TcMar-Mariner	0	0	0	0	0	242	0	0	0	18.85	14.8	15.91	28.79	NA	2.23	NA	NA	18.94
Csec_rnd-4_family-704	2819	0.383	CLASSII/TIR	DNA/hAT-Charlie	11	19	22	16	25	329	12	0	39	36.43	35.5	37.58	37.46	38.245	3.88	28.635	31.95	36.57
Csec_rnd-4_family-1734_s_1_s_2_s_1	3278	0.325	CLASSI/LINE/L2	LINE/L2	NA	NA	NA	NA	NA	NA	NA	NA	NA	NA	NA	NA	NA	NA	NA	NA	NA	NA
Csec_rnd-4_family-1734_s_1_s_2_s_2	3284	0.32	CLASSI/LINE/L2	LINE/L2	5	8	9	7	19	161	0	0	0	35.22	33.085	26.51	25.05	23.61	28.77	14.53	21.795	33.1
Csec_rnd-4_family-4177	5063	0.376	CLASSII/MITE	DNA/Sola-2	0	0	0	0	5	271	0	19	4	28.38	23.04	23.02	29.325	21.44	9.21	32.93	31.48	30.27
Csec_rnd-4_family-1459	1223	0.39	CLASSI/LINE	LINE/RTE-X	178	240	253	191	338	375	97	20	0	40.5	40.53	39.36	40.24	38.66	23.035	40.695	34.63	36.955
Csec_rnd-4_family-4013	2711	0.426	CLASSII/HELITRON	RC/Helitron	0	0	0	0	0	592	0	0	0	36.955	36.955	21.06	39.19	34.97	11.14	NA	NA	42.56
Csec_rnd-4_family-2310	1348	0.47	CLASSII/TIR	DNA/TcMar-Tc1	NA	NA	NA	NA	NA	NA	NA	NA	NA	NA	NA	NA	NA	NA	NA	NA	NA	NA
Csec_rnd-4_family-1866	3311	0.291	CLASSI/LINE/L2	LINE/L2	NA	NA	NA	NA	NA	NA	NA	NA	NA	NA	NA	NA	NA	NA	NA	NA	NA	NA
Csec_rnd-4_family-4247	396	0.386	CLASSII/MITE	DNA/TcMar-Tc1	0	0	0	0	0	350	0	0	0	15.93	15.91	18	19.575	36.74	5.95	31.03	NA	30.82
Csec_rnd-4_family-5245	2033	0.396	CLASSII/TIR	DNA/hAT-hAT19	0	0	0	0	0	339	0	4	10	19.955	19.955	26.41	NA	NA	4.73	NA	17.45	6.52
Csec_rnd-4_family-952	4204	0.308	CLASSI/LINE/L2	LINE/L2	0	6	7	7	5	239	0	0	0	39.535	38.67	38.215	30.95	34.675	2.89	33.49	20.1	32.97
Csec_rnd-4_family-5062	1326	0.483	CLASSII/TIR	DNA/TcMar-Tc1	31	35	36	31	76	147	66	25	4	35.91	36.35	35.57	33.87	28.845	6.9	5.88	36.45	37.18
Csec_rnd-4_family-3219_s_2_s_1	9128	0.488	CLASSI/LTR/GYPSY	LTR/Gypsy	0	0	0	0	0	186	0	0	0	10.14	10.14	9.045	19.145	19.52	13.14	3.71	NA	11.12
Csec_rnd-4_family-1453	7340	0.359	CLASSI/LINE	LINE/Penelope	158	206	217	171	285	2511	23	9	8	33.585	34.26	34.62	27.855	34.73	22.17	26.38	30.595	31.29
Csec_rnd-4_family-1579	1418	0.403	CLASSII/MITE	DNA/TcMar-Tc1	0	0	0	0	4	193	5	0	7	33.84	35.43	24.87	34.62	32.03	15.22	33.61	28.29	32.81
Csec_rnd-4_family-1597_s_2	2532	0.429	CLASSII/TIR/PIGGYBAC	DNA/PiggyBac	10	9	9	11	19	132	44	91	16	35.115	35.745	37.29	38.455	40.445	19.545	32.94	38.51	38.19
Csec_rnd-4_family-4446_s_1	946	0.397	CLASSII/TIR	DNA/TcMar-Mariner	0	0	0	6	0	152	0	0	0	42.01	42.3	40.045	37.49	35.835	10.77	NA	32.69	27.34
Csec_rnd-4_family-1948_s_1	10820	0.356	CLASSI/LINE/L2	LINE	228	276	317	357	290	1313	195	71	123	30.635	30.31	23.505	29.82	31.09	29.59	28.31	31.29	31
Csec_rnd-4_family-2364	12115	0.373	CLASSI/LINE/L2	LINE/L2	71	20	25	21	18	403	0	29	13	28.6	28.86	32.725	26.95	31.52	26.19	25.46	27.535	23.73
Csec_rnd-4_family-5802	1311	0.442	CLASSII/MITE	DNA/PIF-Harbinger	0	0	0	0	0	137	0	0	6	NA	NA	NA	NA	NA	2.95	NA	13.08	27.24
Csec_rnd-5_family-397	6568	0.486	CLASSI/LTR/GYPSY	LTR/Gypsy	0	0	0	0	0	72	0	0	0	NA	NA	16.62	12.6	12.93	23.4	NA	NA	27.98
Csec_rnd-5_family-1862	2743	0.392	CLASSI/LINE	LINE/RTE-BovB	0	0	0	0	0	67	0	0	0	43.03	35.325	38.1	39.57	40.04	13.255	42.02	37.75	26.465
Csec_rnd-5_family-1384	7408	0.409	CLASSI/LINE	LINE/L1-Tx1	261	286	297	270	238	473	15	287	83	23.895	24.99	27.66	28.81	25.54	27.635	29.975	26.375	6.16
Csec_rnd-5_family-641	3975	0.393	CLASSI/LINE	LINE/Dong-R4	28	9	14	13	7	553	10	28	8	29.28	28.75	21.61	23.84	33.02	2.31	27.84	26.48	28.13
Csec_rnd-5_family-1933	1319	0.347	CLASSI/LINE	LINE/RTE-BovB	12	5	6	4	0	223	0	0	0	37.61	36.21	40.91	36.49	32.26	7.32	33.98	NA	3.71
Csec_rnd-5_family-144	3905	0.404	CLASSI/LINE	LINE	0	0	0	0	4	146	4	4	15	NA	44.97	18.54	47.97	38.535	2.26	37.43	41.72	42.19
Csec_rnd-5_family-4769	3913	0.443	CLASSI/LINE	LINE/Penelope	115	111	123	103	243	658	57	40	29	30.52	31.53	29.895	30.02	28.93	10.505	26.51	31.615	22.47
Csec_rnd-5_family-886	4174	0.405	CLASSII/MITE	DNA/TcMar-Mariner	94	56	62	62	42	525	77	27	18	23.76	23.93	22.305	21.5	18.22	22.14	15.205	31.13	29.24
Csec_rnd-5_family-1278	13983	0.365	CLASSI/LINE/L2	LINE/L2	268	288	283	296	344	2183	72	59	215	27.43	27.45	25.69	25.78	26.53	21.035	28.695	30.72	26.15
Csec_rnd-5_family-420	1445	0.372	CLASSII/MITE	DNA/TcMar-Tigger	0	0	0	0	4	80	0	0	0	41.26	41.3	37.74	46.02	35.26	0.14	30.375	33.965	30.095
Csec_rnd-5_family-5116	13895	0.374	CLASSI/LTR/GYPSY	LINE/I-Jockey	0	0	0	6	0	48	4	0	0	29.915	26.97	32.68	39.895	35.7	25.27	30.59	34.76	35.735
Csec_rnd-5_family-1288	934	0.398	CLASSII/TIR	DNA/TcMar-Mariner	5	0	0	0	0	163	0	8	0	36.78	36.78	35.17	37.53	34.875	1.21	35.495	36.15	29.26
Csec_rnd-5_family-5000	6988	0.481	CLASSI/LTR/GYPSY	LTR/Gypsy	0	0	0	0	0	98	0	0	0	17.95	15.27	17.55	27.22	20.915	6.68	7.42	13.23	42.54
Csec_rnd-5_family-4043	12332	0.375	CLASSI/LINE/L2	LINE/I-Jockey	45	43	55	50	47	538	22	39	8	30.83	31.39	27.56	26.38	28.86	22.96	30.56	33.53	26.9
Csec_rnd-5_family-4579	497	0.421	CLASSII/MITE	DNA/TcMar-Tigger	0	0	0	0	4	151	0	0	0	36.6	36.6	31.58	34.18	32.55	8.695	NA	NA	NA
Csec_rnd-5_family-5310	2310	0.412	CLASSII/TIR	DNA/TcMar-Pogo	27	34	32	7	17	185	8	0	14	34.92	31.38	31.355	42.605	27.615	1.3	40.38	43.705	30.85
Csec_rnd-5_family-4659	1744	0.388	CLASSII/MITE	DNA/PiggyBac	0	0	0	0	0	72	0	0	16	33.8	33.8	NA	46.35	28.885	7.635	NA	38.71	35.36
Csec_rnd-5_family-1658_s_1	4438	0.318	CLASSI/LINE/L2	LINE/L2	0	4	0	0	0	189	0	0	0	36.7	37.305	31.29	40.8	35.33	1.365	NA	22.09	32.23
Csec_rnd-5_family-1658_s_2_s_2	6316	0.351	CLASSI/LINE/L2	LINE/L2	487	544	533	446	484	1731	98	334	145	30.075	30.99	32.07	31.475	30.72	29.81	30.27	31.11	25.47
Csec_rnd-5_family-1658_s_0	6492	0.362	CLASSI/LINE/L2	LINE/L2	320	286	300	310	342	1532	13	182	20	31.17	31.315	30.255	28.41	29.12	21.68	31.69	33.105	33.75
Csec_rnd-5_family-3149	1564	0.434	CLASSI/LINE	LINE/I-Jockey	0	0	0	0	0	122	0	0	0	NA	NA	NA	NA	NA	16.59	NA	NA	NA
Csec_rnd-5_family-482	4320	0.45	CLASSI/LINE	LINE/I-Jockey	0	0	0	0	0	490	0	0	4	35.57	35.57	38.21	33.72	36.83	31.78	28.99	23.31	32.93
Csec_rnd-5_family-2494	1430	0.392	CLASSII/TIR	DNA/TcMar-Mariner	4	12	11	4	4	99	5	14	0	33.21	31.76	34.12	37.84	37.03	15.45	30.42	33.785	35.28
Csec_rnd-5_family-7147_s_1	733	0.302	CLASSI/LINE/L2	LINE/L2	0	0	0	0	0	56	0	0	0	32.41	33.33	27.185	NA	NA	8.67	NA	NA	38.6
Csec_rnd-5_family-7147_s_2	11634	0.398	CLASSI/LINE/L2	DNA/TcMar-m44	768	927	974	750	1183	6481	240	1132	325	36.8	36.665	36.74	36.05	37.82	35.55	33.805	33.71	34.87
Csec_rnd-5_family-13491	1511	0.343	CLASSI/LINE/I	LINE/I	0	4	8	4	0	74	0	13	0	36.99	37.8	38.325	36.085	26.94	5.06	NA	36.43	NA
Csec_rnd-5_family-5480	775	0.448	CLASSII/TIR	DNA/TcMar-Mariner	0	0	0	0	0	114	0	0	5	26.75	20.47	34.5	NA	26.88	4.21	7.87	NA	14.07
Csec_rnd-5_family-624	9550	0.418	CLASSI/LINE	LINE/RTE-BovB	5	5	7	11	9	390	21	10	0	26.87	27.23	24.27	28.495	28.8	19.31	26.485	25.7	25.07
Csec_rnd-5_family-2679_s_1	4072	0.311	CLASSI/LINE/L2	LINE/L2	0	0	0	0	0	26	7	0	0	NA	NA	NA	NA	32.33	11.385	31.55	33.525	38.86
Csec_rnd-5_family-2679_s_2	8637	0.372	CLASSI/LINE/L2	DNA/TcMar-Tc1	439	489	528	431	902	3464	202	179	234	29.62	29.78	29.21	29.09	28.99	22.6	25.58	28.25	25.665
Csec_rnd-5_family-3005	1289	0.424	CLASSII/MITE	DNA/PIF-Harbinger	0	0	0	0	0	104	0	0	0	NA	NA	NA	NA	NA	1.78	16.8	NA	NA
Csec_rnd-5_family-3133_s_1_s_2_s_1	3119	0.307	CLASSI/LINE/L2	LINE/L2	0	6	0	4	8	73	0	0	0	41.25	40.83	40.29	31.17	30.425	24.695	16.86	NA	24.615
Csec_rnd-5_family-3770_s_1	3952	0.291	CLASSI/LINE/L2	LINE/L2	0	0	0	4	5	157	6	5	42	22.36	21.68	21.86	14.46	18.29	14.9	18.86	19.34	19.47
Csec_rnd-5_family-5863	684	0.342	CLASSII/MITE	DNA/TcMar-Tigger	0	0	0	0	58	66	4	0	0	NA	NA	NA	NA	3.8	10	6.53	NA	22.595
Csec_rnd-5_family-10417	887	0.497	CLASSII/TIR	DNA/TcMar-Mariner	0	0	0	0	0	112	0	0	0	33.135	36.775	33.11	27.015	NA	4.77	NA	NA	NA
Csec_rnd-5_family-16100_s_1	1394	0.289	CLASSI/LINE/L2	LINE/L2	6	0	0	0	33	70	0	0	0	26.25	26.25	32.74	21.89	18.24	7.68	NA	NA	29.79
Csec_rnd-5_family-1622_s_1	13742	0.377	CLASSI/LINE	LINE/L2	94	89	95	111	79	1173	28	40	16	23.32	23.53	23.115	25.43	24.12	22.34	30.555	20.14	23.6
Csec_rnd-5_family-1622_s_2	4936	0.374	CLASSI/LINE	LINE/L2	18	158	151	144	18	705	0	0	5	20.35	20.35	22.545	28.33	26.155	24.555	30.97	30.51	25.42
Csec_rnd-5_family-4159	4955	0.356	CLASSI/LINE/L2	LINE/L2	41	72	69	49	130	580	28	46	34	29.4	29.3	28.6	28.98	20.57	16.18	27.735	26.445	21.67
Csec_rnd-5_family-531	1337	0.535	CLASSII/TIR	DNA/TcMar-Mariner	0	0	0	0	9	119	0	0	0	41.21	40.815	39.75	38.23	38.53	5	36.94	NA	32.77
Csec_rnd-5_family-2076	3209	0.39	CLASSI/LINE	LINE/RTE-BovB	266	233	243	246	320	1830	52	238	48	37.32	37.76	36.88	37.915	30.24	16.795	27.94	28.74	24.935
Csec_rnd-5_family-2511	575	0.36	CLASSII/MITE	DNA/TcMar-Tc1	9	4	0	309	5	198	0	0	18	30.38	30.93	14.55	34.19	36.075	12.01	28.45	31.89	22.235
Csec_rnd-5_family-3686_s_2_s_1	1316	0.41	CLASSII/TIR	DNA/TcMar-Tc1	0	4	0	0	7	63	7	25	0	41.12	40.655	40.575	37.45	39.9	4.34	35.02	39.26	37.65
Csec_rnd-5_family-3686_s_2_s_2	1032	0.402	CLASSII/MITE	DNA/TcMar-Tc1	0	10	5	7	16	55	11	11	6	32.435	36.22	37.41	34.64	35.835	5.09	31.75	37.765	34.51
Csec_rnd-5_family-538_s_1	16066	0.408	CLASSI/LINE/L2	DNA/TcMar-Mariner	59	22	31	48	70	426	5	72	45	24.31	24.265	26.68	26.095	23.4	21.87	26.19	27.22	26.455
Csec_rnd-5_family-12169	1338	0.454	CLASSII/MITE	DNA/TcMar-Mariner	63	31	35	16	16	49	0	7	0	35.735	34.77	35.34	40.775	30.54	18.08	13.06	33.73	41.39
Csec_rnd-5_family-1904	2831	0.292	CLASSI/LINE/L2	LINE/L2	0	0	0	0	0	76	0	0	0	39.52	39.52	19.68	23.19	35.74	24.37	NA	NA	29.88
Csec_rnd-5_family-809_s_1_s_1	5540	0.356	CLASSI/LINE/L2	LINE/L2	NA	NA	NA	NA	NA	NA	NA	NA	NA	NA	NA	NA	NA	NA	NA	NA	NA	NA
Csec_rnd-5_family-809_s_1_s_2	5585	0.362	CLASSI/LINE/L2	LINE/L2	9	12	12	6	14	177	0	0	0	38.32	39.365	30.08	31.925	34.86	19.43	26.825	28.45	22.66
Csec_rnd-5_family-809_s_2_s_1	10198	0.4	CLASSI/LINE/L2	LINE/L2	996	1255	1342	961	1960	5902	97	37	71	36.76	36.74	36.47	35.7	36.08	26.25	35.33	26.185	35.785
Csec_rnd-5_family-99	909	0.495	CLASSII/TIR	DNA/TcMar-Mariner	0	0	0	0	0	112	0	0	0	39.99	39.99	34.02	24.49	NA	4.22	21.325	NA	NA
Csec_rnd-5_family-6046	527	0.435	CLASSII/MITE	DNA/TcMar-Tc1	0	5	6	34	0	99	0	0	0	16.01	15.935	30.35	18.05	21.65	9.54	NA	20.36	NA
Csec_rnd-5_family-8558	1335	0.244	CLASSI/LINE/L2	Unknown	38	28	38	37	35	432	0	0	0	22.79	21.21	34.16	28.28	21.02	8.06	30	NA	30.33
Csec_rnd-5_family-1985	10192	0.383	CLASSII/MITE	LINE/RTE-BovB	45	245	271	237	19	1441	14	50	9	24.65	24.87	24.79	27.92	30.51	18.35	34.16	31.65	32.93
Csec_rnd-5_family-2796	923	0.411	CLASSII/MITE	DNA/TcMar-Tc1	12	8	10	12	8	40	0	0	10	38.82	37.71	32.44	36.215	40.67	12.925	6.99	24.02	36.3
Csec_rnd-5_family-6454	6413	0.412	CLASSI/LTR/GYPSY	LTR/Gypsy	0	0	0	0	0	220	0	0	0	NA	NA	19.905	NA	26.78	3.41	NA	23.77	15.71
Csec_ltr-1_family-2_inc	6686	0.529	CLASSI/LTR/GYPSY	LTR/Gypsy	0	0	0	0	0	972	0	0	0	NA	NA	NA	NA	NA	11.55	31.76	NA	29.1
Csec_ltr-1_family-11_s_1_inc	939	0.464	CLASSI/LTR	Unknown	0	0	0	0	0	172	0	0	0	NA	NA	NA	NA	29.9	11.785	15.09	NA	16.725
Csec_ltr-1_family-11_s_2_inc	2309	0.498	CLASSI/LTR	LTR/Gypsy	0	0	0	0	0	328	0	0	0	15.33	15.33	NA	NA	NA	13.89	NA	NA	NA
Csec_ltr-1_family-101_inc	841	0.49	CLASSI/LTR	Unknown	4	0	0	0	0	13	0	0	0	NA	NA	NA	31.01	NA	19.725	NA	NA	NA
Csec_ltr-1_family-102_s_1_inc	1691	0.408	CLASSI/LTR	Unknown	0	0	0	0	0	28	0	0	0	NA	NA	NA	NA	NA	1.18	NA	NA	NA
Csec_ltr-1_family-102_s_2_inc	16469	0.409	CLASSI/LTR	DNA/TcMar-Mariner	235	439	488	203	293	2077	227	394	398	26.165	25.98	30.4	27.9	28.14	21.03	26.115	28.405	24.44
Csec_ltr-1_family-102_s_3_inc	13211	0.41	CLASSI/LTR	LINE/L2	263	287	292	315	222	3996	44	305	60	30.11	30.195	29.9	28.88	30.61	24.53	31.93	33.55	27.765
Csec_ltr-1_family-104_s_1_inc	2441	0.464	CLASSI/LTR	LTR/Gypsy	0	0	0	0	0	18	0	0	0	28.98	33.6	21.51	13.54	NA	1.575	NA	10.75	31.42
Csec_ltr-1_family-104_s_2_inc	594	0.439	CLASSI/LTR	Unknown	0	0	0	0	0	12	0	0	0	NA	NA	NA	NA	NA	4.37	20.71	NA	NA
Csec_ltr-1_family-106_inc	819	0.441	CLASSI/LTR	Unknown	11	0	0	0	4	143	0	0	0	25.455	23.87	16.395	14.875	21.065	12.89	25.16	26.16	NA
Csec_ltr-1_family-107_inc	7450	0.423	CLASSI/LTR/GYPSY	LTR/Gypsy	0	0	0	0	0	104	0	0	0	17.84	21.545	12.305	23.975	35.79	18.46	38.04	36.195	29.77
Csec_ltr-1_family-108_s_2_inc	777	0.459	CLASSI/LTR	Unknown	0	0	0	0	0	43	0	0	0	NA	NA	NA	NA	23.6	6.57	NA	NA	NA
Csec_ltr-1_family-112_inc	411	0.462	CLASSI/LTR	Unknown	0	0	0	0	0	9	0	0	0	NA	NA	NA	NA	NA	20.17	NA	NA	NA
Csec_ltr-1_family-113_inc	1254	0.538	CLASSI/LTR	Unknown	0	0	0	0	0	48	0	0	0	NA	NA	30.06	NA	NA	28.495	NA	10.39	NA
Csec_ltr-1_family-116_inc	1000	0.408	CLASSI/LINE	LINE/RTE-BovB	0	0	0	5	0	145	0	0	0	27.63	27.37	30.405	30.91	35.92	1.11	34.8	32.32	30.02
Csec_ltr-1_family-117_s_1_inc	12797	0.364	CLASSI/LTR	LTR/Copia	0	5	6	5	4	64	0	0	0	41	41.24	19.92	40.75	31.11	29.27	29.79	26.44	21.85
Csec_ltr-1_family-118_inc	463	0.46	CLASSI/LTR	Unknown	0	0	0	0	0	40	0	0	0	NA	NA	NA	NA	NA	23.91	NA	NA	NA
Csec_ltr-1_family-119_inc	2063	0.503	CLASSI/LTR	LTR/Gypsy	0	0	0	0	0	231	0	0	0	NA	NA	NA	NA	NA	19.86	9.1	NA	NA
Csec_ltr-1_family-120_s_1_inc	1391	0.359	CLASSI/LTR	Unknown	0	0	0	0	0	31	0	0	0	NA	NA	12.575	NA	NA	27.35	NA	20.44	NA
Csec_ltr-1_family-120_s_2_inc	3386	0.398	CLASSI/LTR	LTR/Gypsy	0	0	0	0	0	14	0	0	0	30.09	30.09	18.13	18.05	NA	22.87	NA	12.61	14.41
Csec_ltr-1_family-123_s_0_inc	825	0.43	CLASSI/LTR	Unknown	0	0	0	0	0	26	0	0	0	NA	NA	14.59	NA	14.59	3.89	NA	NA	NA
Csec_ltr-1_family-127_inc	555	0.396	CLASSI/LTR	Unknown	0	0	0	0	0	202	0	0	0	NA	NA	NA	19.4	NA	18.5	NA	NA	NA
Csec_ltr-1_family-128_inc	2241	0.523	CLASSII/TIR	DNA/hAT-Ac	5	5	5	5	6	256	0	12	4	9.8	9.8	9.385	9	9.02	26.25	13.07	13.155	9.46
Csec_ltr-1_family-130_s_1_inc	5006	0.373	CLASSI/LTR	LTR/Copia	0	0	0	5	0	47	0	0	0	NA	NA	18.995	17.07	12.17	10.355	NA	23	24.985
Csec_ltr-1_family-14_inc	873	0.397	CLASSI/LTR	Unknown	7370	8833	9351	7372	12285	9320	961	158	152	31.05	31.06	31.17	31.07	29.6	25.28	28.91	29.97	30.08
Csec_ltr-1_family-131_inc	4300	0.373	CLASSI/LTR/COPIA	LTR/Copia	159	194	207	143	485	1582	253	82	43	31.02	30.96	31.115	30.53	27.495	21.165	28.3	21.85	25.46
Csec_ltr-1_family-132_s_1_s_2_inc	7605	0.361	CLASSI/LTR	LINE/L2	122	136	144	129	152	1173	37	125	90	34.71	35.15	33.99	35.45	34.345	16.72	32.16	35.515	27.89
Csec_ltr-1_family-132_s_1_s_0_inc	4120	0.361	CLASSI/LTR	LTR/Copia	19	26	26	23	41	129	9	9	0	22.49	22.09	19.405	18.34	22.83	20.115	22.96	21.65	20.42
Csec_ltr-1_family-134_inc	6966	0.436	CLASSI/LTR/GYPSY	LTR/Gypsy	4	0	0	0	0	17	0	0	0	NA	35.73	21.09	28.81	22.37	25.67	29.94	23.85	39.275
Csec_ltr-1_family-137_inc	364	0.431	CLASSI/LTR	Unknown	0	0	0	0	0	172	0	0	0	NA	NA	NA	NA	NA	15.79	24.6	NA	NA
Csec_ltr-1_family-138_inc	1314	0.532	CLASSI/LTR	Unknown	0	0	0	0	0	128	0	0	0	NA	NA	NA	24.23	NA	28.49	NA	NA	NA
Csec_ltr-1_family-139_s_1_s_3_inc	11498	0.42	CLASSI/LTR	LINE/RTE-BovB	34	24	23	34	29	255	21	21	15	23.65	23.59	25.62	26.55	26.38	31.73	26.42	26.17	24.52
Csec_ltr-1_family-15_inc	7582	0.435	CLASSI/LTR	SINE/tRNA	481	540	597	518	819	4915	219	428	266	32.47	32.48	32.39	32.255	30.74	27.28	31.71	31.55	27.055
Csec_ltr-1_family-141_inc	626	0.484	CLASSI/LTR	Unknown	0	0	0	0	0	160	0	0	0	NA	NA	NA	NA	NA	9.625	NA	NA	NA
Csec_ltr-1_family-142_s_2_inc	13803	0.415	CLASSI/LTR	LINE/I-Jockey	340	360	381	351	396	2183	59	221	68	31.235	31.12	30.72	30.22	30.585	23.48	28.53	29.54	28.4
Csec_ltr-1_family-142_s_0_inc	611	0.424	CLASSI/LTR	Unknown	0	0	0	0	0	128	0	0	0	23.85	23.85	NA	NA	NA	3.97	NA	NA	NA
Csec_ltr-1_family-143_s_1_inc	7732	0.377	CLASSI/LTR	LTR/Copia	0	4	4	0	0	13	0	0	12	28.065	26.05	19.45	28.405	26.23	10.57	9.59	34.76	21.545
Csec_ltr-1_family-143_s_2_inc	13709	0.379	CLASSI/LTR	LTR/Copia	0	0	0	0	0	14	0	0	0	NA	NA	NA	NA	22.23	19.26	22.01	NA	NA
Csec_ltr-1_family-143_s_3_inc	15413	0.396	CLASSI/LTR	LTR/Copia	29	46	45	36	60	154	59	12	44	30.225	32.03	29.945	30.28	30.27	22.435	26.805	28.75	26.705
Csec_ltr-1_family-144_inc	1552	0.514	CLASSI/LTR/GYPSY	LTR/Gypsy	0	0	0	0	0	36	0	0	0	NA	NA	NA	NA	NA	22.43	41.15	NA	NA
Csec_ltr-1_family-145_s_2_inc	15799	0.406	CLASSI/LTR	DNA/hAT-Charlie	102	59	68	64	78	1796	48	245	141	31.575	31.785	31.47	15.6	31.455	21.21	25.34	30.38	26.94
Csec_ltr-1_family-145_s_4_inc	11880	0.353	CLASSI/LTR	LINE/L2	27	19	27	40	14	293	13	9	62	29.73	31.08	29.45	28.43	28.99	20.7	31.88	26.61	25.26
Csec_ltr-1_family-145_s_0_inc	623	0.49	CLASSI/LTR	Unknown	0	0	0	0	0	61	0	0	0	NA	NA	NA	NA	NA	15.41	NA	NA	NA
Csec_ltr-1_family-146_inc	1001	0.441	CLASSI/LTR	Unknown	0	6	6	0	0	201	0	0	0	21.46	21.46	NA	NA	23.82	15.71	NA	NA	26.105
Csec_ltr-1_family-150_inc	584	0.464	CLASSI/LTR	Unknown	0	0	0	0	0	39	0	0	0	NA	NA	NA	NA	NA	10.92	NA	NA	NA
Csec_ltr-1_family-151_inc	488	0.506	CLASSI/LTR	Unknown	0	0	0	0	0	224	0	0	0	NA	27.29	NA	NA	NA	14.46	NA	NA	NA
Csec_ltr-1_family-152_s_1_inc	763	0.491	CLASSI/LTR	Unknown	0	0	0	0	0	82	0	0	0	NA	NA	NA	NA	NA	14.16	NA	NA	NA
Csec_ltr-1_family-152_s_2_inc	757	0.446	CLASSI/LTR	LTR/Gypsy	0	0	0	0	0	83	0	0	0	10.58	10.58	NA	NA	NA	20.475	2.94	25.105	NA
Csec_ltr-1_family-152_s_0_inc	438	0.443	CLASSI/LTR	Unknown	0	0	0	0	0	139	0	0	0	NA	NA	NA	NA	NA	14.13	NA	NA	NA
Csec_ltr-1_family-155_inc	841	0.446	CLASSI/LTR	Unknown	0	0	0	0	0	263	0	0	0	NA	NA	NA	21.97	NA	15.95	NA	NA	NA
Csec_ltr-1_family-156_inc	923	0.458	CLASSI/LTR	Unknown	0	0	0	0	0	300	0	0	0	NA	24.69	25.37	NA	NA	19.36	NA	NA	NA
Csec_ltr-1_family-157_inc	613	0.385	CLASSI/LTR	Unknown	0	0	0	0	0	11	0	0	0	NA	NA	NA	NA	18.865	3.18	NA	NA	NA
Csec_ltr-1_family-158_s_2_inc	1706	0.509	CLASSI/LTR	Unknown	0	0	0	0	0	651	0	0	0	NA	NA	NA	NA	NA	14.395	NA	NA	NA
Csec_ltr-1_family-159_inc	17227	0.394	CLASSI/LTR	LINE/L2	411	421	471	451	451	2572	239	699	299	31.42	31.21	31.46	30.99	29.33	18.8	32.1	27.21	21.01
Csec_ltr-1_family-160_inc	6193	0.466	CLASSI/LTR/GYPSY	LTR/Gypsy	NA	NA	NA	NA	NA	NA	NA	NA	NA	NA	NA	NA	NA	NA	NA	NA	NA	NA
Csec_ltr-1_family-164_inc	11919	0.402	CLASSI/LTR	LINE/RTE-BovB	435	531	548	473	325	6551	135	407	123	21.495	21.5	18.89	24.4	25.91	19.85	27.52	29.415	26.15
Csec_ltr-1_family-165_inc	17446	0.396	CLASSI/LTR	LINE/CR1	571	690	763	645	823	5910	411	738	680	30.71	30.43	31.03	28.5	27.86	21.63	24.63	29.72	23.22
Csec_ltr-1_family-166_inc	613	0.458	CLASSI/LTR	Unknown	0	0	0	0	0	969	0	0	0	NA	NA	NA	NA	NA	15.18	NA	NA	NA
Csec_ltr-1_family-168_inc	20678	0.383	CLASSI/LTR/COPIA	LTR/Copia	294	311	330	333	473	2658	114	346	75	33.16	33.7	31.45	29.93	33.83	22.95	32.03	29.615	28.355
Csec_ltr-1_family-170_inc	7131	0.478	CLASSI/LTR/GYPSY	LTR/Gypsy	0	0	0	0	0	193	6	0	0	NA	NA	28.315	28.285	49.37	17.29	42.47	NA	46.22
Csec_ltr-1_family-173_inc	8660	0.395	CLASSI/LTR	LINE/Penelope	297	276	299	264	306	3301	92	61	18	26.42	26.165	24.135	23.63	26.6	26.59	27.89	27.47	30.275
Csec_ltr-1_family-176_inc	525	0.51	CLASSI/LTR	Unknown	0	0	0	0	0	295	0	0	0	NA	NA	NA	23.28	NA	11.44	NA	NA	31.83
Csec_ltr-1_family-177_inc	7557	0.459	CLASSI/LTR/GYPSY	LTR/Gypsy	0	0	0	0	0	333	0	0	0	26.56	24.545	26.06	21.64	18	8.045	37.66	18.89	32.43
Csec_ltr-1_family-178_inc	7486	0.383	CLASSI/LTR/GYPSY	LTR/Gypsy	0	0	0	0	0	16	0	0	0	NA	NA	25.08	NA	0	7.125	12.985	22.89	17.33
Csec_ltr-1_family-179_inc	5960	0.4	CLASSI/LTR	DNA/TcMar-Tc2	375	472	492	431	401	4713	89	557	362	26.54	26.36	27.165	28.18	27.72	20.64	27.57	25.57	25.42
Csec_ltr-1_family-180_inc	6401	0.41	CLASSI/LTR/GYPSY	LTR/Gypsy	NA	NA	NA	NA	NA	NA	NA	NA	NA	NA	20.09	21.5	NA	11.81	10.99	13.72	23.5	NA
Csec_ltr-1_family-181_inc	17185	0.461	CLASSI/LTR	LTR/Gypsy	55	79	87	60	94	2332	33	54	59	26.75	27.04	26.92	24.235	27.1	18.14	27.19	25.675	27.3
Csec_ltr-1_family-185_inc	22949	0.429	CLASSI/LTR/GYPSY	LTR/Gypsy	58	45	43	48	40	1292	14	84	20	30.95	30.415	25.065	30.9	30.655	21.055	23.67	33.76	27.39
Csec_ltr-1_family-186_inc	19312	0.412	CLASSI/LTR/GYPSY	LTR/Gypsy	705	806	854	726	903	3390	113	409	99	34.325	34.285	34.34	33.81	33.1	24.63	32.67	30.28	25.37
Csec_ltr-1_family-188_inc	8197	0.411	CLASSI/LTR/GYPSY	LTR/Gypsy	4	0	0	0	10	93	27	0	0	37.125	37.125	35.745	39.44	36.51	31.76	27.29	38.69	30.055
Csec_ltr-1_family-191_s_1_inc	16486	0.398	CLASSI/LTR	LTR/Gypsy	107	67	82	103	107	2234	23	97	33	28.43	28.13	27.455	26.89	26.3	21.75	27.085	27.515	27.79
[truncated: 5,865 more rows]

## Sheet: SOM_Data1 (b)
Supplementary Data 1 (b). Abundances of TE superfamilies in termite and woodroach genomes.
TE superfamily	TE class	M. darwiniensis	Z. nevadensis	C. secundus	R. grassei	T. geminatus	Odontotermes sp.2	M. bellicosus (Q)	M. bellicosus (S)	C. punctulatus (*)
DNA	CLASSII	7334	4005	15507	8796	27805	21884	26386	28047	28296
DNA/Academ-1	CLASSII	0	0	0	0	20	0	0	0	218
DNA/CMC-Chapaev-3	CLASSII	2207	1142	2711	5697	18232	8416	9696	10509	14204
DNA/CMC-EnSpm	CLASSII	0	0	0	0	4	0	0	0	0
DNA/CMC-Transib	CLASSII	707	1506	1811	1114	1273	10226	1840	1975	589
DNA/Ginger-2	CLASSII	11	16	36	331	2041	14427	22602	23740	3152
DNA/hAT-Ac	CLASSII	559	7491	2048	1237	987	1005	1094	1195	932
DNA/hAT-Blackjack	CLASSII	10808	2971	5944	6161	3892	3787	4033	4383	29429
DNA/hAT-Charlie	CLASSII	64377	33310	50693	54570	40138	36362	37768	40393	155279
DNA/hAT-hAT19	CLASSII	1194	605	13891	1752	2282	2126	2220	2401	895
DNA/hAT-hATm	CLASSII	0	0	0	0	0	0	0	0	374
DNA/hAT-hATx	CLASSII	0	259	0	180	77	48	33	35	100
DNA/hAT-hobo	CLASSII	0	0	0	49	54	48	92	82	0
DNA/hAT-Tag1	CLASSII	0	0	0	0	0	0	0	0	392
DNA/hAT-Tip100	CLASSII	915	2031	3575	10144	7611	6730	7766	8219	23529
DNA/Kolobok-Hydra	CLASSII	319	53	111	405	1391	499	501	524	1524
DNA/Kolobok-T2	CLASSII	0	0	0	0	0	0	0	0	110
DNA/Maverick	CLASSII	419	84	215	1053	7513	3168	3689	5592	7897
DNA/Merlin	CLASSII	113	189	62	381	1067	203	194	202	4133
DNA/MULE-MuDR	CLASSII	188	120	222	4550	5293	5414	4866	5234	165
DNA/P	CLASSII	867	336	1303	609	821	475	554	597	3161
DNA/PIF-Harbinger	CLASSII	5766	17006	13209	10499	9854	7043	7817	8394	35162
DNA/PiggyBac	CLASSII	12359	4700	26807	14785	35744	28392	18651	20086	39701
DNA/Sola-1	CLASSII	139	217	100	325	1502	1878	1728	1868	11186
DNA/Sola-2	CLASSII	976	619	6483	1140	700	826	913	989	485
DNA/TcMar	CLASSII	6	81	25	27	93	70	88	93	75
DNA/TcMar-Fot1	CLASSII	3115	732	871	2836	3530	1869	2021	2168	2485
DNA/TcMar-ISRm11	CLASSII	26	702	83	58	61	60	68	69	130
DNA/TcMar-m44	CLASSII	2321	1788	13314	2545	1643	4764	4259	4562	8349
DNA/TcMar-Mariner	CLASSII	172217	76020	228766	140500	239253	270746	246333	263196	57287
DNA/TcMar-Pogo	CLASSII	2372	692	2105	5808	2390	2245	2583	2746	7621
DNA/TcMar-Tc1	CLASSII	47504	40112	117992	93526	117270	136953	152688	162460	177605
DNA/TcMar-Tc2	CLASSII	1603	1932	14532	10471	8430	12869	9184	9856	8623
DNA/TcMar-Tc4	CLASSII	279	331	217	243	326	178	221	233	208
DNA/TcMar-Tigger	CLASSII	9896	10532	19081	39904	45397	34274	31975	34529	73576
DNA/Zator	CLASSII	0	0	0	121	82	79	70	76	0
DNA/Zisupton	CLASSII	4	0	0	84	157	178	92	101	0
LINE	CLASSI	23910	8794	23281	24100	36411	24326	22998	24497	5122
LINE/CR1	CLASSI	7413	25900	25173	22133	81759	49033	36938	38362	51989
LINE/CR1-Zenon	CLASSI	516	185	452	749	1529	9307	6665	7193	2858
LINE/Dong-R4	CLASSI	32122	7715	7990	11522	36979	16369	17336	18258	5022
LINE/I	CLASSI	15760	2567	42690	5440	4084	4032	3864	4141	52766
LINE/I-Jockey	CLASSI	24780	7247	42279	14747	18005	16282	13969	14816	41184
LINE/L1	CLASSI	198	265	1741	368	1163	874	761	802	413
LINE/L1-Tx1	CLASSI	5650	1762	3461	5222	3612	3366	4029	4274	4220
LINE/L2	CLASSI	45281	41359	133677	79987	157998	138765	125592	133546	110688
LINE/Penelope	CLASSI	42976	20092	69501	59743	59860	50345	70810	75481	128750
LINE/Proto2	CLASSI	0	0	0	0	0	0	0	0	2721
LINE/R1	CLASSI	874	1508	607	2830	33867	6006	5733	6132	620
LINE/R1-LOA	CLASSI	2029	942	13619	11170	15535	23174	16761	17824	2922
LINE/R2-NeSL	CLASSI	116	51	170	640	2883	626	683	747	397
LINE/RTE	CLASSI	2565	566	804	1574	4821	2006	1862	1965	303
LINE/RTE-BovB	CLASSI	1036008	265249	661837	444776	666255	661194	636767	679010	206604
LINE/RTE-RTE	CLASSI	1260	239	175	537	448	384	408	462	1177
LINE/RTE-X	CLASSI	1017	771	719	2123	1295	1380	1638	1715	4870
LTR	CLASSII	13	17	47	196	10651	880	912	962	11
LTR/Copia	CLASSII	967	829	10990	11367	5482	6788	7320	8037	846
LTR/ERV1	CLASSII	29	10	212	481	1008	443	430	449	1768
LTR/ERVK	CLASSII	140	214	159	146	126	136	129	141	241
LTR/Gypsy	CLASSII	5899	12150	76857	18902	41714	22975	18371	19888	69509
LTR/Pao	CLASSII	905	315	713	2171	8194	13894	3735	4161	2429
RC/Helitron	CLASSII	3468	1387	4743	3716	9619	4223	4273	4572	71060
SINE/Alu	CLASSI	0	128	0	0	0	0	0	0	0
SINE/B4	CLASSI	1127	202	423	310	222	284	261	286	310
SINE/ID	CLASSI	832	302	688	402	215	227	272	283	4179
SINE/tRNA	CLASSI	272293	62847	543534	322728	403409	363384	343014	366182	84250
SINE/tRNA-Deu	CLASSI	3604	5051	5280	11284	5457	17858	24258	26161	90040
SINE/tRNA-Deu-RTE	CLASSI	57	47	828	112	95	68	118	138	28
SINE/tRNA-I	CLASSI	28899	2214	10704	9422	2068	1918	2082	2222	5086
SINE/tRNA-Meta	CLASSI	0	0	260	18	109	300	146	164	4
SINE/U	CLASSI	19	9	57	32	16	21	24	24	9
The TE superfamily abundance was quantified as the sum of the copy numbers of all the included TE families. C.punctulatus genome assembly was kindly provided by Kiyoto Maekawa's group. It was assembled from a pooled C.punctulatus DNA sample, while the termite genomes were assembled from single termites.
