# Supplementary material for: Arms races between selfish genetic elements and their host defence in termites
Source: Nat Commun. 2026 Feb 13;17:1702. doi: 10.1038/s41467-026-69550-6 (PMC12909921; doi:10.1038/s41467-026-69550-6)
Supplement: Supplementary file 4 — Supplementary Data 2 [file 41467_2026_69550_MOESM4_ESM.xlsx]

## Sheet: SOM_Data2
Supplementary Data 2. CpG methylation levels of TE superfamilies in termite genomes
TE superfamily	TE class	M. darwiniensis	Z. nevadensis	C. secundus	R. grassei	T. geminatus	Odontotermes sp.2	M. bellicosus (Q)	M. bellicosus (S)
DNA	CLASSII	0.851586	0.665644	0.475419	0.670528	0.814036	0.842509	0.856133	0.843529
DNA/Academ-1	CLASSII	NA	NA	NA	NA	0	NA	NA	NA
DNA/CMC-Chapaev-3	CLASSII	1.3029	1.03358	0.655592	1.58677	1.08978	1.88062	1.23518	1.2818
DNA/CMC-Transib	CLASSII	1.80592	0.50358	0.569949	2.52376	1.37939	1.40911	1.70296	1.38131
DNA/Ginger-2	CLASSII	0	NA	NA	0.131664	0.398629	0.0775149	0.325646	0.339458
DNA/hAT-Ac	CLASSII	0.450477	0.693473	0.189705	0.692478	1.01082	0.476975	0.307737	0.247785
DNA/hAT-Blackjack	CLASSII	0.357275	0.462789	0.54102	1.04694	0.617041	0.952417	0.831608	0.80659
DNA/hAT-Charlie	CLASSII	0.616704	0.794478	0.613791	0.650825	0.577376	0.674771	0.570966	0.512376
DNA/hAT-hAT19	CLASSII	1.36329	1.62694	1.81813	3.96369	2.10827	2.50749	2.35557	2.37977
DNA/hAT-hATx	CLASSII	NA	0.355223	NA	0.624374	1.39376	1.35422	1.1193	1.62741
DNA/hAT-hobo	CLASSII	NA	NA	NA	0.139247	0.372331	0.666963	0.478439	0.661576
DNA/hAT-Tip100	CLASSII	0.82932	0.655842	0.554951	0.720453	0.442423	0.688506	0.64814	0.519395
DNA/Kolobok-Hydra	CLASSII	2.08874	1.1323	0	1.7754	1.79511	1.01162	2.07411	1.26963
DNA/Maverick	CLASSII	1.93423	1.2246	0	0.1614	0.0209946	0.0270583	0.0118595	0.0152182
DNA/Merlin	CLASSII	6.59294	2.87934	0.357282	1.56571	1.43538	2.17891	0.640147	1.05714
DNA/MULE-MuDR	CLASSII	0.717947	1.88454	0.202373	0.673844	0.141151	0.143992	0.0817517	0.0766749
DNA/P	CLASSII	1.53496	1.09461	2.43364	2.10903	2.61592	6.04426	4.3902	2.98217
DNA/PIF-Harbinger	CLASSII	0.871483	1.05361	1.72686	1.03487	0.840347	1.26696	0.90403	0.906581
DNA/PiggyBac	CLASSII	6.99365	6.00703	5.5173	4.7344	4.66917	6.7177	6.17881	5.96562
DNA/Sola-1	CLASSII	0.431707	0.639386	0	0	0.372173	0.343011	0.292913	0.28396
DNA/Sola-2	CLASSII	8.84573	4.0936	1.24013	4.62733	1.87582	2.05525	1.3548	1.36661
DNA/TcMar	CLASSII	NA	0.181094	0	0	1.63162	2.46511	2.21176	1.98866
DNA/TcMar-Fot1	CLASSII	0.312391	0.128511	0	0.238309	0.195474	0.288406	0.279779	0.195551
DNA/TcMar-ISRm11	CLASSII	0	0.425956	0.320596	0	0.507575	0	0	0.211279
DNA/TcMar-m44	CLASSII	4.0107	1.0391	1.46161	1.78959	1.17616	1.50735	1.43523	0.945917
DNA/TcMar-Mariner	CLASSII	1.28915	1.72834	1.40967	1.86316	1.58865	2.30754	1.69912	1.75253
DNA/TcMar-Pogo	CLASSII	0.58509	1.60968	1.68485	7.65855	6.07914	5.39271	3.90786	5.27623
DNA/TcMar-Tc1	CLASSII	1.44572	1.32395	0.953928	1.12501	0.980543	1.36569	1.02556	1.00346
DNA/TcMar-Tc2	CLASSII	5.77254	3.33515	0.811236	5.45118	2.43376	3.30916	4.42776	4.15516
DNA/TcMar-Tc4	CLASSII	2.47373	3.68253	1.49745	6.05991	2.90579	6.87351	4.90505	5.26434
DNA/TcMar-Tigger	CLASSII	1.5143	2.63167	1.27201	2.18511	1.52569	2.03466	1.50599	1.80697
DNA/Zator	CLASSII	NA	NA	NA	1.41607	1.06596	1.02932	0.370954	0.588259
DNA/Zisupton	CLASSII	0	NA	0	0.362944	0.354238	0.346651	0.489613	0.920071
LINE	CLASSI	1.047	1.07204	0.666085	1.03629	0.991515	1.01759	0.921721	0.887513
LINE/CR1	CLASSI	1.02903	1.11912	0.664844	0.694983	0.643139	1.04329	0.725494	0.788216
LINE/CR1-Zenon	CLASSI	0.223217	0.303729	0.171529	0.482868	0.544157	0.149372	0.107209	0.11797
LINE/Dong-R4	CLASSI	0.845793	0.37509	0.202724	0.834215	0.70439	0.89496	0.940756	1.01578
LINE/I	CLASSI	0.491684	0.76965	0.622059	1.33993	0.951042	0.723677	0.666558	0.763193
LINE/I-Jockey	CLASSI	0.312391	0.276728	0.555162	0.3281	0.259512	0.479532	0.368527	0.36404
LINE/L1	CLASSI	1.71567	1.04096	1.02537	0.90733	0.599046	0.597488	0.452015	0.545365
LINE/L1-Tx1	CLASSI	0.274955	0.174272	0.146313	0.176099	0.218967	0.251559	0.323716	0.34339
LINE/L2	CLASSI	1.55381	1.57402	2.12751	2.95341	2.41027	3.50551	3.54796	3.06553
LINE/Penelope	CLASSI	1.00267	1.27238	1.19287	1.50127	1.22592	1.67716	1.46392	1.31987
LINE/R1	CLASSI	1.24897	1.58965	1.02542	1.00389	1.08614	1.05467	1.32886	1.30617
LINE/R1-LOA	CLASSI	1.22358	3.03643	1.50108	2.9386	2.33735	3.01577	2.29013	2.07791
LINE/R2-NeSL	CLASSI	0.621658	0.0140768	0.268965	0.343519	1.97904	1.36775	0.936393	1.23401
LINE/RTE	CLASSI	7.51892	5.47307	1.12209	3.08988	2.65155	3.11887	2.80795	2.62431
LINE/RTE-BovB	CLASSI	0.801565	0.82096	0.451658	0.777439	0.806847	0.884852	0.840981	0.820098
LINE/RTE-RTE	CLASSI	1.74726	1.01353	0.711026	1.36966	1.06019	0.759266	1.24715	1.41166
LINE/RTE-X	CLASSI	1.94713	1.02475	0.306896	1.3076	1.03416	1.399	1.23225	1.39225
LTR	CLASSII	NA	NA	0	0.569867	0.780064	0.852324	0.994452	0.85527
LTR/Copia	CLASSII	1.52007	2.25448	3.84466	1.24503	1.07426	1.0532	1.33828	0.967788
LTR/ERV1	CLASSII	0	NA	4.19631	4.7344	2.15882	1.84456	1.92286	1.77478
LTR/ERVK	CLASSII	15.9466	6.31053	4.53944	9.52522	9.41791	14.3836	10.0149	9.39239
LTR/Gypsy	CLASSII	0.807348	0.742774	1.04945	0.766174	0.912931	0.732809	0.891826	0.906581
LTR/Pao	CLASSII	0.254913	0.347261	1.28239	1.09609	1.23284	2.63378	2.03671	2.02143
RC/Helitron	CLASSII	0.614859	0.659918	0.923752	0.69349	0.657431	0.56137	0.467941	0.504344
Satellite	Others	1.5694	3.04956	2.21986	3.57927	4.02323	2.7795	2.4509	2.70592
SINE/Alu	CLASSI	NA	2.08573	NA	NA	NA	NA	NA	NA
SINE/B4	CLASSI	0.288787	0.184409	0.266515	0.205668	0.34089	0.429654	0.27926	0.411596
SINE/ID	CLASSI	0.449519	0.267428	0.185416	0.350828	0.2222	0.408539	0.238166	0.281176
SINE/tRNA	CLASSI	0.593544	0.753431	0.345319	0.513149	0.4933	0.479596	0.471078	0.438539
SINE/tRNA-Deu	CLASSI	0.424933	1.43023	0.335578	0.598966	0.446853	0.366276	0.379848	0.363156
SINE/tRNA-Deu-RTE	CLASSI	2.91402	1.62985	1.34588	2.04069	1.6674	3.43723	3.2722	2.6188
SINE/tRNA-I	CLASSI	0.537936	0.648127	0.0877917	0.143719	0.235474	0.301379	0.0505783	0.076039
SINE/tRNA-Meta	CLASSI	NA	NA	0.833003	NA	1.11699	0.0224145	0.236668	0.363072
SINE/U	CLASSI	0	NA	1.05848	0.198646	NA	0	0.084184	0
snRNA	Others	6.4756	3.44661	1.51672	4.38184	3.43829	4.56064	2.8701	3.58596
Unknown	Unknown	0.695661	0.696759	0.711682	0.764527	0.734546	0.642818	0.58506	0.606344
Average CpG methylation level of TE superfamilies in the termite genomes. Methylation level was quantified as the ratio of the percentage of methylated CpG sites of the TE superfamily to that of the genome. NA means TE superfamily not found.
