# Supplementary material for: Arms races between selfish genetic elements and their host defence in termites
Source: Nat Commun. 2026 Feb 13;17:1702. doi: 10.1038/s41467-026-69550-6 (PMC12909921; doi:10.1038/s41467-026-69550-6)
Supplement: Supplementary file 5 — Supplementary Data 3 [file 41467_2026_69550_MOESM5_ESM.xlsx]

## Sheet: Sheet1
Supplementary Data 3. TE defense genes in termite and woodroach genomes.
Gene symbol *	Gene name in Drosophila	Reference protein for running miniprot prediction	Reference species	Functions based on Drosophila	Present in all studied termites + woodroach species?
Mael	maelstrom	protein maelstrom homolog	Zootermopsis nevadensis	retrotransposon silencing; piRNA processing	Yes
Aub	aubergine	LOC110829791	Zootermopsis nevadensis	retrotransposon silencing; piRNA processing	Yes
Piwi_1	P-element induced wimpy testis	LOC110838119	Zootermopsis nevadensis	retrotransposon silencing; piRNA processing	Yes
Piwi_2	P-element induced wimpy testis	LOC110829777	Zootermopsis nevadensis	retrotransposon silencing; piRNA processing	Yes
Tet	Ten-Eleven Translocation (TET) family protein	Tet	Zootermopsis nevadensis	retrotransposon silencing; DNA methylation	Yes
twin	twin	twin	Zootermopsis nevadensis	retrotransposon silencing	Yes
Hen1	Hen1 methyltransferase	LOC111867809	Cryptotermes secundus	retrotransposon silencing; piRNA processing	Yes
Spin-E	spindle E	LOC110840169	Zootermopsis nevadensis	retrotransposon silencing; piRNA processing	Yes
ash1	absent, small, or homeotic discs 1	ash1	Cryptotermes secundus	retrotransposon silencing	Yes
Mi-2	Mi-2	Mi-2	Zootermopsis nevadensis	retrotransposon silencing	Yes
Hmt4-20	Histone methyltransferase 4-20	Hmt4-20	Zootermopsis nevadensis	retrotransposon silencing	Yes
Krimp_1	krimper	LOC110830243	Zootermopsis nevadensis	retrotransposon silencing; piRNA processing	Yes
Krimp_2	krimper	Spf30	Zootermopsis nevadensis	retrotransposon silencing; piRNA processing	Yes
Krimp_3	krimper	LOC110834405	Zootermopsis nevadensis	retrotransposon silencing; piRNA processing	Yes
Krimp_4	krimper	LOC110830229	Zootermopsis nevadensis	retrotransposon silencing; piRNA processing	Yes
Set2	SET domain containing 2	Set2	Cryptotermes secundus	retrotransposon silencing	Yes
Sov	small ovary	LOC110833782	Zootermopsis nevadensis	retrotransposon silencing	Yes
Ago3	Argonaute 3	LOC111867468	Cryptotermes secundus	retrotransposon silencing; piRNA processing	Yes
Su(var)2-10	Suppressor of variegation 2-10	Su(var)2-10	Zootermopsis nevadensis	retrotransposon silencing	Yes
Qin	qin	LOC110834213	Zootermopsis nevadensis	retrotransposon silencing; piRNA processing	Yes
tapas	tapas	LOC110827880	Zootermopsis nevadensis	retrotransposon silencing; piRNA processing	Yes
Papi_1	papi	LOC110833970	Zootermopsis nevadensis	retrotransposon silencing; piRNA processing	Yes
Papi_2	papi	spoon	Zootermopsis nevadensis	retrotransposon silencing; piRNA processing	Yes
tej	tejas	LOC110836625	Zootermopsis nevadensis	retrotransposon silencing; piRNA processing	Not found in Odontotermes and Trinervitermes
Kots	Kotsubu	LOC111862163	Cryptotermes secundus	retrotransposon silencing; piRNA processing	Yes
shu	shutdown	LOC111866206	Cryptotermes secundus	retrotransposon silencing; piRNA processing	Yes
HDAC1	Histone deacetylase 1	HDAC1	Zootermopsis nevadensis	retrotransposon silencing	Yes
NSD	Nuclear receptor binding SET domain protein	NSD	Cryptotermes secundus	retrotransposon silencing	Yes
MEP-1	MEP-1	LOC110834697	Zootermopsis nevadensis	retrotransposon silencing	Yes
Mt2	Methyltransferase 2	LOC110837652	Zootermopsis nevadensis	retrotransposon silencing	Yes
lwr	lesswright	lwr	Zootermopsis nevadensis	retrotransposon silencing	Yes
egg	eggless	egg	Cryptotermes secundus	retrotransposon silencing	Yes
Fmr1	Fragile X messenger ribonucleoprotein 1	Fmr1	Cryptotermes secundus	retrotransposon silencing; piRNA processing	Yes
Nbr	Nibbler	Nbr	Zootermopsis nevadensis	retrotransposon silencing; piRNA processing	Yes
tral	trailer hitch	LOC110833239	Zootermopsis nevadensis	retrotransposon silencing	Yes
armi	armitage	armi	Cryptotermes secundus	piRNA processing	Yes
BoYb	Brother of Yb	BoYb	Cryptotermes secundus	piRNA processing	Yes
CG11263		LOC110835052	Zootermopsis nevadensis	piRNA processing	Yes
daed	daedalus	LOC111869146	Cryptotermes secundus	piRNA processing	Yes
fs-1-Yb	female sterile (1) Yb	Mnat_00477	Macrotermes	piRNA processing	Yes
Gasz	Gasz	LOC110829640	Zootermopsis nevadensis	piRNA processing	Yes
Hel25E	Helicase at 25E	Hel25E	Zootermopsis nevadensis	piRNA processing	Yes
Mino	minotaur	mino	Cryptotermes secundus	piRNA processing	Yes
Tud	tudor	LOC110838693	Zootermopsis nevadensis]	piRNA processing	Yes
vas	vasa	PNF16389	Cryptotermes secundus	piRNA processing	Yes
Zuc	zucchini	zuc	Zootermopsis nevadensis	piRNA processing	Yes
Csul	capsuleen	Csul	Cryptotermes secundus	piRNA processing	Yes
Vls	valois	Protein valois	Gryllus bimaculatus	piRNA processing	Yes
Trim	tripartite motif family	LOC111867012	Cryptotermes secundus	DNA methylation	Yes
DNMT1	DNA (cytosine-5)-methyltransferase 1	LOC111866393	Cryptotermes secundus	DNA methylation	Yes
DNMT3	DNA methyltransferase 3	LOC111863707	Cryptotermes secundus	DNA methylation	Yes
* Based on its symbol in Drosophila melanogaster. If a gene has multiple homologs in the reference species, all homologs are retained and _N suffixes are appended to the original gene symbol.
