# Supplementary material for: Arms races between selfish genetic elements and their host defence in termites
Source: Nat Commun. 2026 Feb 13;17:1702. doi: 10.1038/s41467-026-69550-6 (PMC12909921; doi:10.1038/s41467-026-69550-6)
Supplement: Supplementary file 8 — Source data [file 41467_2026_69550_MOESM8_ESM.xlsx]

## Sheet: Figure 1b
TE superfamiliy abundance across species (log10 transformed)
	Trin	Mbel	Mbel_S	Odon	Rgra	Csec	Znev	Mdar
DNA	4.44417	4.42146	4.44795	4.34019	3.94438	4.19075	3.60358	3.86593
DNA/Academ-1	1.32222	0	0	0	0	0	0	0.30103
DNA/CMC-Chapaev-3	4.26105	3.9874	4.02193	3.92619	3.75626	3.43569	3.06744	3.34908
DNA/CMC-EnSpm	0.69897	0	0.477121	0.30103	0	0	0	0
DNA/CMC-Transib	3.10551	3.26553	3.29601	4.00975	3.04727	3.25816	3.17898	2.85309
DNA/Ginger-2	3.31112	4.35424	4.37559	4.15936	2.52634	1.61278	1.39794	1.36173
DNA/hAT-Ac	2.99607	3.0406	3.07846	3.0026	3.09272	3.31197	3.87477	2.74974
DNA/hAT-Blackjack	3.59129	3.60692	3.64326	3.57955	3.79036	3.77525	3.47494	4.03427
DNA/hAT-Charlie	4.60439	4.57781	4.60691	4.56117	4.73739	4.70542	4.52377	4.8094
DNA/hAT-hAT19	3.35984	3.34772	3.3813	3.3294	3.24477	4.1428	2.78746	3.07737
DNA/hAT-hATm	0	0	0	0	0	0.477121	0	0
DNA/hAT-hATx	1.89209	1.53148	1.5563	1.6902	2.25768	0.477121	2.41497	0.30103
DNA/hAT-hobo	1.74036	1.96848	1.91908	1.6902	1.69897	0	0	0
DNA/hAT-Tag1	0	0.477121	0.477121	0.30103	0.778151	0.30103	0.30103	0.477121
DNA/hAT-Tip100	3.88292	3.89115	3.91598	3.82918	4.00677	3.55787	3.31197	2.97451
DNA/Kolobok-Hydra	3.14706	2.70586	2.72428	2.70586	2.62118	2.09342	1.77815	2.50786
DNA/Kolobok-T2	0.477121	0.477121	0.477121	0.60206	0	0	0	0
DNA/Maverick	3.87645	3.56984	3.74865	3.50311	3.03782	2.4216	2.12057	2.66464
DNA/Merlin	3.03181	2.29667	2.31597	2.32222	2.5832	1.85733	2.29447	2.07555
DNA/MULE-MuDR	3.72378	3.68726	3.71892	3.7336	3.6583	2.36173	2.08991	2.2878
DNA/P	2.91487	2.74429	2.7767	2.67761	2.78604	3.11694	2.53148	2.94201
DNA/PIF-Harbinger	3.99392	3.89354	3.92454	3.84893	4.02156	4.12117	4.23167	3.7635
DNA/PiggyBac	4.55376	4.27177	4.30371	4.45391	4.17146	4.42894	3.6777	4.0937
DNA/Sola-1	3.17898	3.2418	3.27577	3.27784	2.52244	2.05308	2.35411	2.17319
DNA/Sola-2	2.84757	2.96426	2.99826	2.92012	3.05956	3.81191	2.79657	2.99344
DNA/TcMar	1.97313	1.94939	1.97313	1.85126	1.44716	1.43136	1.91381	0.845098
DNA/TcMar-Fot1	3.54888	3.30942	3.34025	3.27531	3.45561	2.95182	2.88649	3.4979
DNA/TcMar-ISRm11	1.79934	1.8451	1.85126	1.79239	1.77815	1.92942	2.84757	1.44716
DNA/TcMar-m44	3.22011	3.63083	3.66096	3.67943	3.40807	4.1249	3.25479	3.36884
DNA/TcMar-Mariner	5.37898	5.39168	5.42041	5.43269	5.14804	5.35963	4.88224	5.23648
DNA/TcMar-Pogo	3.38039	3.41363	3.44012	3.35238	3.7644	3.32634	2.84819	3.37949
DNA/TcMar-Tc1	5.06967	5.18419	5.21118	5.13703	4.97159	5.07251	4.60576	4.6787
DNA/TcMar-Tc2	3.92681	3.96365	3.99423	4.10971	4.02073	4.1628	3.2887	3.21085
DNA/TcMar-Tc4	2.51455	2.35025	2.37658	2.25527	2.39094	2.34242	2.52504	2.44716
DNA/TcMar-Tigger	4.65741	4.50529	4.53862	4.53548	4.60131	4.2814	4.02498	3.99813
DNA/Zator	1.92428	1.85126	1.88649	1.90309	2.08991	0	0.30103	0
DNA/Zisupton	2.19866	1.96848	2.0086	2.25285	1.92942	0.477121	0.60206	0.69897
LINE	4.56129	4.3618	4.3892	4.3862	4.38218	4.36717	3.94463	4.37869
LINE/CR1	4.91265	4.56771	4.58407	4.69055	4.34579	4.40138	4.41415	3.87338
LINE/CR1-Zenon	3.18498	3.82387	3.85697	3.96895	2.87506	2.65706	2.26951	2.71349
LINE/Dong-R4	4.56797	4.23917	4.2615	4.21413	4.06198	3.90309	3.88868	4.50706
LINE/I	3.61236	3.58794	3.61826	3.60681	3.73656	4.63042	3.41196	4.19789
LINE/I-Jockey	4.25677	4.14644	4.17187	4.21288	4.17017	4.62655	3.86415	4.39496
LINE/L1	3.06633	2.88252	2.90472	2.94201	2.56937	3.24105	2.42488	2.29885
LINE/L1-Tx1	3.55847	3.60574	3.63124	3.52737	3.71809	3.54008	3.24724	3.75259
LINE/L2	5.19876	5.09908	5.12579	5.14243	4.90323	5.12632	4.61768	4.65751
LINE/Penelope	4.77757	4.85051	4.87819	4.70277	4.77689	4.84265	4.30503	4.63431
LINE/Proto2	0	0	0	0	0.30103	0	0	0.30103
LINE/R1	4.5298	3.75861	3.78789	3.77873	3.45209	2.78817	3.17869	2.94448
LINE/R1-LOA	4.19145	4.22456	4.25132	4.36515	4.0493	4.13539	2.98588	3.31281
LINE/R2-NeSL	3.46015	2.83506	2.8739	2.79934	2.80686	2.233	1.716	2.06819
LINE/RTE	3.68323	3.27021	3.29358	3.30255	3.19756	2.90634	2.75358	3.4096
LINE/RTE-BovB	5.82369	5.80404	5.83192	5.82037	5.6482	5.82082	5.42388	6.0154
LINE/RTE-RTE	2.65225	2.617	2.66932	2.58995	2.73239	2.25527	2.38382	3.10278
LINE/RTE-X	3.11394	3.21617	3.23578	3.14082	3.32777	2.86392	2.89432	3.01072
LTR	4.02743	2.96047	2.98363	2.94498	2.29447	1.68124	1.25527	1.14613
LTR/Copia	3.74068	3.86564	3.90639	3.83347	4.05645	4.04159	2.93095	2.99957
LTR/ERV1	3.00389	2.63448	2.65321	2.64738	2.68574	2.32838	1.07918	1.47712
LTR/ERVK	2.1038	2.11394	2.15229	2.13672	2.16732	2.20412	2.33244	2.14922
LTR/Gypsy	4.62222	4.26949	4.30365	4.36534	4.28137	4.88694	4.09237	3.79239
LTR/Pao	3.91593	3.57738	3.62366	4.14439	3.34518	2.8848	2.57978	2.98632
RC/Helitron	3.98399	3.63236	3.66219	3.62778	3.57241	3.67834	3.14799	3.5412
SINE/Alu	0.60206	0.477121	0.30103	0.477121	0.30103	0.30103	2.11059	0.477121
SINE/B4	2.3483	2.4183	2.45788	2.45484	2.49276	2.62737	2.3075	3.05231
SINE/ID	2.33445	2.43616	2.45332	2.35793	2.60531	2.83822	2.48144	2.92065
SINE/tRNA	5.60575	5.53533	5.56371	5.56037	5.50885	5.73524	4.79852	5.43509
SINE/tRNA-Deu	3.73751	4.38493	4.41777	4.25205	4.05273	3.72296	3.70364	3.55799
SINE/tRNA-Deu-RTE	1.98227	2.07555	2.14301	1.83885	2.05308	2.91855	1.68124	1.76343
SINE/tRNA-I	3.31576	3.31869	3.34694	3.28307	3.97419	4.02959	3.34537	4.4609
SINE/tRNA-Meta	2.04139	2.16732	2.21748	2.47857	1.27875	2.41664	0.30103	0.30103
SINE/U	1.23045	1.39794	1.39794	1.34242	1.51851	1.76343	1	1.30103

## Sheet: Figure 1c
Top variable TE superfamily abundance across species
	DNA/Maverick	LTR/Pao	DNA/Kolobok-Hydra	LINE/R2-NeSL	DNA/Merlin	DNA/MULE-MuDR	DNA/CMC-Transib	DNA/TcMar-Pogo	LINE/RTE-X	DNA/TcMar-Tc2	LINE/L1	LTR/Copia	SINE/tRNA-Deu	DNA/CMC-Chapaev-3	DNA/TcMar-m44	DNA/Ginger-2	LTR	DNA/Zator	DNA/hAT-hobo	SINE/tRNA-Meta	DNA/Zisupton	DNA/hAT-hATx	LTR/ERV1	LINE/CR1-Zenon	SINE/Alu	LINE/R1
Trin	3.87645	3.91593	3.14706	3.46015	3.03181	3.72378	3.10551	3.38039	3.11394	3.92681	3.06633	3.74068	3.73751	4.26105	3.22011	3.31112	4.02743	1.92428	1.74036	2.04139	2.19866	1.89209	3.00389	3.18498	0.60206	4.5298
Mbel	3.56984	3.57738	2.70586	2.83506	2.29667	3.68726	3.26553	3.41363	3.21617	3.96365	2.88252	3.86564	4.38493	3.9874	3.63083	4.35424	2.96047	1.85126	1.96848	2.16732	1.96848	1.53148	2.63448	3.82387	0.477121	3.75861
Mbel_S	3.74865	3.62366	2.72428	2.8739	2.31597	3.71892	3.29601	3.44012	3.23578	3.99423	2.90472	3.90639	4.41777	4.02193	3.66096	4.37559	2.98363	1.88649	1.91908	2.21748	2.0086	1.5563	2.65321	3.85697	0.30103	3.78789
Odon	3.50311	4.14439	2.70586	2.79934	2.32222	3.7336	4.00975	3.35238	3.14082	4.10971	2.94201	3.83347	4.25205	3.92619	3.67943	4.15936	2.94498	1.90309	1.6902	2.47857	2.25285	1.6902	2.64738	3.96895	0.477121	3.77873
Rgra	3.03782	3.34518	2.62118	2.80686	2.5832	3.6583	3.04727	3.7644	3.32777	4.02073	2.56937	4.05645	4.05273	3.75626	3.40807	2.52634	2.29447	2.08991	1.69897	1.27875	1.92942	2.25768	2.68574	2.87506	0.30103	3.45209
Csec	2.4216	2.8848	2.09342	2.233	1.85733	2.36173	3.25816	3.32634	2.86392	4.1628	3.24105	4.04159	3.72296	3.43569	4.1249	1.61278	1.68124	0	0	2.41664	0.477121	0.477121	2.32838	2.65706	0.30103	2.78817
Znev	2.12057	2.57978	1.77815	1.716	2.29447	2.08991	3.17898	2.84819	2.89432	3.2887	2.42488	2.93095	3.70364	3.06744	3.25479	1.39794	1.25527	0.30103	0	0.30103	0.60206	2.41497	1.07918	2.26951	2.11059	3.17869
Mdar	2.66464	2.98632	2.50786	2.06819	2.07555	2.2878	2.85309	3.37949	3.01072	3.21085	2.29885	2.99957	3.55799	3.34908	3.36884	1.36173	1.14613	0	0	0.30103	0.69897	0.30103	1.47712	2.71349	0.477121	2.94448

## Sheet: Figure 1d
Methylation level of TE superfamilies across species
	Trin	Mbel	Mbel_S	Odon	Rgra	Csec	Znev	Mdar
DNA	-0.0898858	-0.0448582	-0.0581281	-0.0592096	-0.26068	-0.552657	-0.267039	-0.0496248
DNA/Academ-1	-2.30259	NA	NA	NA	NA	NA	NA	NA
DNA/CMC-Chapaev-3	0.173767	0.289067	0.323387	0.683408	0.522815	-0.280254	0.125384	0.338544
DNA/CMC-Transib	0.391631	0.589431	0.392928	0.411519	0.964609	-0.400553	-0.504877	0.644963
DNA/Ginger-2	-0.695893	-0.854147	-0.822214	-1.7287	-1.46247	NA	NA	-2.30259
DNA/hAT-Ac	0.105095	-0.897133	-1.05617	-0.549956	-0.23259	-1.23889	-0.231335	-0.59697
DNA/hAT-Blackjack	-0.332622	-0.0708434	-0.0980648	0.0510898	0.137094	-0.444695	-0.57485	-0.782471
DNA/hAT-Charlie	-0.389529	-0.399036	-0.490408	-0.255188	-0.286583	-0.337164	-0.111515	-0.333092
DNA/hAT-hAT19	0.792209	0.898359	0.908168	0.958388	1.40209	0.651353	0.546351	0.380684
DNA/hAT-hATx	0.401294	0.19828	0.546626	0.374471	-0.322448	NA	-0.786967	NA
DNA/hAT-hobo	-0.750075	-0.547423	-0.272365	-0.265317	-1.43026	NA	NA	NA
DNA/hAT-Tip100	-0.61171	-0.290165	-0.479012	-0.237615	-0.197899	-0.423196	-0.279922	-0.0733024
DNA/Kolobok-Hydra	0.639278	0.776619	0.314543	0.105818	0.628823	-2.30259	0.208882	0.783327
DNA/Maverick	-2.11201	-2.19051	-2.16093	-2.06311	-1.3417	-2.30259	0.28111	0.71012
DNA/Merlin	0.428778	-0.300907	0.145955	0.823696	0.51025	-0.782456	1.0917	1.90105
DNA/MULE-MuDR	-1.42233	-1.70511	-1.73344	-1.41062	-0.256385	-1.19609	0.685387	-0.200957
DNA/P	0.999129	1.5019	1.12563	1.81552	0.792552	0.929655	0.177823	0.491617
DNA/PIF-Harbinger	-0.0615065	0.00402195	0.00655915	0.31259	0.126522	0.602599	0.142895	-0.0289312
DNA/PiggyBac	1.56217	1.83718	1.80264	1.91952	1.57576	1.72585	1.80944	1.9592
DNA/Sola-1	-0.750409	-0.934167	-0.957217	-0.814161	-2.30259	-2.30259	-0.301935	-0.631663
DNA/Sola-2	0.680984	0.374868	0.38295	0.767906	1.55336	0.292765	1.43356	2.19118
DNA/TcMar	0.549059	0.83801	0.736521	0.942	-2.30259	-2.30259	-1.26907	NA
DNA/TcMar-Fot1	-1.21917	-0.968166	-1.21892	-0.945705	-1.0838	-2.30259	-1.47617	-0.885783
DNA/TcMar-ISRm11	-0.498279	-2.30259	-1.16706	-2.30259	-2.30259	-0.866082	-0.642538	-2.30259
DNA/TcMar-m44	0.243856	0.428679	0.0448936	0.47459	0.636361	0.445721	0.130236	1.41359
DNA/TcMar-Mariner	0.523931	0.5873	0.616553	0.878605	0.674555	0.411894	0.603407	0.328694
DNA/TcMar-Pogo	1.82118	1.38826	1.68199	1.70342	2.0488	0.579333	0.536307	-0.378205
DNA/TcMar-Tc1	0.0774636	0.118283	0.0984483	0.382323	0.202946	0.0525239	0.353433	0.435488
DNA/TcMar-Tc2	0.929703	1.51023	1.44813	1.22647	1.71401	-0.0929536	1.23406	1.77029
DNA/TcMar-Tc4	1.10054	1.61045	1.67977	1.94212	1.81806	0.46841	1.33039	0.945355
DNA/TcMar-Tigger	0.485929	0.47374	0.645516	0.758305	0.826414	0.31628	1.00491	0.4789
DNA/Zator	0.153546	-0.752995	-0.37359	0.121615	0.416123	NA	NA	NA
DNA/Zisupton	-0.789134	-0.528289	0.0198727	-0.805977	-0.770149	-2.30259	NA	-2.30259
LINE	0.0875668	0.0214882	-0.0125653	0.111177	0.127765	-0.266462	0.15875	0.137152
LINE/CR1	-0.296873	-0.191773	-0.118541	0.133908	-0.229435	-0.268084	0.198129	0.12136
LINE/CR1-Zenon	-0.439813	-1.57403	-1.5234	-1.38881	-0.539794	-1.30369	-0.907012	-1.12943
LINE/Dong-R4	-0.217671	0.0399476	0.109553	-0.00505262	-0.0680482	-1.19494	-0.744251	-0.0557313
LINE/I	0.0497819	-0.265844	-0.147117	-0.193976	0.364591	-0.325648	-0.139664	-0.524783
LINE/I-Jockey	-1.02301	-0.758161	-0.767785	-0.545534	-0.848399	-0.422873	-0.976231	-0.885783
LINE/L1	-0.358039	-0.59418	-0.437939	-0.360271	0.00730366	0.11811	0.131869	0.596456
LINE/L1-Tx1	-1.14267	-0.858693	-0.813306	-1.04538	-1.287	-1.40115	-1.29364	-0.980951
LINE/L2	0.920392	1.29417	1.15232	1.28246	1.11626	0.800883	0.515229	0.503079
LINE/Penelope	0.282104	0.447193	0.350569	0.575016	0.470797	0.256862	0.316549	0.0977384
LINE/R1	0.170701	0.356874	0.340871	0.143812	0.098842	0.118155	0.524522	0.299339
LINE/R1-LOA	0.890913	0.871348	0.778366	1.13648	1.1114	0.470678	1.14308	0.280343
LINE/R2-NeSL	0.731906	0.035746	0.288187	0.383734	-0.813014	-0.997054	-2.17088	-0.326204
LINE/RTE	1.01216	1.06745	1.00222	1.16903	1.15998	0.20056	1.71795	2.03063
LINE/RTE-BovB	-0.0977819	-0.0608327	-0.0832754	-0.0152641	-0.130748	-0.594827	-0.0823383	-0.103623
LINE/RTE-RTE	0.148585	0.297991	0.413209	-0.151677	0.385034	-0.209456	0.107536	0.613706
LINE/RTE-X	0.125893	0.286868	0.400284	0.404795	0.341884	-0.899198	0.117558	0.716436
LTR	-0.12776	0.0902539	-0.0457614	-0.0488495	-0.400675	-2.30259	NA	NA
LTR/Copia	0.160639	0.363451	0.0655888	0.142537	0.296419	1.37236	0.856321	0.482472
LTR/ERV1	0.814841	0.704515	0.628493	0.665037	1.57576	1.45776	NA	-2.30259
LTR/ERVK	2.25318	2.31401	2.25049	2.67301	2.26439	1.53459	1.85794	2.7755
LTR/Gypsy	0.0128484	-0.00820726	0.00655915	-0.182952	-0.14367	0.139287	-0.171057	-0.0972291
LTR/Pao	0.287311	0.759267	0.75209	1.00568	0.179058	0.323811	-0.804613	-1.03588
RC/Helitron	-0.277823	-0.565738	-0.503611	-0.413442	-0.231314	0.0234747	-0.274545	-0.33567
Satellite	1.41664	0.936445	1.03173	1.05762	1.30271	0.841506	1.14726	0.512466
SINE/Alu	NA	NA	NA	NA	NA	NA	0.781952	NA
SINE/B4	-0.81896	-0.969534	-0.67022	-0.635531	-1.18525	-1.00372	-1.25734	-0.944724
SINE/ID	-1.13258	-1.08422	-0.964493	-0.676214	-0.79667	-1.25381	-1.00123	-0.598712
SINE/tRNA	-0.522055	-0.560229	-0.618894	-0.545424	-0.489147	-0.808964	-0.158491	-0.365941
SINE/tRNA-Deu	-0.603575	-0.734286	-0.769691	-0.762978	-0.358153	-0.831082	0.425421	-0.644486
SINE/tRNA-Deu-RTE	0.569508	1.21556	1.00019	1.26334	0.761129	0.368715	0.548033	1.10328
SINE/tRNA-I	-1.09221	-1.89327	-1.73705	-0.912849	-1.41174	-1.67242	-0.290183	-0.449517
SINE/tRNA-Meta	0.196384	-1.08866	-0.769872	-2.10034	NA	-0.0693472	NA	NA
SINE/U	NA	-1.69182	-2.30259	-2.30259	-1.2085	0.147106	NA	-2.30259
snRNA	1.26364	1.0886	1.30453	1.53915	1.50003	0.480402	1.26599	1.88337
Unknown	-0.180868	-0.378248	-0.347653	-0.297304	-0.145573	-0.208646	-0.227203	-0.228582

## Sheet: Figure 1e
Methylation level of top variable TE superfamilies across species
	DNA/Maverick	LTR/Pao	DNA/Kolobok-Hydra	LINE/R2-NeSL	DNA/Merlin	DNA/MULE-MuDR	DNA/CMC-Transib	DNA/TcMar-Pogo	LINE/RTE-X	DNA/TcMar-Tc2	LINE/L1	LTR/Copia	SINE/tRNA-Deu	DNA/CMC-Chapaev-3	DNA/TcMar-m44	DNA/Ginger-2	LTR	DNA/Zator	DNA/hAT-hobo	SINE/tRNA-Meta	DNA/Zisupton	DNA/hAT-hATx	LTR/ERV1	LINE/CR1-Zenon	SINE/Alu	LINE/R1
Trin	0.0209946	1.23284	1.79511	1.97904	1.43538	0.141151	1.37939	2	1.03416	2	0.599046	1.07426	0.446853	1.08978	1.17616	0.398629	0.780064	1.06596	0.372331	1.11699	0.354238	1.39376	2	0.544157	NA	1.08614
Mbel	0.0118595	2	2	0.936393	0.640147	0.0817517	1.70296	2	1.23225	2	0.452015	1.33828	0.379848	1.23518	1.43523	0.325646	0.994452	0.370954	0.478439	0.236668	0.489613	1.1193	1.92286	0.107209	NA	1.32886
Mbel_S	0.0152182	2	1.26963	1.23401	1.05714	0.0766749	1.38131	2	1.39225	2	0.545365	0.967788	0.363156	1.2818	0.945917	0.339458	0.85527	0.588259	0.661576	0.363072	0.920071	1.62741	1.77478	0.11797	NA	1.30617
Odon	0.0270583	2	1.01162	1.36775	2	0.143992	1.40911	2	1.399	2	0.597488	1.0532	0.366276	1.88062	1.50735	0.0775149	0.852324	1.02932	0.666963	0.0224145	0.346651	1.35422	1.84456	0.149372	NA	1.05467
Rgra	0.1614	1.09609	1.7754	0.343519	1.56571	0.673844	2	2	1.3076	2	0.90733	1.24503	0.598966	1.58677	1.78959	0.131664	0.569867	1.41607	0.139247	NA	0.362944	0.624374	2	0.482868	NA	1.00389
Csec	0	1.28239	0	0.268965	0.357282	0.202373	0.569949	1.68485	0.306896	0.811236	1.02537	2	0.335578	0.655592	1.46161	NA	0	NA	NA	0.833003	0	NA	2	0.171529	NA	1.02542
Znev	1.2246	0.347261	1.1323	0.0140768	2	1.88454	0.50358	1.60968	1.02475	2	1.04096	2	1.43023	1.03358	1.0391	NA	NA	NA	NA	NA	NA	0.355223	NA	0.303729	2	1.58965
Mdar	1.93423	0.254913	2	0.621658	2	0.717947	1.80592	0.58509	1.94713	2	1.71567	1.52007	0.424933	1.3029	2	0	NA	NA	NA	NA	0	NA	0	0.223217	NA	1.24897

## Sheet: Figure 2a
TE age distribution in Mbellicosus genome
	TE_age	Freq	Percentage
1	Mbel	85	4 %
2	Macrotermitinae	239	11.1 %
3	Termitidae	403	18.8 %
4	GeoIsoptera	713	33.3 %
5	Older	704	32.8 %

## Sheet: Figure 2b
TE family ID	TE_age	Size	Number	Average Length
Cpun_ltr-1_family-158_inc	Older	95621	884	108.169
Cpun_ltr-1_family-160_inc	Older	57443	457	125.696
Cpun_ltr-1_family-259_inc	Older	26681	250	106.724
Cpun_ltr-1_family-264_inc	Older	136076	1130	120.421
Cpun_ltr-1_family-287_inc	Older	32714	272	120.272
Cpun_ltr-1_family-308_inc	Older	180152	1432	125.804
Cpun_ltr-1_family-328_inc	Older	93671	850	110.201
Cpun_ltr-1_family-365_inc	Older	130075	1051	123.763
Cpun_rnd-1_family-1050	Older	147653	317	465.782
Cpun_rnd-1_family-1059_unconfirmed	GeoIsoptera	3048	34	89.6471
Cpun_rnd-1_family-1288_unconfirmed	Older	8295	89	93.2022
Cpun_rnd-1_family-1419	Older	15176	41	370.146
Cpun_rnd-1_family-2_inc	Older	342017	1541	221.945
Cpun_rnd-1_family-354_s_1	Older	51418	439	117.125
Cpun_rnd-1_family-354_s_2	Older	88009	681	129.235
Cpun_rnd-1_family-388	Older	78009	380	205.287
Cpun_rnd-1_family-558	Older	6097	45	135.489
Cpun_rnd-1_family-644_s_1	Older	43328	273	158.711
Cpun_rnd-1_family-808_unconfirmed	GeoIsoptera	6951	68	102.221
Cpun_rnd-1_family-850_s_2_unconfirmed	Older	19298	198	97.4646
Cpun_rnd-1_family-853	Older	12448	58	214.621
Cpun_rnd-1_family-912	Older	6903	25	276.12
Cpun_rnd-1_family-956_s_2	Older	17774	37	480.378
Cpun_rnd-3_family-1116_unconfirmed	Older	20318	106	191.679
Cpun_rnd-3_family-222_inc	Older	6295	53	118.774
Cpun_rnd-3_family-315_unconfirmed	Older	12906	49	263.388
Cpun_rnd-3_family-3237	Older	23583	155	152.148
Cpun_rnd-3_family-751	GeoIsoptera	5647	39	144.795
Cpun_rnd-4_family-1290_inc	Older	15494	108	143.463
Cpun_rnd-4_family-134_unconfirmed	Older	3556	25	142.24
Cpun_rnd-4_family-142_inc	Older	32998	314	105.089
Cpun_rnd-4_family-1777_inc	GeoIsoptera	97562	526	185.479
Cpun_rnd-4_family-2239_unconfirmed	GeoIsoptera	20357	169	120.456
Cpun_rnd-4_family-2288_s_2	Older	16653	42	396.5
Cpun_rnd-4_family-2366_unconfirmed	Termitidae	4781	30	159.367
Cpun_rnd-4_family-2486_unconfirmed	GeoIsoptera	13183	90	146.478
Cpun_rnd-4_family-2952	Older	4889	32	152.781
Cpun_rnd-4_family-2970_inc	Older	12057	73	165.164
Cpun_rnd-4_family-342_inc	Older	38470	211	182.322
Cpun_rnd-4_family-4549_inc	Older	21162	33	641.273
Cpun_rnd-4_family-459_unconfirmed	GeoIsoptera	14501	92	157.62
Cpun_rnd-4_family-5186_unconfirmed	Older	19204	98	195.959
Cpun_rnd-4_family-551	GeoIsoptera	9635	25	385.4
Cpun_rnd-4_family-865	Older	72800	559	130.233
Cpun_rnd-4_family-983_unconfirmed	Older	16862	81	208.173
Cpun_rnd-5_family-10023_inc	GeoIsoptera	12866	43	299.209
Cpun_rnd-5_family-11107_inc	Older	12636	20	631.8
Cpun_rnd-5_family-1370_inc	Older	22411	136	164.787
Cpun_rnd-5_family-1508	Older	12682	21	603.905
Cpun_rnd-5_family-1551_inc	Older	12547	47	266.957
Cpun_rnd-5_family-2079_inc	Older	90390	770	117.39
Cpun_rnd-5_family-2095_inc	Older	12987	136	95.4926
Cpun_rnd-5_family-2342_s_1	Older	52105	594	87.7189
Cpun_rnd-5_family-2394_inc	Older	3660	26	140.769
Cpun_rnd-5_family-2784_unconfirmed	Older	9880	141	70.0709
Cpun_rnd-5_family-2862	Older	9797	21	466.524
Cpun_rnd-5_family-3368_inc	Older	15484	162	95.5802
Cpun_rnd-5_family-3566_s_1_unconfirmed	GeoIsoptera	7055	21	335.952
Cpun_rnd-5_family-363_inc	Older	129208	1125	114.852
Cpun_rnd-5_family-4197_unconfirmed	Older	3465	32	108.281
Cpun_rnd-5_family-422_inc	Older	26859	158	169.994
Cpun_rnd-5_family-469	Older	60121	477	126.04
Cpun_rnd-5_family-5204_inc	Macrotermitinae	7152	17	420.706
Cpun_rnd-5_family-5630_s_2	Older	129894	1022	127.098
Cpun_rnd-5_family-5870_inc	Older	6614	82	80.6585
Cpun_rnd-5_family-6771_unconfirmed	Older	2782	30	92.7333
Cpun_rnd-5_family-678	Older	47493	407	116.69
Cpun_rnd-5_family-740_inc	Older	12496	20	624.8
Cpun_rnd-5_family-7487_inc	Older	7471	93	80.3333
Cpun_rnd-5_family-7867_inc	GeoIsoptera	8452	53	159.472
Cpun_rnd-5_family-8198_unconfirmed	GeoIsoptera	8130	20	406.5
Cpun_rnd-5_family-943_inc	Older	9627	70	137.529
Cpun_rnd-5_family-9743_s_2_unconfirmed	Mbel	14843	39	380.59
Cpun_rnd-5_family-9787	Older	33409	111	300.982
Cpun_rnd-5_family-980	Older	11939	141	84.6738
Csec_ltr-1_family-15_inc	Older	67133	540	124.32
Csec_ltr-1_family-179_inc	Older	46553	472	98.6292
Csec_ltr-1_family-208_inc	Older	131914	1142	115.511
Csec_ltr-1_family-211_inc	Older	154419	1093	141.28
Csec_ltr-1_family-52_inc	Older	88758	700	126.797
Csec_ltr-1_family-80_s_3_inc	Older	91155	605	150.669
Csec_rnd-1_family-1	Older	509957	2517	202.605
Csec_rnd-1_family-127	Older	33218	150	221.453
Csec_rnd-1_family-132	Older	4817	38	126.763
Csec_rnd-1_family-135	Older	42204	48	879.25
Csec_rnd-1_family-169	Older	2843	11	258.455
Csec_rnd-1_family-201	Older	74930	366	204.727
Csec_rnd-1_family-22	Older	21741	158	137.601
Csec_rnd-1_family-247_s_1	Older	17689	41	431.439
Csec_rnd-1_family-274_s_1_s_1	Older	14555	76	191.513
Csec_rnd-1_family-275_s_2_s_1	Older	87755	909	96.5402
Csec_rnd-1_family-29	Older	3999	33	121.182
Csec_rnd-1_family-312_s_1_s_2	Older	64853	336	193.015
Csec_rnd-1_family-333_s_2	Older	46750	235	198.936
Csec_rnd-1_family-358_s_1	Older	17035	117	145.598
Csec_rnd-1_family-365	Older	235776	1082	217.908
Csec_rnd-1_family-407	Older	20892	34	614.471
Csec_rnd-1_family-416_s_2_s_0	Older	22743	208	109.341
Csec_rnd-1_family-449	Older	103352	996	103.767
Csec_rnd-1_family-479_s_1	Older	88608	917	96.6281
Csec_rnd-1_family-52	Older	96009	805	119.266
Csec_rnd-1_family-53	Older	393578	1286	306.048
Csec_rnd-1_family-534_inc	Older	10951	37	295.973
Csec_rnd-1_family-536	Older	8461	56	151.089
Csec_rnd-1_family-626_s_1	Older	5005	16	312.812
Csec_rnd-1_family-640	Older	60003	759	79.0553
Csec_rnd-1_family-651_s_0	Older	32869	126	260.865
Csec_rnd-1_family-67	Older	3147	24	131.125
Csec_rnd-1_family-687_s_2	Older	174860	1150	152.052
Csec_rnd-1_family-704_s_2_s_2	Older	81943	590	138.886
Csec_rnd-1_family-790_s_0_s_1	Older	231988	1226	189.223
Csec_rnd-1_family-797_s_2_inc	Older	223009	1285	173.548
Csec_rnd-1_family-95	Older	123461	768	160.757
Csec_rnd-1_family-99_s_3	Older	39502	148	266.905
Csec_rnd-4_family-1086	Older	95993	702	136.742
Csec_rnd-4_family-1106_inc	Older	20029	62	323.048
Csec_rnd-4_family-117	Older	161504	97	1664.99
Csec_rnd-4_family-1323	Older	19698	47	419.106
Csec_rnd-4_family-1340_inc	Older	22421	130	172.469
Csec_rnd-4_family-1459	Older	74307	240	309.613
Csec_rnd-4_family-1556_inc	Older	6725	53	126.887
Csec_rnd-4_family-1563_inc	Older	93524	805	116.179
Csec_rnd-4_family-1620	Older	93147	248	375.593
Csec_rnd-4_family-1636	Older	108403	672	161.314
Csec_rnd-4_family-244_inc	Older	19637	111	176.91
Csec_rnd-4_family-4732	Older	87817	571	153.795
Csec_rnd-4_family-5062	Older	15725	35	449.286
Csec_rnd-4_family-530_inc	Older	69796	435	160.451
Csec_rnd-4_family-763_inc	Older	102035	648	157.461
Csec_rnd-4_family-814	Older	140408	1192	117.792
Csec_rnd-4_family-974	Older	250278	2181	114.754
Csec_rnd-4_family-996_unconfirmed	Older	40666	352	115.528
Csec_rnd-5_family-10311_inc	Older	56274	85	662.047
Csec_rnd-5_family-1195_inc	Older	32799	83	395.169
Csec_rnd-5_family-12169	Older	21695	31	699.839
Csec_rnd-5_family-1300_inc	Older	70317	633	111.085
Csec_rnd-5_family-1383_inc	Older	2969	18	164.944
Csec_rnd-5_family-1384	Older	125512	286	438.853
Csec_rnd-5_family-14126	Older	120031	756	158.771
Csec_rnd-5_family-14169	Older	250840	1910	131.33
Csec_rnd-5_family-1423	Older	149841	1036	144.634
Csec_rnd-5_family-1547	Older	83567	578	144.58
Csec_rnd-5_family-16100_s_2_inc	Older	107894	870	124.016
Csec_rnd-5_family-1658_s_0	Older	39547	286	138.276
Csec_rnd-5_family-1658_s_2_s_2	Older	55721	544	102.428
Csec_rnd-5_family-1761_inc	Older	20221	148	136.628
Csec_rnd-5_family-1783	Older	56346	339	166.212
Csec_rnd-5_family-2076	Older	126179	233	541.541
Csec_rnd-5_family-2161_inc	Older	13598	28	485.643
Csec_rnd-5_family-2251_inc	Older	14828	134	110.657
Csec_rnd-5_family-242_inc	Older	11727	55	213.218
Csec_rnd-5_family-2679_s_2	Older	54911	489	112.292
Csec_rnd-5_family-275_inc	Older	66257	629	105.337
Csec_rnd-5_family-2805_inc	Older	69357	474	146.323
Csec_rnd-5_family-311_inc	Older	4095	31	132.097
Csec_rnd-5_family-3387_unconfirmed	Older	141180	988	142.895
Csec_rnd-5_family-3417	Older	117853	800	147.316
Csec_rnd-5_family-3567_s_3	Older	71031	462	153.747
Csec_rnd-5_family-3766_inc	Older	47682	156	305.654
Csec_rnd-5_family-3920_inc	Older	6397	66	96.9242
Csec_rnd-5_family-4769	Older	20740	111	186.847
Csec_rnd-5_family-484_inc	Older	61636	181	340.53
Csec_rnd-5_family-498_inc	Older	97030	588	165.017
Csec_rnd-5_family-500_inc	Older	20607	62	332.371
Csec_rnd-5_family-5001_inc	Older	148649	858	173.251
Csec_rnd-5_family-5109_s_1	Older	96085	569	168.866
Csec_rnd-5_family-5165_inc	Older	29382	170	172.835
Csec_rnd-5_family-5440_inc	Older	33635	173	194.422
Csec_rnd-5_family-5664	Older	141515	1141	124.027
Csec_rnd-5_family-628_unconfirmed	Older	60373	427	141.389
Csec_rnd-5_family-663_inc	Older	77056	210	366.933
Csec_rnd-5_family-6822_inc	Older	13312	80	166.4
Csec_rnd-5_family-7147_s_2	Older	135733	927	146.422
Csec_rnd-5_family-7624	Older	125795	1020	123.328
Csec_rnd-5_family-78	Older	87283	842	103.662
Csec_rnd-5_family-7802_inc	Older	111377	681	163.549
Csec_rnd-5_family-809_s_2_s_1	Older	197626	1255	157.471
Csec_rnd-5_family-8092	Older	24829	28	886.75
Csec_rnd-5_family-8289	Older	45969	82	560.598
Csec_rnd-5_family-8296_unconfirmed	Older	131491	722	182.12
Csec_rnd-5_family-881	Older	106795	58	1841.29
Csec_rnd-5_family-927_unconfirmed	Older	184688	1727	106.942
Csec_rnd-5_family-9284_inc	Older	15739	80	196.738
Csec_rnd-5_family-962_inc	Older	208796	1028	203.109
Mbel_ltr-1_family-10_inc	GeoIsoptera	103588	629	164.687
Mbel_ltr-1_family-14_s_0_inc	Macrotermitinae	30276	143	211.72
Mbel_ltr-1_family-15	Mbel	119046	36	3306.83
Mbel_ltr-1_family-16_inc	Older	723919	2843	254.632
Mbel_ltr-1_family-17_s_2_inc	Mbel	421269	298	1413.65
Mbel_ltr-1_family-18_inc	Older	6746983	14250	473.472
Mbel_ltr-1_family-2_inc	Older	106660	587	181.704
Mbel_ltr-1_family-22	Mbel	48618	11	4419.82
Mbel_ltr-1_family-23_s_2_inc	GeoIsoptera	59537	156	381.647
Mbel_ltr-1_family-24	Termitidae	435180	146	2980.68
Mbel_ltr-1_family-27_inc	Mbel	88008	89	988.854
Mbel_ltr-1_family-29	Mbel	48816	10	4881.6
Mbel_ltr-1_family-30_s_2_inc	Mbel	32401	55	589.109
Mbel_ltr-1_family-31_inc	Mbel	94933	31	3062.35
Mbel_ltr-1_family-33_s_1_inc	GeoIsoptera	9323	21	443.952
Mbel_ltr-1_family-35_inc	GeoIsoptera	5628489	19908	282.725
Mbel_ltr-1_family-38_inc	Macrotermitinae	112247	285	393.849
Mbel_ltr-1_family-41	Mbel	70179	22	3189.95
Mbel_ltr-1_family-47_inc	Macrotermitinae	3550873	10576	335.748
Mbel_ltr-1_family-49_inc	Mbel	52058	37	1406.97
Mbel_ltr-1_family-53_inc	Older	1539503	3879	396.881
Mbel_ltr-1_family-57	GeoIsoptera	122398	671	182.411
Mbel_ltr-1_family-62_inc	GeoIsoptera	695151	2960	234.848
Mbel_ltr-1_family-64_inc	Older	6083288	21524	282.628
Mbel_ltr-1_family-65_inc	GeoIsoptera	2885978	4673	617.586
Mbel_ltr-1_family-66_inc	Mbel	139360	156	893.333
Mbel_ltr-1_family-70_inc	Termitidae	2465002	8954	275.296
Mbel_ltr-1_family-71_s_2_inc	Termitidae	262481	409	641.763
Mbel_ltr-1_family-72_inc	Macrotermitinae	186500	668	279.192
Mbel_ltr-1_family-8_s_1_inc	GeoIsoptera	1210906	2920	414.694
Mbel_ltr-1_family-9	Macrotermitinae	69247	24	2885.29
Mbel_rnd-1_family-10_inc	GeoIsoptera	1647537	2598	634.156
Mbel_rnd-1_family-112_s_1	Macrotermitinae	542847	290	1871.89
Mbel_rnd-1_family-114_s_2_s_1	GeoIsoptera	97973	135	725.726
Mbel_rnd-1_family-115	Macrotermitinae	1252931	1902	658.744
Mbel_rnd-1_family-124_unconfirmed	GeoIsoptera	165751	1000	165.751
Mbel_rnd-1_family-133_s_2	GeoIsoptera	620355	4620	134.276
Mbel_rnd-1_family-137	GeoIsoptera	1021701	1096	932.209
Mbel_rnd-1_family-146	GeoIsoptera	8168987	13844	590.074
Mbel_rnd-1_family-150	GeoIsoptera	762743	3320	229.742
Mbel_rnd-1_family-153	Macrotermitinae	841454	359	2343.88
Mbel_rnd-1_family-156_s_2_s_2	Termitidae	923475	2018	457.619
Mbel_rnd-1_family-157_inc	Macrotermitinae	440789	555	794.214
Mbel_rnd-1_family-159_s_1_s_1	Termitidae	248049	382	649.343
Mbel_rnd-1_family-159_s_1_s_2	GeoIsoptera	304844	691	441.164
Mbel_rnd-1_family-165	GeoIsoptera	4858982	8725	556.903
Mbel_rnd-1_family-166_inc	Mbel	461930	361	1279.58
Mbel_rnd-1_family-177	Macrotermitinae	574130	198	2899.65
Mbel_rnd-1_family-184_inc	Mbel	182285	38	4796.97
Mbel_rnd-1_family-19	Termitidae	233807	517	452.238
Mbel_rnd-1_family-191_unconfirmed	Macrotermitinae	58852	271	217.166
Mbel_rnd-1_family-194	Termitidae	507025	1643	308.597
Mbel_rnd-1_family-198_inc	Mbel	179053	104	1721.66
Mbel_rnd-1_family-2_s_1	GeoIsoptera	5203339	5424	959.318
Mbel_rnd-1_family-200_inc	GeoIsoptera	2651766	2303	1151.44
Mbel_rnd-1_family-206_s_2_unconfirmed	Termitidae	217908	255	854.541
Mbel_rnd-1_family-208	Mbel	538732	459	1173.71
Mbel_rnd-1_family-218_s_0	Termitidae	367943	836	440.123
Mbel_rnd-1_family-218_s_1	GeoIsoptera	450618	960	469.394
Mbel_rnd-1_family-225_s_2_inc	Termitidae	452223	1059	427.028
Mbel_rnd-1_family-226	Mbel	79714	14	5693.86
Mbel_rnd-1_family-234	Termitidae	40524	26	1558.62
Mbel_rnd-1_family-236_inc	GeoIsoptera	665689	1247	533.832
Mbel_rnd-1_family-237	Macrotermitinae	236547	354	668.212
Mbel_rnd-1_family-238_s_2_s_1_unconfirmed	Mbel	136662	135	1012.31
Mbel_rnd-1_family-239	Macrotermitinae	150882	319	472.984
Mbel_rnd-1_family-24_inc	Termitidae	448805	670	669.858
Mbel_rnd-1_family-241	GeoIsoptera	279299	1146	243.716
Mbel_rnd-1_family-243_unconfirmed	GeoIsoptera	171612	826	207.763
Mbel_rnd-1_family-245_s_1	GeoIsoptera	845196	4377	193.099
Mbel_rnd-1_family-246	GeoIsoptera	2213434	3479	636.227
Mbel_rnd-1_family-247	Mbel	169389	272	622.754
Mbel_rnd-1_family-250_s_2_s_1	GeoIsoptera	293267	448	654.614
Mbel_rnd-1_family-250_s_3	Termitidae	359543	382	941.212
Mbel_rnd-1_family-255	Termitidae	160893	134	1200.69
Mbel_rnd-1_family-256	Termitidae	20419	69	295.928
Mbel_rnd-1_family-260	Older	145574	407	357.676
Mbel_rnd-1_family-271_s_1_s_2	Termitidae	895508	736	1216.72
Mbel_rnd-1_family-274_s_2	Macrotermitinae	76639	142	539.711
Mbel_rnd-1_family-282	Termitidae	312854	687	455.392
Mbel_rnd-1_family-284	GeoIsoptera	247933	656	377.947
Mbel_rnd-1_family-290_s_2_unconfirmed	GeoIsoptera	594124	2152	276.08
Mbel_rnd-1_family-295_s_2	GeoIsoptera	404964	233	1738.04
Mbel_rnd-1_family-298_inc	Mbel	78680	78	1008.72
Mbel_rnd-1_family-3	Older	8581445	41377	207.397
Mbel_rnd-1_family-302	Older	311312	316	985.165
Mbel_rnd-1_family-304_unconfirmed	Termitidae	215856	911	236.944
Mbel_rnd-1_family-306	Macrotermitinae	55727	61	913.557
Mbel_rnd-1_family-307_s_2_s_1	Termitidae	392831	1071	366.789
Mbel_rnd-1_family-307_s_2_s_2_unconfirmed	Termitidae	626211	1027	609.748
Mbel_rnd-1_family-307_s_2_s_3_unconfirmed	Termitidae	304243	521	583.96
Mbel_rnd-1_family-313	Mbel	498503	607	821.257
Mbel_rnd-1_family-314	Termitidae	299058	1238	241.565
Mbel_rnd-1_family-318	Mbel	513168	141	3639.49
Mbel_rnd-1_family-321_s_0	Macrotermitinae	86581	184	470.549
Mbel_rnd-1_family-325_s_2	Older	8553708	14893	574.344
Mbel_rnd-1_family-328	Mbel	53626	44	1218.77
Mbel_rnd-1_family-329	Termitidae	911742	1911	477.102
Mbel_rnd-1_family-330	GeoIsoptera	586379	498	1177.47
Mbel_rnd-1_family-337	GeoIsoptera	997773	3353	297.576
Mbel_rnd-1_family-34_inc	Macrotermitinae	605103	661	915.436
Mbel_rnd-1_family-341_s_1_s_2_inc	GeoIsoptera	927151	3224	287.578
Mbel_rnd-1_family-345	Macrotermitinae	483748	328	1474.84
Mbel_rnd-1_family-349_s_2	Mbel	14927	52	287.058
Mbel_rnd-1_family-361_s_2_inc	GeoIsoptera	192169	511	376.065
Mbel_rnd-1_family-371	Mbel	188565	157	1201.05
Mbel_rnd-1_family-372	Mbel	39682	132	300.621
Mbel_rnd-1_family-373	Mbel	206526	85	2429.72
Mbel_rnd-1_family-374_s_1_s_2	Termitidae	3247880	11698	277.644
Mbel_rnd-1_family-374_s_1_s_3_inc	GeoIsoptera	2253736	9945	226.62
Mbel_rnd-1_family-374_s_2_inc	Macrotermitinae	160576	383	419.258
Mbel_rnd-1_family-380	Mbel	106781	34	3140.62
Mbel_rnd-1_family-382	Termitidae	252466	650	388.409
Mbel_rnd-1_family-387	Macrotermitinae	158692	302	525.47
Mbel_rnd-1_family-388_s_1_s_2	Mbel	285069	144	1979.65
Mbel_rnd-1_family-390	Termitidae	156764	578	271.218
Mbel_rnd-1_family-394_s_1	Mbel	137322	154	891.701
Mbel_rnd-1_family-396_s_2	GeoIsoptera	144490	315	458.698
Mbel_rnd-1_family-397	Termitidae	57398	130	441.523
Mbel_rnd-1_family-401_inc	Mbel	133129	82	1623.52
Mbel_rnd-1_family-402_inc	GeoIsoptera	550081	1439	382.266
Mbel_rnd-1_family-404_s_2	Termitidae	166846	659	253.181
Mbel_rnd-1_family-406	Mbel	42230	75	563.067
Mbel_rnd-1_family-410	GeoIsoptera	960845	405	2372.46
Mbel_rnd-1_family-411_s_1	Macrotermitinae	205263	284	722.757
Mbel_rnd-1_family-411_s_2	Termitidae	1872367	1573	1190.32
Mbel_rnd-1_family-411_s_3	Mbel	576307	1484	388.347
Mbel_rnd-1_family-413_s_1_inc	Mbel	100789	54	1866.46
Mbel_rnd-1_family-413_s_2_inc	Macrotermitinae	179011	121	1479.43
Mbel_rnd-1_family-414_s_0	GeoIsoptera	383822	993	386.528
Mbel_rnd-1_family-417	Termitidae	92307	275	335.662
Mbel_rnd-1_family-419_unconfirmed	Termitidae	283822	534	531.502
Mbel_rnd-1_family-422	Macrotermitinae	211610	376	562.793
Mbel_rnd-1_family-429_s_1_s_1	Termitidae	242900	406	598.276
Mbel_rnd-1_family-429_s_1_s_2_s_1	Termitidae	137695	554	248.547
Mbel_rnd-1_family-435	Termitidae	502325	722	695.741
Mbel_rnd-1_family-443_s_1_s_2	Termitidae	162959	76	2144.2
Mbel_rnd-1_family-443_s_2	Macrotermitinae	158640	451	351.752
Mbel_rnd-1_family-444_s_0_inc	Termitidae	70537	226	312.111
Mbel_rnd-1_family-444_s_2	GeoIsoptera	98747	239	413.167
Mbel_rnd-1_family-446_s_2	Older	197876	277	714.354
Mbel_rnd-1_family-448_s_1	GeoIsoptera	3436153	9898	347.156
Mbel_rnd-1_family-449_s_1	Mbel	391341	194	2017.22
Mbel_rnd-1_family-449_s_2	Mbel	81516	34	2397.53
Mbel_rnd-1_family-449_s_4	Mbel	73607	45	1635.71
Mbel_rnd-1_family-451_s_2_inc	Termitidae	197549	145	1362.41
Mbel_rnd-1_family-454_inc	GeoIsoptera	228883	221	1035.67
Mbel_rnd-1_family-455	Termitidae	144169	274	526.164
Mbel_rnd-1_family-456	GeoIsoptera	39048	207	188.638
Mbel_rnd-1_family-465	Macrotermitinae	457763	805	568.65
Mbel_rnd-1_family-466	Mbel	55916	48	1164.92
Mbel_rnd-1_family-468	Termitidae	348126	470	740.694
Mbel_rnd-1_family-469_s_1	Termitidae	299112	449	666.174
Mbel_rnd-1_family-469_s_2_inc	Mbel	2265944	1065	2127.65
Mbel_rnd-1_family-471_s_2	GeoIsoptera	661503	2319	285.254
Mbel_rnd-1_family-479	Macrotermitinae	232915	469	496.62
Mbel_rnd-1_family-482_s_2	Termitidae	1706920	5280	323.28
Mbel_rnd-1_family-485_s_2_inc	Termitidae	124357	523	237.776
Mbel_rnd-1_family-488	Macrotermitinae	162420	279	582.151
Mbel_rnd-1_family-489	Termitidae	152592	289	528
Mbel_rnd-1_family-490_inc	Termitidae	631931	302	2092.49
Mbel_rnd-1_family-494	Termitidae	291637	217	1343.95
Mbel_rnd-1_family-496_inc	Mbel	65908	116	568.172
Mbel_rnd-1_family-497_inc	Macrotermitinae	151073	555	272.204
Mbel_rnd-1_family-499	Macrotermitinae	348445	431	808.457
Mbel_rnd-1_family-5	GeoIsoptera	12653436	23188	545.689
Mbel_rnd-1_family-501_s_1_s_0_unconfirmed	Termitidae	208954	201	1039.57
Mbel_rnd-1_family-51	GeoIsoptera	485535	775	626.497
Mbel_rnd-1_family-56_s_2_s_2_s_1	Macrotermitinae	553340	200	2766.7
Mbel_rnd-1_family-56_s_2_s_2_s_2	Termitidae	293550	80	3669.38
Mbel_rnd-1_family-73	GeoIsoptera	1031913	2977	346.628
Mbel_rnd-1_family-74_s_2	GeoIsoptera	244292	632	386.538
Mbel_rnd-1_family-75_inc	Macrotermitinae	290079	885	327.773
Mbel_rnd-1_family-76	Termitidae	418252	383	1092.04
Mbel_rnd-1_family-79_inc	GeoIsoptera	681733	281	2426.1
Mbel_rnd-1_family-83	Macrotermitinae	592794	1197	495.233
Mbel_rnd-1_family-93_inc	GeoIsoptera	432117	898	481.199
Mbel_rnd-1_family-95_inc	Mbel	490228	200	2451.14
Mbel_rnd-3_family-1072_inc	GeoIsoptera	14767	138	107.007
Mbel_rnd-3_family-173_unconfirmed	GeoIsoptera	236076	406	581.468
Mbel_rnd-3_family-199_s_1_inc	Macrotermitinae	280275	320	875.859
Mbel_rnd-3_family-199_s_2	Macrotermitinae	468485	234	2002.07
Mbel_rnd-3_family-199_s_3_s_1	Mbel	386434	140	2760.24
Mbel_rnd-3_family-199_s_3_s_2_inc	Macrotermitinae	62791	22	2854.14
Mbel_rnd-3_family-220	Older	622768	2348	265.233
Mbel_rnd-3_family-260	GeoIsoptera	857798	2741	312.951
Mbel_rnd-3_family-27_inc	Older	300670	563	534.05
Mbel_rnd-3_family-337	Mbel	102926	727	141.576
Mbel_rnd-3_family-39	GeoIsoptera	3605135	13081	275.601
Mbel_rnd-3_family-69_s_2_inc	Macrotermitinae	133063	525	253.453
Mbel_rnd-3_family-729_inc	GeoIsoptera	203707	909	224.1
Mbel_rnd-3_family-762	GeoIsoptera	1222751	1512	808.698
Mbel_rnd-4_family-1087_s_2_s_1	Macrotermitinae	313489	412	760.896
Mbel_rnd-4_family-1087_s_2_s_2	Macrotermitinae	404695	474	853.787
Mbel_rnd-4_family-1113	GeoIsoptera	1951968	7385	264.315
Mbel_rnd-4_family-1141_unconfirmed	GeoIsoptera	611609	1334	458.478
Mbel_rnd-4_family-1142_s_1	Termitidae	629067	1367	460.181
Mbel_rnd-4_family-1142_s_2_unconfirmed	Termitidae	635435	1701	373.566
Mbel_rnd-4_family-1142_s_3	Termitidae	568038	1573	361.118
Mbel_rnd-4_family-1176_inc	GeoIsoptera	5965	39	152.949
Mbel_rnd-4_family-120_inc	GeoIsoptera	1610964	5602	287.569
Mbel_rnd-4_family-1259	GeoIsoptera	161400	426	378.873
Mbel_rnd-4_family-129_inc	GeoIsoptera	52778	108	488.685
Mbel_rnd-4_family-1291_s_2	Termitidae	524186	953	550.038
Mbel_rnd-4_family-1345_inc	GeoIsoptera	121310	771	157.341
Mbel_rnd-4_family-1356_inc	GeoIsoptera	95395	271	352.011
Mbel_rnd-4_family-1385_inc	Mbel	1267979	462	2744.54
Mbel_rnd-4_family-1413_s_1	Termitidae	1571047	1677	936.82
Mbel_rnd-4_family-1447_s_1	Termitidae	161298	226	713.708
Mbel_rnd-4_family-1463	GeoIsoptera	71212	160	445.075
Mbel_rnd-4_family-153_s_2_inc	Mbel	44465	64	694.766
Mbel_rnd-4_family-1546_s_1	Older	625571	1494	418.722
Mbel_rnd-4_family-1597_s_2_inc	Termitidae	1389807	1344	1034.08
Mbel_rnd-4_family-1623_inc	Macrotermitinae	2826	16	176.625
Mbel_rnd-4_family-1624_inc	GeoIsoptera	24825	91	272.802
Mbel_rnd-4_family-1636_s_1_inc	Older	118086	317	372.511
Mbel_rnd-4_family-1674	Macrotermitinae	253198	293	864.157
Mbel_rnd-4_family-1689_s_1	Mbel	264433	596	443.68
Mbel_rnd-4_family-1693	GeoIsoptera	57023	105	543.076
Mbel_rnd-4_family-17_s_1_inc	GeoIsoptera	480067	2033	236.137
Mbel_rnd-4_family-17_s_2	GeoIsoptera	157802	313	504.16
Mbel_rnd-4_family-1776_inc	Macrotermitinae	8888	23	386.435
Mbel_rnd-4_family-18	Macrotermitinae	90454	177	511.04
Mbel_rnd-4_family-1801_inc	Macrotermitinae	565355	1153	490.334
Mbel_rnd-4_family-1850_inc	Termitidae	34857	37	942.081
Mbel_rnd-4_family-19_s_1	Older	168280	467	360.343
Mbel_rnd-4_family-19_s_2_inc	Termitidae	313824	1517	206.871
Mbel_rnd-4_family-1926_s_1	Mbel	362372	84	4313.95
Mbel_rnd-4_family-1926_s_2	Macrotermitinae	260512	646	403.269
Mbel_rnd-4_family-1947_inc	Mbel	7589	14	542.071
Mbel_rnd-4_family-1998_inc	Macrotermitinae	519995	2268	229.275
Mbel_rnd-4_family-2117_unconfirmed	GeoIsoptera	80131	240	333.879
Mbel_rnd-4_family-2126	Macrotermitinae	434302	138	3147.12
Mbel_rnd-4_family-2211_unconfirmed	GeoIsoptera	1416006	3076	460.34
Mbel_rnd-4_family-2225_inc	Termitidae	48600	386	125.907
Mbel_rnd-4_family-2255_inc	GeoIsoptera	150682	300	502.273
Mbel_rnd-4_family-2271_inc	GeoIsoptera	7822	33	237.03
Mbel_rnd-4_family-2310_inc	Macrotermitinae	7922	16	495.125
Mbel_rnd-4_family-243	Termitidae	739172	554	1334.25
Mbel_rnd-4_family-2432	Older	214852	345	622.759
Mbel_rnd-4_family-2480	GeoIsoptera	670040	2029	330.232
Mbel_rnd-4_family-254_inc	GeoIsoptera	3542080	4579	773.549
Mbel_rnd-4_family-2550_inc	GeoIsoptera	2373137	3181	746.035
Mbel_rnd-4_family-260_s_2_s_2_unconfirmed	Mbel	24778	49	505.673
Mbel_rnd-4_family-266_s_2	Macrotermitinae	239832	681	352.176
Mbel_rnd-4_family-2711_s_2	Macrotermitinae	260437	442	589.224
Mbel_rnd-4_family-2816_inc	GeoIsoptera	2578	19	135.684
Mbel_rnd-4_family-284_inc	GeoIsoptera	800687	1831	437.295
Mbel_rnd-4_family-2997_inc	GeoIsoptera	246909	507	487
Mbel_rnd-4_family-3003_s_1	Macrotermitinae	151271	498	303.757
Mbel_rnd-4_family-3003_s_2	GeoIsoptera	405838	675	601.241
Mbel_rnd-4_family-302	Mbel	59486	72	826.194
Mbel_rnd-4_family-3028_s_2_s_2	GeoIsoptera	186601	170	1097.65
Mbel_rnd-4_family-3098_inc	GeoIsoptera	26271	112	234.562
Mbel_rnd-4_family-3294_unconfirmed	Macrotermitinae	146057	270	540.952
Mbel_rnd-4_family-3494_unconfirmed	GeoIsoptera	1530475	5758	265.8
Mbel_rnd-4_family-361_unconfirmed	Mbel	357316	529	675.456
Mbel_rnd-4_family-364_unconfirmed	Mbel	4176010	480	8700.02
Mbel_rnd-4_family-365_inc	Mbel	959886	275	3490.49
Mbel_rnd-4_family-3657_s_2	GeoIsoptera	359391	689	521.612
Mbel_rnd-4_family-3657_s_3_s_2	Termitidae	197835	84	2355.18
Mbel_rnd-4_family-3658	Macrotermitinae	135925	188	723.005
Mbel_rnd-4_family-3737_s_1	Termitidae	341417	444	768.957
Mbel_rnd-4_family-374	GeoIsoptera	1598450	2724	586.802
Mbel_rnd-4_family-4079_inc	GeoIsoptera	28374	142	199.817
Mbel_rnd-4_family-4568	Mbel	972384	215	4522.72
Mbel_rnd-4_family-5027_unconfirmed	GeoIsoptera	84636	593	142.725
Mbel_rnd-4_family-585	GeoIsoptera	3928045	15114	259.894
Mbel_rnd-4_family-649_s_0_inc	Termitidae	64564	177	364.768
Mbel_rnd-4_family-649_s_1	Termitidae	184847	200	924.235
Mbel_rnd-4_family-649_s_2	Termitidae	154614	415	372.564
Mbel_rnd-4_family-657_inc	Termitidae	106963	277	386.148
Mbel_rnd-4_family-659	Macrotermitinae	81889	51	1605.67
Mbel_rnd-4_family-667_unconfirmed	Termitidae	134374	495	271.463
Mbel_rnd-4_family-679_inc	GeoIsoptera	104846	529	198.197
Mbel_rnd-4_family-685	GeoIsoptera	275042	619	444.333
Mbel_rnd-4_family-688_inc	Termitidae	125910	400	314.775
Mbel_rnd-4_family-705_inc	Macrotermitinae	88958	203	438.217
Mbel_rnd-4_family-724_inc	Macrotermitinae	1756338	255	6887.6
Mbel_rnd-4_family-75_s_1	Termitidae	1771233	5473	323.631
Mbel_rnd-4_family-780_inc	Termitidae	957906	1006	952.193
Mbel_rnd-4_family-817	Termitidae	299973	481	623.644
Mbel_rnd-4_family-827	Macrotermitinae	237981	434	548.343
Mbel_rnd-4_family-832	GeoIsoptera	48442	66	733.97
Mbel_rnd-4_family-917_unconfirmed	GeoIsoptera	311037	448	694.279
Mbel_rnd-4_family-931_s_1_s_1_unconfirmed	Termitidae	828645	295	2808.97
Mbel_rnd-4_family-931_s_3	Termitidae	201962	240	841.508
Mbel_rnd-5_family-1012_inc	GeoIsoptera	5011	31	161.645
Mbel_rnd-5_family-10122_inc	Mbel	114259	100	1142.59
Mbel_rnd-5_family-10160_unconfirmed	Termitidae	839919	1373	611.74
Mbel_rnd-5_family-1018_s_0_inc	GeoIsoptera	7626	29	262.966
Mbel_rnd-5_family-1018_s_1_inc	Older	45142	148	305.014
Mbel_rnd-5_family-1049_s_1	Older	111195	173	642.746
Mbel_rnd-5_family-1086	GeoIsoptera	72385	59	1226.86
Mbel_rnd-5_family-10925_inc	Older	43757	216	202.579
Mbel_rnd-5_family-11359_inc	Termitidae	23159	37	625.919
Mbel_rnd-5_family-11420_s_1_inc	Macrotermitinae	29949	67	447
Mbel_rnd-5_family-11420_s_2_s_1	Macrotermitinae	221672	812	272.995
Mbel_rnd-5_family-11420_s_2_s_2	Termitidae	290536	688	422.291
Mbel_rnd-5_family-1199	Older	1552284	3457	449.026
Mbel_rnd-5_family-1206	Macrotermitinae	398800	1455	274.089
Mbel_rnd-5_family-1216_inc	GeoIsoptera	10711	64	167.359
Mbel_rnd-5_family-12208_inc	GeoIsoptera	34574	138	250.536
Mbel_rnd-5_family-12236	Older	41390	85	486.941
Mbel_rnd-5_family-1226	Macrotermitinae	6898	7	985.429
Mbel_rnd-5_family-1230	Mbel	38546	54	713.815
Mbel_rnd-5_family-12352	Older	1019107	1104	923.104
Mbel_rnd-5_family-12534_inc	Termitidae	397189	593	669.796
Mbel_rnd-5_family-1256	Macrotermitinae	184734	99	1866
Mbel_rnd-5_family-126	Older	666405	1710	389.711
Mbel_rnd-5_family-12645_inc	Termitidae	11015	25	440.6
Mbel_rnd-5_family-1269	Termitidae	66207	178	371.949
Mbel_rnd-5_family-12926_s_1	Termitidae	115145	100	1151.45
Mbel_rnd-5_family-12926_s_2_unconfirmed	Macrotermitinae	19059	34	560.559
Mbel_rnd-5_family-1298	GeoIsoptera	699579	2888	242.236
Mbel_rnd-5_family-1343_unconfirmed	Macrotermitinae	38196	141	270.894
Mbel_rnd-5_family-1367	GeoIsoptera	1412304	4844	291.557
Mbel_rnd-5_family-1375	GeoIsoptera	1116511	1109	1006.77
Mbel_rnd-5_family-1377	GeoIsoptera	777387	1012	768.169
Mbel_rnd-5_family-1378_inc	Termitidae	318232	521	610.81
Mbel_rnd-5_family-1379_s_1	Mbel	390989	187	2090.85
Mbel_rnd-5_family-1379_s_2	Mbel	419557	533	787.161
Mbel_rnd-5_family-1385_unconfirmed	GeoIsoptera	265239	940	282.169
Mbel_rnd-5_family-1471	Termitidae	239182	468	511.073
Mbel_rnd-5_family-1476	Older	41342	72	574.194
Mbel_rnd-5_family-1479	GeoIsoptera	1403235	4210	333.31
Mbel_rnd-5_family-1497	Termitidae	232898	239	974.469
Mbel_rnd-5_family-152	GeoIsoptera	650478	1906	341.279
Mbel_rnd-5_family-1522	GeoIsoptera	8471	32	264.719
Mbel_rnd-5_family-15523_unconfirmed	Mbel	101513	191	531.482
Mbel_rnd-5_family-1569	Older	1529454	4347	351.841
Mbel_rnd-5_family-15710	GeoIsoptera	72274	53	1363.66
Mbel_rnd-5_family-16_inc	Older	10105	53	190.66
Mbel_rnd-5_family-1625	Termitidae	103573	101	1025.48
Mbel_rnd-5_family-16604_s_0_s_2	GeoIsoptera	973243	3431	283.662
Mbel_rnd-5_family-16604_s_1	Termitidae	353943	621	569.957
Mbel_rnd-5_family-16604_s_2	Macrotermitinae	205588	612	335.928
Mbel_rnd-5_family-1677_unconfirmed	Macrotermitinae	42601	80	532.513
Mbel_rnd-5_family-1710_inc	GeoIsoptera	14301	46	310.891
Mbel_rnd-5_family-17641	Older	5297159	8604	615.662
Mbel_rnd-5_family-1784_s_2_unconfirmed	Macrotermitinae	358361	1482	241.809
Mbel_rnd-5_family-185_inc	GeoIsoptera	558282	2352	237.365
Mbel_rnd-5_family-1868_inc	Mbel	66913	50	1338.26
Mbel_rnd-5_family-1894	GeoIsoptera	13182	63	209.238
Mbel_rnd-5_family-1904_inc	GeoIsoptera	12835	108	118.843
Mbel_rnd-5_family-1921	Mbel	144467	62	2330.11
Mbel_rnd-5_family-1955_s_2_inc	GeoIsoptera	510263	2610	195.503
Mbel_rnd-5_family-1994	Termitidae	203763	197	1034.33
Mbel_rnd-5_family-1996	Macrotermitinae	285540	945	302.159
Mbel_rnd-5_family-2015_inc	Older	5879	39	150.744
Mbel_rnd-5_family-2042_inc	GeoIsoptera	19761	93	212.484
Mbel_rnd-5_family-2043_inc	Macrotermitinae	45736	150	304.907
Mbel_rnd-5_family-2102	GeoIsoptera	200514	1053	190.422
Mbel_rnd-5_family-2209_inc	GeoIsoptera	67761	143	473.853
Mbel_rnd-5_family-224_unconfirmed	GeoIsoptera	137341	848	161.959
Mbel_rnd-5_family-2242	Mbel	192725	227	849.009
Mbel_rnd-5_family-2288_unconfirmed	Termitidae	153493	132	1162.83
Mbel_rnd-5_family-2347	Termitidae	40598	45	902.178
Mbel_rnd-5_family-24	Termitidae	17486047	14851	1177.43
Mbel_rnd-5_family-2431_s_1	Macrotermitinae	123455	49	2519.49
Mbel_rnd-5_family-2431_s_2	Mbel	7528	4	1882
Mbel_rnd-5_family-2432	Older	1621699	2431	667.091
Mbel_rnd-5_family-2443_inc	GeoIsoptera	46577	75	621.027
Mbel_rnd-5_family-2478	GeoIsoptera	34047	96	354.656
Mbel_rnd-5_family-2506_inc	GeoIsoptera	46717	103	453.563
Mbel_rnd-5_family-25856	Termitidae	230141	803	286.601
Mbel_rnd-5_family-259_inc	Termitidae	52997	71	746.437
Mbel_rnd-5_family-2600_inc	GeoIsoptera	39145	169	231.627
Mbel_rnd-5_family-2680_s_1_unconfirmed	Older	380560	1044	364.521
Mbel_rnd-5_family-288_inc	GeoIsoptera	505310	1050	481.248
Mbel_rnd-5_family-2887	GeoIsoptera	900906	3824	235.593
Mbel_rnd-5_family-289_s_2	Termitidae	246005	484	508.275
Mbel_rnd-5_family-297_unconfirmed	GeoIsoptera	1066617	1352	788.918
Mbel_rnd-5_family-3001	Termitidae	406015	265	1532.13
Mbel_rnd-5_family-3007	Macrotermitinae	704131	1502	468.796
Mbel_rnd-5_family-3008	Termitidae	7459798	4042	1845.57
Mbel_rnd-5_family-3011	Termitidae	710392	1958	362.815
Mbel_rnd-5_family-3012	GeoIsoptera	3057505	4952	617.428
Mbel_rnd-5_family-3030_s_1	Macrotermitinae	150597	113	1332.72
Mbel_rnd-5_family-3030_s_2	Macrotermitinae	902371	574	1572.07
Mbel_rnd-5_family-3071_s_2	Macrotermitinae	241027	359	671.384
Mbel_rnd-5_family-3073_s_1_unconfirmed	Macrotermitinae	220284	230	957.757
Mbel_rnd-5_family-3074_s_0	Termitidae	633685	649	976.402
Mbel_rnd-5_family-3074_s_2	Mbel	164333	553	297.166
Mbel_rnd-5_family-3074_s_3	GeoIsoptera	1671225	1897	880.983
Mbel_rnd-5_family-3115_s_1	Older	84119	98	858.357
Mbel_rnd-5_family-3132_inc	Termitidae	45710	87	525.402
Mbel_rnd-5_family-3180_inc	Older	39230	111	353.423
Mbel_rnd-5_family-3292_inc	Termitidae	16902	40	422.55
Mbel_rnd-5_family-33_unconfirmed	GeoIsoptera	457158	1296	352.745
Mbel_rnd-5_family-3311_inc	Mbel	86976	181	480.53
Mbel_rnd-5_family-3324_inc	GeoIsoptera	2466	10	246.6
Mbel_rnd-5_family-3353	GeoIsoptera	748548	3123	239.689
Mbel_rnd-5_family-3401_s_1_unconfirmed	Termitidae	387850	387	1002.2
Mbel_rnd-5_family-3423_s_1_s_1	Termitidae	425326	588	723.344
Mbel_rnd-5_family-3423_s_2	Termitidae	246100	420	585.952
Mbel_rnd-5_family-3473_unconfirmed	GeoIsoptera	1784960	7646	233.45
Mbel_rnd-5_family-3489	Mbel	1240046	442	2805.53
Mbel_rnd-5_family-3578	Macrotermitinae	964748	4762	202.593
Mbel_rnd-5_family-3579_inc	Mbel	12113	11	1101.18
Mbel_rnd-5_family-3607_inc	GeoIsoptera	22700	49	463.265
Mbel_rnd-5_family-365	GeoIsoptera	712504	2219	321.092
Mbel_rnd-5_family-3663	GeoIsoptera	62073	76	816.75
Mbel_rnd-5_family-3679	Termitidae	2240827	8896	251.892
Mbel_rnd-5_family-3751_inc	Older	61957	159	389.667
Mbel_rnd-5_family-3763_inc	Termitidae	45208	223	202.726
Mbel_rnd-5_family-381	GeoIsoptera	426755	844	505.634
Mbel_rnd-5_family-3843_inc	Older	23937	98	244.255
Mbel_rnd-5_family-3951_inc	Macrotermitinae	84087	170	494.629
Mbel_rnd-5_family-4033_s_1	Macrotermitinae	172822	92	1878.5
Mbel_rnd-5_family-4035_inc	GeoIsoptera	127569	267	477.787
Mbel_rnd-5_family-4069	Older	4254406	11766	361.585
Mbel_rnd-5_family-410	Macrotermitinae	93590	149	628.121
Mbel_rnd-5_family-4122_inc	GeoIsoptera	53987	200	269.935
Mbel_rnd-5_family-4153_inc	Termitidae	56473	48	1176.52
Mbel_rnd-5_family-4160_unconfirmed	GeoIsoptera	885496	1896	467.034
Mbel_rnd-5_family-4201	GeoIsoptera	187773	170	1104.55
Mbel_rnd-5_family-4233	Macrotermitinae	282039	507	556.29
Mbel_rnd-5_family-4234_s_1_s_1	Mbel	170601	109	1565.15
Mbel_rnd-5_family-4234_s_1_s_2	Mbel	80094	56	1430.25
Mbel_rnd-5_family-4234_s_2	Mbel	292735	298	982.332
Mbel_rnd-5_family-4322_inc	GeoIsoptera	4404	27	163.111
Mbel_rnd-5_family-440	Termitidae	127050	125	1016.4
Mbel_rnd-5_family-443_s_1	GeoIsoptera	1032108	2985	345.765
Mbel_rnd-5_family-446_s_3	GeoIsoptera	358327	952	376.394
Mbel_rnd-5_family-449_unconfirmed	Older	1541561	3223	478.3
Mbel_rnd-5_family-4507_inc	GeoIsoptera	96891	188	515.378
Mbel_rnd-5_family-451_unconfirmed	GeoIsoptera	1827091	4127	442.717
Mbel_rnd-5_family-4527_inc	Termitidae	4970	73	68.0822
Mbel_rnd-5_family-4544	Termitidae	82865	76	1090.33
Mbel_rnd-5_family-4559_s_1_s_1	GeoIsoptera	428295	942	454.666
Mbel_rnd-5_family-458	Older	21433	43	498.442
Mbel_rnd-5_family-461	Macrotermitinae	33649	32	1051.53
Mbel_rnd-5_family-4639_unconfirmed	Older	74265	193	384.793
Mbel_rnd-5_family-464	Mbel	185057	21	8812.24
Mbel_rnd-5_family-4654_unconfirmed	Mbel	302171	589	513.024
Mbel_rnd-5_family-471	Older	1650935	4776	345.673
Mbel_rnd-5_family-4787	GeoIsoptera	123376	456	270.561
Mbel_rnd-5_family-4797_inc	Older	19027	123	154.691
Mbel_rnd-5_family-4830_unconfirmed	Macrotermitinae	250585	264	949.186
Mbel_rnd-5_family-486_inc	Macrotermitinae	73518	79	930.608
Mbel_rnd-5_family-4862	Mbel	99056	168	589.619
Mbel_rnd-5_family-4864	Mbel	93700	131	715.267
Mbel_rnd-5_family-4865	Mbel	243946	878	277.843
Mbel_rnd-5_family-4866	Mbel	150221	98	1532.87
Mbel_rnd-5_family-4901_inc	GeoIsoptera	14622	24	609.25
Mbel_rnd-5_family-4903_inc	GeoIsoptera	29439	55	535.255
Mbel_rnd-5_family-4916_s_1	Macrotermitinae	402631	362	1112.24
Mbel_rnd-5_family-499_inc	Older	51529	197	261.569
Mbel_rnd-5_family-5013_unconfirmed	Macrotermitinae	66322	146	454.26
Mbel_rnd-5_family-510	GeoIsoptera	37025	103	359.466
Mbel_rnd-5_family-5110_s_2	GeoIsoptera	2939328	6771	434.105
Mbel_rnd-5_family-52_inc	GeoIsoptera	13616	35	389.029
Mbel_rnd-5_family-5202	Termitidae	1917435	3189	601.265
Mbel_rnd-5_family-5291	Macrotermitinae	248101	173	1434.11
Mbel_rnd-5_family-5325_s_1_s_2	GeoIsoptera	110836	481	230.428
Mbel_rnd-5_family-5343_inc	GeoIsoptera	233727	283	825.89
Mbel_rnd-5_family-5362	GeoIsoptera	275979	873	316.127
Mbel_rnd-5_family-5407	Termitidae	470389	2716	173.192
Mbel_rnd-5_family-5464	GeoIsoptera	53967	73	739.274
Mbel_rnd-5_family-5528	Termitidae	243601	121	2013.23
Mbel_rnd-5_family-5600	GeoIsoptera	866524	3152	274.912
Mbel_rnd-5_family-5628	GeoIsoptera	332273	1108	299.885
Mbel_rnd-5_family-5657_s_1	Termitidae	177861	254	700.24
Mbel_rnd-5_family-5751_inc	Older	19964	93	214.667
Mbel_rnd-5_family-5762_inc	Older	19532	109	179.193
Mbel_rnd-5_family-5808_s_2	GeoIsoptera	2939646	5201	565.208
Mbel_rnd-5_family-5829	Termitidae	10520	68	154.706
Mbel_rnd-5_family-5834	GeoIsoptera	282313	156	1809.7
Mbel_rnd-5_family-5850_unconfirmed	Termitidae	5619395	11905	472.02
Mbel_rnd-5_family-620_inc	GeoIsoptera	35408	170	208.282
Mbel_rnd-5_family-6258	Macrotermitinae	85371	59	1446.97
Mbel_rnd-5_family-63_inc	GeoIsoptera	45414	205	221.532
Mbel_rnd-5_family-638_inc	Older	72011	229	314.459
Mbel_rnd-5_family-646_s_1	Macrotermitinae	292687	667	438.811
Mbel_rnd-5_family-6500_s_2_inc	Macrotermitinae	80144	287	279.247
Mbel_rnd-5_family-6527_inc	GeoIsoptera	809273	1666	485.758
Mbel_rnd-5_family-654_inc	Termitidae	19286	23	838.522
Mbel_rnd-5_family-6590_inc	Macrotermitinae	283594	106	2675.42
Mbel_rnd-5_family-67	GeoIsoptera	3253755	4577	710.893
Mbel_rnd-5_family-6717_inc	GeoIsoptera	398915	1715	232.603
Mbel_rnd-5_family-672_s_0	Older	325561	418	778.854
Mbel_rnd-5_family-672_s_1	Mbel	114161	188	607.239
Mbel_rnd-5_family-6725_inc	Termitidae	92219	140	658.707
Mbel_rnd-5_family-6808	Older	581532	1669	348.431
Mbel_rnd-5_family-6945	Macrotermitinae	132301	63	2100.02
Mbel_rnd-5_family-6978_inc	Older	174427	647	269.594
Mbel_rnd-5_family-70_unconfirmed	Termitidae	45311	109	415.697
Mbel_rnd-5_family-7120_s_1	Termitidae	590265	779	757.721
Mbel_rnd-5_family-7120_s_2	Termitidae	245582	580	423.417
Mbel_rnd-5_family-7210	Macrotermitinae	499847	346	1444.64
Mbel_rnd-5_family-7331_unconfirmed	GeoIsoptera	7152	33	216.727
Mbel_rnd-5_family-7432	Termitidae	36062	93	387.763
Mbel_rnd-5_family-7466	GeoIsoptera	46363	97	477.969
Mbel_rnd-5_family-7503	GeoIsoptera	908537	3592	252.933
Mbel_rnd-5_family-7536	Mbel	172664	126	1370.35
Mbel_rnd-5_family-7551	Older	144390	182	793.352
Mbel_rnd-5_family-759_inc	GeoIsoptera	58815	64	918.984
Mbel_rnd-5_family-7725_unconfirmed	GeoIsoptera	26846	65	413.015
Mbel_rnd-5_family-7983	GeoIsoptera	72471	52	1393.67
Mbel_rnd-5_family-8054_inc	GeoIsoptera	19697	64	307.766
Mbel_rnd-5_family-8078_inc	GeoIsoptera	20670	108	191.389
Mbel_rnd-5_family-8217_inc	Termitidae	681466	2867	237.693
Mbel_rnd-5_family-8302_s_1	GeoIsoptera	166305	111	1498.24
Mbel_rnd-5_family-8302_s_3	GeoIsoptera	483366	1741	277.637
Mbel_rnd-5_family-8314	Termitidae	27200	99	274.747
Mbel_rnd-5_family-843	Mbel	445032	2764	161.01
Mbel_rnd-5_family-844_s_1_s_1	Mbel	217629	440	494.611
Mbel_rnd-5_family-844_s_2	GeoIsoptera	338087	355	952.358
Mbel_rnd-5_family-8553	Termitidae	104020	158	658.354
Mbel_rnd-5_family-868	GeoIsoptera	92035	186	494.812
Mbel_rnd-5_family-8783_s_1	Mbel	29757	45	661.267
Mbel_rnd-5_family-8783_s_2	Macrotermitinae	42189	38	1110.24
Mbel_rnd-5_family-9088_inc	Termitidae	53889	47	1146.57
Mbel_rnd-5_family-9278_unconfirmed	Termitidae	74105	159	466.069
Mbel_rnd-5_family-929_inc	GeoIsoptera	15847	49	323.408
Mbel_rnd-5_family-9375	GeoIsoptera	565007	1063	531.521
Mbel_rnd-5_family-9432	GeoIsoptera	2649951	6628	399.812
Mbel_rnd-5_family-9682_inc	GeoIsoptera	37938	90	421.533
Mbel_rnd-5_family-9689	Macrotermitinae	1132733	1030	1099.74
Mdar_ltr-1_family-2_s_4_inc	Older	156978	1319	119.013
Mdar_ltr-1_family-4	Older	17197	116	148.25
Mdar_ltr-1_family-5_inc	Older	171047	1201	142.42
Mdar_rnd-1_family-107_inc	Older	978434	4743	206.29
Mdar_rnd-1_family-113	GeoIsoptera	17011	175	97.2057
Mdar_rnd-1_family-122_s_0_s_1	Older	158592	362	438.099
Mdar_rnd-1_family-122_s_2	Older	72641	572	126.995
Mdar_rnd-1_family-128_s_1	Older	139509	807	172.874
Mdar_rnd-1_family-131	Older	251786	1160	217.057
Mdar_rnd-1_family-135_inc	Older	2120749	8277	256.222
Mdar_rnd-1_family-139_inc	Older	10247	38	269.658
Mdar_rnd-1_family-141	Older	37849	90	420.544
Mdar_rnd-1_family-145	Older	8301	61	136.082
Mdar_rnd-1_family-15_unconfirmed	Older	322878	1556	207.505
Mdar_rnd-1_family-152_s_2	Older	8480	65	130.462
Mdar_rnd-1_family-162_s_1_inc	Older	132594	822	161.307
Mdar_rnd-1_family-180_inc	Older	103655	612	169.371
Mdar_rnd-1_family-182	Older	3619	29	124.793
Mdar_rnd-1_family-195	Older	19942	93	214.43
Mdar_rnd-1_family-219	Older	10549	148	71.277
Mdar_rnd-1_family-22	Older	98503	684	144.01
Mdar_rnd-1_family-226	Older	67675	605	111.86
Mdar_rnd-1_family-227_inc	Older	233562	755	309.354
Mdar_rnd-1_family-230	GeoIsoptera	3019	21	143.762
Mdar_rnd-1_family-241	Older	7460	48	155.417
Mdar_rnd-1_family-256	Mbel	5724	16	357.75
Mdar_rnd-1_family-259	Older	112508	818	137.54
Mdar_rnd-1_family-266_s_2_inc	Older	157377	982	160.262
Mdar_rnd-1_family-274	Older	74196	369	201.073
Mdar_rnd-1_family-286	Older	2172574	10533	206.264
Mdar_rnd-1_family-292_s_3	Older	276866	1690	163.826
Mdar_rnd-1_family-295	Older	106647	763	139.773
Mdar_rnd-1_family-310_s_0	Older	113852	850	133.944
Mdar_rnd-1_family-320	Older	2914322	13188	220.983
Mdar_rnd-1_family-338_inc	Older	1427632	6911	206.574
Mdar_rnd-1_family-356	Older	13295	32	415.469
Mdar_rnd-1_family-36_unconfirmed	Older	222013	1194	185.941
Mdar_rnd-1_family-364_s_2	Older	14887	79	188.443
Mdar_rnd-1_family-395_inc	Older	17791	83	214.349
Mdar_rnd-1_family-40_s_3_unconfirmed	Older	184701	1078	171.337
Mdar_rnd-1_family-404	GeoIsoptera	5664	27	209.778
Mdar_rnd-1_family-427	Older	71665	217	330.253
Mdar_rnd-1_family-434	Older	59809	108	553.787
Mdar_rnd-1_family-44	Older	150357	955	157.442
Mdar_rnd-1_family-453_s_1	GeoIsoptera	69202	187	370.064
Mdar_rnd-1_family-456	Older	10610	28	378.929
Mdar_rnd-1_family-61_inc	Older	572899	2202	260.172
Mdar_rnd-1_family-64_inc	Older	1469982	6720	218.747
Mdar_rnd-1_family-67_unconfirmed	Older	461083	1792	257.301
Mdar_rnd-1_family-70	Older	60269	316	190.725
Mdar_rnd-1_family-74	Older	262154	1772	147.942
Mdar_rnd-1_family-79	Older	187742	1341	140.001
Mdar_rnd-1_family-80_inc	Older	5829	31	188.032
Mdar_rnd-1_family-83_inc	Older	114461	367	311.883
Mdar_rnd-2_family-174_inc	Older	32746	71	461.211
Mdar_rnd-2_family-5_unconfirmed	Older	82920	550	150.764
Mdar_rnd-2_family-94_inc	Older	64042	158	405.329
Mdar_rnd-3_family-101_s_0_inc	Older	7873	48	164.021
Mdar_rnd-3_family-148	Older	13178	48	274.542
Mdar_rnd-3_family-164_inc	Older	109376	517	211.559
Mdar_rnd-3_family-187	Older	54691	111	492.712
Mdar_rnd-3_family-200_inc	Older	66387	349	190.221
Mdar_rnd-3_family-435_inc	Older	13164	78	168.769
Mdar_rnd-3_family-72	Older	8721	34	256.5
Mdar_rnd-3_family-83	Older	86014	195	441.097
Mdar_rnd-3_family-91_s_1_inc	Older	8504	40	212.6
Mdar_rnd-4_family-1040_inc	Older	46341	106	437.179
Mdar_rnd-4_family-121_inc	Older	8753	68	128.721
Mdar_rnd-4_family-132_s_2	Macrotermitinae	28597	57	501.702
Mdar_rnd-4_family-157	Older	45684	300	152.28
Mdar_rnd-4_family-1657_inc	Older	210260	1466	143.424
Mdar_rnd-4_family-1678_inc	Older	133104	1037	128.355
Mdar_rnd-4_family-1766	Older	39557	348	113.67
Mdar_rnd-4_family-2180_s_1_unconfirmed	Older	587819	2620	224.358
Mdar_rnd-4_family-2180_s_2	Older	126662	1063	119.155
Mdar_rnd-4_family-2186_inc	Older	93362	513	181.992
Mdar_rnd-4_family-2426_s_1_s_2_inc	Older	364828	2532	144.087
Mdar_rnd-4_family-257_inc	Older	11292	59	191.39
Mdar_rnd-4_family-299_inc	Older	35899	138	260.138
Mdar_rnd-4_family-3164	Older	12816	42	305.143
Mdar_rnd-4_family-3370	Older	198590	856	231.998
Mdar_rnd-4_family-393_inc	Older	5370	43	124.884
Mdar_rnd-4_family-441_inc	Older	313647	1692	185.371
Mdar_rnd-4_family-609_inc	Older	568839	4271	133.186
Mdar_rnd-4_family-618	Older	143415	1157	123.954
Mdar_rnd-4_family-64	Older	94096	298	315.758
Mdar_rnd-4_family-705	Older	148036	1013	146.136
Mdar_rnd-4_family-753_unconfirmed	Older	21539	170	126.7
Mdar_rnd-4_family-782_inc	Older	12550	29	432.759
Mdar_rnd-4_family-806_inc	Older	14699	44	334.068
Mdar_rnd-4_family-819_s_1_inc	Older	16663	47	354.532
Mdar_rnd-4_family-914_inc	Older	17498	37	472.919
Mdar_rnd-4_family-951	Older	9759	41	238.024
Mdar_rnd-4_family-96_inc	Older	75862	307	247.107
Mdar_rnd-5_family-1002_unconfirmed	Older	183452	1337	137.212
Mdar_rnd-5_family-1011_inc	Older	40153	152	264.164
Mdar_rnd-5_family-10126_inc	Older	4039	25	161.56
Mdar_rnd-5_family-103	Older	10718	59	181.661
Mdar_rnd-5_family-1117	Older	278797	1727	161.434
Mdar_rnd-5_family-1186	GeoIsoptera	20513	73	281
Mdar_rnd-5_family-12496_inc	Older	310253	2001	155.049
Mdar_rnd-5_family-1255_unconfirmed	Older	253894	1771	143.362
Mdar_rnd-5_family-127_s_2	Older	112155	704	159.311
Mdar_rnd-5_family-1379_s_2	Older	158302	1092	144.965
Mdar_rnd-5_family-1459	Older	97124	658	147.605
Mdar_rnd-5_family-1524_inc	Older	16295	59	276.186
Mdar_rnd-5_family-15485_inc	Older	13883	41	338.61
Mdar_rnd-5_family-1703_inc	Older	15327	73	209.959
Mdar_rnd-5_family-1707_s_1	Older	105819	686	154.255
Mdar_rnd-5_family-1707_s_2	Older	143583	888	161.693
Mdar_rnd-5_family-1710	Older	106284	687	154.707
Mdar_rnd-5_family-1728	Older	142043	1048	135.537
Mdar_rnd-5_family-1808_inc	Older	24291	127	191.268
Mdar_rnd-5_family-1844_s_1	Older	106525	595	179.034
Mdar_rnd-5_family-1846_s_2	Older	94158	643	146.435
Mdar_rnd-5_family-1883_inc	Older	132820	654	203.089
Mdar_rnd-5_family-19_inc	Older	6404	55	116.436
Mdar_rnd-5_family-2012_inc	Older	114939	903	127.286
Mdar_rnd-5_family-2103	Older	147180	1154	127.539
Mdar_rnd-5_family-2190	Older	171866	930	184.802
Mdar_rnd-5_family-2205_inc	Older	77289	704	109.786
Mdar_rnd-5_family-2210_inc	Older	2676	24	111.5
Mdar_rnd-5_family-2312_inc	Older	10055	43	233.837
Mdar_rnd-5_family-2321	Older	123606	271	456.111
Mdar_rnd-5_family-241_unconfirmed	Older	147308	759	194.082
Mdar_rnd-5_family-2485	Older	105836	963	109.902
Mdar_rnd-5_family-2524_inc	Older	148479	1073	138.377
Mdar_rnd-5_family-2621	Older	116881	864	135.279
Mdar_rnd-5_family-2629	Older	154280	1072	143.918
Mdar_rnd-5_family-2751_inc	GeoIsoptera	3347	17	196.882
Mdar_rnd-5_family-2767	Older	307535	1983	155.086
Mdar_rnd-5_family-2769_s_1	Older	89453	646	138.472
Mdar_rnd-5_family-2833_unconfirmed	Older	178671	993	179.931
Mdar_rnd-5_family-2943	Older	76785	293	262.065
Mdar_rnd-5_family-2980	Older	209698	1234	169.934
Mdar_rnd-5_family-316_inc	Older	273542	1700	160.907
Mdar_rnd-5_family-3278	Older	219937	1557	141.257
Mdar_rnd-5_family-3467	Older	67072	430	155.981
Mdar_rnd-5_family-35	Older	107093	680	157.49
Mdar_rnd-5_family-360_inc	Older	11083	50	221.66
Mdar_rnd-5_family-362	Older	56950	405	140.617
Mdar_rnd-5_family-3679	Older	179446	1183	151.687
Mdar_rnd-5_family-3689_s_1_s_1_unconfirmed	Older	36740	317	115.899
Mdar_rnd-5_family-3879	Older	188809	1358	139.035
Mdar_rnd-5_family-3969_unconfirmed	Older	241521	1664	145.145
Mdar_rnd-5_family-3973	Older	94272	612	154.039
Mdar_rnd-5_family-4036_s_2	Older	180844	1459	123.951
Mdar_rnd-5_family-4167_inc	Older	2292	17	134.824
Mdar_rnd-5_family-4211_s_3_inc	Older	136654	1035	132.033
Mdar_rnd-5_family-4212_s_2	Older	154158	1126	136.908
Mdar_rnd-5_family-4552_s_2_inc	Older	129786	975	133.114
Mdar_rnd-5_family-4553_s_2_inc	Older	234839	1629	144.161
Mdar_rnd-5_family-482	Older	400523	2173	184.318
Mdar_rnd-5_family-4850_unconfirmed	Older	178872	1077	166.084
Mdar_rnd-5_family-487_inc	Older	6355	42	151.31
Mdar_rnd-5_family-5_inc	Older	4440	32	138.75
Mdar_rnd-5_family-5029_s_2_unconfirmed	Older	82334	577	142.693
Mdar_rnd-5_family-5178	Older	289838	1959	147.952
Mdar_rnd-5_family-5983	Older	78877	170	463.982
Mdar_rnd-5_family-620	Older	112700	723	155.878
Mdar_rnd-5_family-622	Older	242262	1580	153.33
Mdar_rnd-5_family-628_s_2_s_1_s_2	Older	144035	922	156.22
Mdar_rnd-5_family-633_s_2_s_3	Older	103620	825	125.6
Mdar_rnd-5_family-6518_inc	Older	8889	61	145.721
Mdar_rnd-5_family-6833_inc	Older	528686	3302	160.111
Mdar_rnd-5_family-6977	Older	123269	765	161.136
Mdar_rnd-5_family-699_unconfirmed	Older	232698	1563	148.879
Mdar_rnd-5_family-7020_inc	Older	50729	236	214.953
Mdar_rnd-5_family-7084_s_2_s_1_s_2_unconfirmed	Older	71768	646	111.096
Mdar_rnd-5_family-7084_s_2_s_2_unconfirmed	Older	52546	379	138.644
Mdar_rnd-5_family-7663_inc	Older	18540	102	181.765
Mdar_rnd-5_family-809_unconfirmed	Older	135313	732	184.854
Mdar_rnd-5_family-8114_inc	Older	14620	56	261.071
Mdar_rnd-5_family-818_inc	Older	241335	1737	138.938
Mdar_rnd-5_family-8335_unconfirmed	Older	67356	425	158.485
Mdar_rnd-5_family-8627	Older	87050	727	119.739
Mdar_rnd-5_family-945_s_1	Older	215822	1614	133.719
Mdar_rnd-5_family-997	Older	21960	71	309.296
Odon_ltr-1_family-101_inc	GeoIsoptera	289104	1364	211.953
Odon_ltr-1_family-103_inc	Older	71269	388	183.683
Odon_ltr-1_family-104_inc	GeoIsoptera	1508139	4965	303.754
Odon_ltr-1_family-106	Macrotermitinae	4886	86	56.814
Odon_ltr-1_family-111_inc	Macrotermitinae	136930	438	312.626
Odon_ltr-1_family-117_inc	GeoIsoptera	7533394	11478	656.333
Odon_ltr-1_family-123_s_1_inc	Termitidae	99473	356	279.419
Odon_ltr-1_family-123_s_2_inc	Termitidae	718128	562	1277.81
Odon_ltr-1_family-13_s_2_inc	Termitidae	247733	1094	226.447
Odon_ltr-1_family-21_inc	Macrotermitinae	167258	210	796.467
Odon_ltr-1_family-23_inc	GeoIsoptera	596866	1337	446.422
Odon_ltr-1_family-25_inc	Mbel	15751	9	1750.11
Odon_ltr-1_family-26_s_2_s_2_inc	Older	126655	699	181.195
Odon_ltr-1_family-28_s_1	Macrotermitinae	87190	44	1981.59
Odon_ltr-1_family-30_inc	GeoIsoptera	126110	615	205.057
Odon_ltr-1_family-32_inc	Macrotermitinae	32473	40	811.825
Odon_ltr-1_family-34_inc	Termitidae	114560	1024	111.875
Odon_ltr-1_family-35_inc	Older	1072702	4276	250.866
Odon_ltr-1_family-37_s_2_inc	GeoIsoptera	24233	59	410.729
Odon_ltr-1_family-4_inc	GeoIsoptera	425674	2147	198.265
Odon_ltr-1_family-43_inc	Macrotermitinae	47648	17	2802.82
Odon_ltr-1_family-50_inc	Macrotermitinae	39864	147	271.184
Odon_ltr-1_family-53	Macrotermitinae	66488	33	2014.79
Odon_ltr-1_family-54_inc	Older	741710	2718	272.888
Odon_ltr-1_family-55_inc	GeoIsoptera	157074	808	194.399
Odon_ltr-1_family-58_s_1_inc	Macrotermitinae	87689	222	394.995
Odon_ltr-1_family-58_s_2_inc	Macrotermitinae	124115	405	306.457
Odon_ltr-1_family-6_inc	Mbel	73268	23	3185.57
Odon_ltr-1_family-65_s_1_inc	Macrotermitinae	62662	242	258.934
Odon_ltr-1_family-67_inc	GeoIsoptera	287537	1418	202.776
Odon_ltr-1_family-69_inc	GeoIsoptera	64591	600	107.652
Odon_ltr-1_family-75_inc	Macrotermitinae	58954	331	178.109
Odon_ltr-1_family-79	Macrotermitinae	49729	768	64.7513
Odon_ltr-1_family-81_inc	Termitidae	11161	65	171.708
Odon_ltr-1_family-83	Macrotermitinae	23104	100	231.04
Odon_ltr-1_family-85_inc	Older	1918429	7222	265.637
Odon_ltr-1_family-88_inc	Older	64561	455	141.892
Odon_ltr-1_family-91_inc	Older	262137	884	296.535
Odon_ltr-1_family-95_inc	GeoIsoptera	42036	297	141.535
Odon_rnd-1_family-100_unconfirmed	Macrotermitinae	19647	81	242.556
Odon_rnd-1_family-104	Termitidae	4098176	4097	1000.29
Odon_rnd-1_family-121_s_1_s_0	Macrotermitinae	18735	27	693.889
Odon_rnd-1_family-121_s_1_s_2	Termitidae	134940	619	217.997
Odon_rnd-1_family-125_unconfirmed	Macrotermitinae	414699	1948	212.884
Odon_rnd-1_family-126	GeoIsoptera	191415	1132	169.095
Odon_rnd-1_family-129_s_0	Termitidae	6609	45	146.867
Odon_rnd-1_family-129_s_2_unconfirmed	GeoIsoptera	465075	350	1328.79
Odon_rnd-1_family-134_unconfirmed	Older	398154	1515	262.808
Odon_rnd-1_family-136_s_1	Termitidae	348766	1837	189.856
Odon_rnd-1_family-141_inc	Macrotermitinae	76778	177	433.774
Odon_rnd-1_family-143_s_2_inc	Termitidae	170956	969	176.425
Odon_rnd-1_family-145	Termitidae	715072	1400	510.766
Odon_rnd-1_family-150_s_1_unconfirmed	Macrotermitinae	76152	448	169.982
Odon_rnd-1_family-150_s_2	GeoIsoptera	61946	187	331.262
Odon_rnd-1_family-156	Macrotermitinae	61291	285	215.056
Odon_rnd-1_family-16	GeoIsoptera	735774	3195	230.289
Odon_rnd-1_family-170_unconfirmed	Termitidae	144385	239	604.121
Odon_rnd-1_family-173	Older	357759	658	543.707
Odon_rnd-1_family-178	Macrotermitinae	137457	63	2181.86
Odon_rnd-1_family-185_s_1_unconfirmed	Macrotermitinae	7354	57	129.018
Odon_rnd-1_family-185_s_4	Termitidae	150559	694	216.944
Odon_rnd-1_family-195	GeoIsoptera	241665	772	313.038
Odon_rnd-1_family-199_s_1	GeoIsoptera	319729	1145	279.239
Odon_rnd-1_family-204	Older	32933	323	101.96
Odon_rnd-1_family-207	Macrotermitinae	58412	199	293.528
Odon_rnd-1_family-208_s_1	Macrotermitinae	64019	123	520.48
Odon_rnd-1_family-218_s_0	GeoIsoptera	223476	788	283.599
Odon_rnd-1_family-218_s_2	Termitidae	16385	97	168.918
Odon_rnd-1_family-226_s_1	GeoIsoptera	199276	1158	172.086
Odon_rnd-1_family-226_s_2	GeoIsoptera	119389	232	514.608
Odon_rnd-1_family-228_s_1	GeoIsoptera	125238	382	327.848
Odon_rnd-1_family-233_s_2_inc	Macrotermitinae	53483	107	499.841
Odon_rnd-1_family-241_s_2_s_1_s_1	Macrotermitinae	112797	437	258.117
Odon_rnd-1_family-243_unconfirmed	Termitidae	30984	59	525.153
Odon_rnd-1_family-245_inc	GeoIsoptera	30073	163	184.497
Odon_rnd-1_family-249_s_2	Macrotermitinae	68291	302	226.129
Odon_rnd-1_family-251	Macrotermitinae	26535	38	698.289
Odon_rnd-1_family-252_s_3	Older	344874	1443	238.998
Odon_rnd-1_family-253_inc	GeoIsoptera	141141	760	185.712
Odon_rnd-1_family-254_unconfirmed	Termitidae	29950	162	184.877
Odon_rnd-1_family-257_unconfirmed	GeoIsoptera	546829	1311	417.108
Odon_rnd-1_family-262	Termitidae	47318	167	283.341
Odon_rnd-1_family-263_s_2	Macrotermitinae	144673	93	1555.62
Odon_rnd-1_family-268_s_2	GeoIsoptera	63916	77	830.078
Odon_rnd-1_family-285	Macrotermitinae	39410	107	368.318
Odon_rnd-1_family-288_s_2	Termitidae	62045	303	204.769
Odon_rnd-1_family-289_s_1_inc	Macrotermitinae	132635	595	222.916
Odon_rnd-1_family-298_s_1	Macrotermitinae	72210	284	254.261
Odon_rnd-1_family-3	Older	9160997	7370	1243.01
Odon_rnd-1_family-308	Termitidae	2612360	3701	705.852
Odon_rnd-1_family-309_s_1	Older	18574	85	218.518
Odon_rnd-1_family-320_inc	Termitidae	152368	279	546.122
Odon_rnd-1_family-322_inc	Termitidae	14970	15	998
Odon_rnd-1_family-323_s_2	GeoIsoptera	78325	381	205.577
Odon_rnd-1_family-324_inc	Macrotermitinae	11655	12	971.25
Odon_rnd-1_family-326	Macrotermitinae	14521	66	220.015
Odon_rnd-1_family-327_inc	Termitidae	54180	68	796.765
Odon_rnd-1_family-340_s_1	Termitidae	7697	28	274.893
Odon_rnd-1_family-343_s_3	Macrotermitinae	103211	490	210.635
Odon_rnd-1_family-344	Termitidae	23435	21	1115.95
Odon_rnd-1_family-347_s_1_inc	GeoIsoptera	488165	2583	188.991
Odon_rnd-1_family-347_s_2	Termitidae	147211	306	481.082
Odon_rnd-1_family-360_s_1	Macrotermitinae	438073	1162	376.999
Odon_rnd-1_family-362	Macrotermitinae	71465	380	188.066
Odon_rnd-1_family-364_s_1_s_1	Macrotermitinae	73029	298	245.064
Odon_rnd-1_family-367	Termitidae	1181533	2059	573.838
Odon_rnd-1_family-375_s_2	Macrotermitinae	75244	126	597.175
Odon_rnd-1_family-385	GeoIsoptera	194470	522	372.548
Odon_rnd-1_family-389_s_2_s_2	Termitidae	104822	172	609.43
Odon_rnd-1_family-400_s_1_s_2	Macrotermitinae	131037	96	1364.97
Odon_rnd-1_family-402	Macrotermitinae	31197	44	709.023
Odon_rnd-1_family-403_s_1_s_1_inc	Termitidae	76510	489	156.462
Odon_rnd-1_family-403_s_2_s_0	GeoIsoptera	63625	91	699.176
Odon_rnd-1_family-417_s_2_inc	Macrotermitinae	104212	143	728.755
Odon_rnd-1_family-419_inc	Macrotermitinae	125164	130	962.8
Odon_rnd-1_family-420	GeoIsoptera	873550	1613	541.569
Odon_rnd-1_family-421_s_0_s_1	Macrotermitinae	131833	107	1232.08
Odon_rnd-1_family-421_s_2_unconfirmed	Macrotermitinae	99774	93	1072.84
Odon_rnd-1_family-428_s_2	GeoIsoptera	227832	639	356.545
Odon_rnd-1_family-430_unconfirmed	GeoIsoptera	45610	91	501.209
Odon_rnd-1_family-431_s_0_s_2_inc	Macrotermitinae	55051	224	245.763
Odon_rnd-1_family-431_s_3_inc	Macrotermitinae	79906	344	232.285
Odon_rnd-1_family-436_s_0_inc	Termitidae	161263	830	194.293
Odon_rnd-1_family-440_s_2_s_1	Termitidae	90218	368	245.158
Odon_rnd-1_family-444_s_1_s_2	Older	477973	1865	256.286
Odon_rnd-1_family-448_unconfirmed	Termitidae	223101	500	446.202
Odon_rnd-1_family-452_s_2	GeoIsoptera	130875	716	182.786
Odon_rnd-1_family-453_s_1_s_1	Macrotermitinae	89892	192	468.188
Odon_rnd-1_family-454_s_2_unconfirmed	Macrotermitinae	60189	344	174.968
Odon_rnd-1_family-455	Termitidae	2765	9	307.222
Odon_rnd-1_family-456_s_0	Macrotermitinae	12380	75	165.067
Odon_rnd-1_family-456_s_1	Termitidae	308715	1278	241.561
Odon_rnd-1_family-456_s_2	Macrotermitinae	142583	474	300.808
Odon_rnd-1_family-457_s_0_s_1	GeoIsoptera	616567	1873	329.187
Odon_rnd-1_family-457_s_1	Termitidae	88779	374	237.377
Odon_rnd-1_family-459_s_1_s_2	Termitidae	287490	366	785.492
Odon_rnd-1_family-462_inc	Termitidae	76585	232	330.108
Odon_rnd-1_family-463	Termitidae	296218	745	397.608
Odon_rnd-1_family-466	Macrotermitinae	37087	92	403.12
Odon_rnd-1_family-469_s_1_unconfirmed	Macrotermitinae	18372	118	155.695
Odon_rnd-1_family-476_s_1_s_3	Termitidae	100706	653	154.221
Odon_rnd-1_family-476_s_2	Macrotermitinae	90634	341	265.789
Odon_rnd-1_family-479	Macrotermitinae	22354	31	721.097
Odon_rnd-1_family-484	Older	149811	574	260.995
Odon_rnd-1_family-487_inc	Older	120714	583	207.057
Odon_rnd-1_family-496	Older	14345	58	247.328
Odon_rnd-1_family-498_inc	Macrotermitinae	128407	71	1808.55
Odon_rnd-1_family-501	Termitidae	89458	53	1687.89
Odon_rnd-1_family-509_s_1	Macrotermitinae	84328	227	371.489
Odon_rnd-1_family-509_s_2	Macrotermitinae	74788	517	144.658
Odon_rnd-1_family-516_s_3	Termitidae	66584	353	188.623
Odon_rnd-1_family-520_s_1_s_2_inc	Termitidae	213175	440	484.489
Odon_rnd-1_family-520_s_2_inc	Termitidae	246626	1716	143.721
Odon_rnd-1_family-521_s_0_inc	Macrotermitinae	87418	167	523.461
Odon_rnd-1_family-521_s_1_inc	Macrotermitinae	250452	213	1175.83
Odon_rnd-1_family-521_s_2_inc	Macrotermitinae	79603	525	151.625
Odon_rnd-1_family-526_s_2	Older	130895	588	222.611
Odon_rnd-1_family-536_s_1_s_1	Older	94085	112	840.045
Odon_rnd-1_family-536_s_2_inc	Termitidae	85609	325	263.412
Odon_rnd-1_family-538_s_1_s_1_s_2	Macrotermitinae	96376	355	271.482
Odon_rnd-1_family-538_s_2	Macrotermitinae	105336	468	225.077
Odon_rnd-1_family-541	Macrotermitinae	8119	42	193.31
Odon_rnd-1_family-543	Macrotermitinae	494678	715	691.857
Odon_rnd-1_family-551	Termitidae	181649	389	466.964
Odon_rnd-1_family-554_s_2	GeoIsoptera	172801	667	259.072
Odon_rnd-1_family-555_s_2	Termitidae	57960	248	233.71
Odon_rnd-1_family-555_s_4	Termitidae	104861	503	208.471
Odon_rnd-1_family-558	Termitidae	143228	251	570.629
Odon_rnd-1_family-560	GeoIsoptera	295661	525	563.164
Odon_rnd-1_family-561	Termitidae	161014	444	362.644
Odon_rnd-1_family-563_s_1	Older	162071	158	1025.77
Odon_rnd-1_family-565	Macrotermitinae	8010	17	471.176
Odon_rnd-1_family-572_s_1_s_1	GeoIsoptera	266752	189	1411.39
Odon_rnd-1_family-578_s_1_unconfirmed	GeoIsoptera	110789	719	154.088
Odon_rnd-1_family-586_s_3_inc	Macrotermitinae	118283	248	476.948
Odon_rnd-1_family-60	Older	171213	398	430.183
Odon_rnd-1_family-65_s_0	Older	163721	1515	108.067
Odon_rnd-1_family-65_s_1	Older	174307	1318	132.251
Odon_rnd-1_family-69_inc	Macrotermitinae	126850	949	133.667
Odon_rnd-1_family-73_s_1	GeoIsoptera	63783	92	693.293
Odon_rnd-1_family-91_s_2	GeoIsoptera	89139	466	191.285
Odon_rnd-1_family-95_s_2_s_2	Termitidae	154338	473	326.296
Odon_rnd-1_family-97	Macrotermitinae	224052	594	377.192
Odon_rnd-3_family-1538_s_1_s_1_inc	Macrotermitinae	179566	285	630.056
Odon_rnd-3_family-310	GeoIsoptera	227987	539	422.981
Odon_rnd-4_family-101_s_0_s_2_unconfirmed	GeoIsoptera	328244	570	575.867
Odon_rnd-4_family-102	GeoIsoptera	217057	523	415.023
Odon_rnd-4_family-1166	Older	247543	224	1105.1
Odon_rnd-4_family-1221_inc	Termitidae	14540	21	692.381
Odon_rnd-4_family-1285_s_1	Termitidae	213722	190	1124.85
Odon_rnd-4_family-1333_s_2	Termitidae	117083	515	227.346
Odon_rnd-4_family-1363_inc	Termitidae	14247	41	347.488
Odon_rnd-4_family-1385_unconfirmed	Termitidae	78836	300	262.787
Odon_rnd-4_family-141_inc	Macrotermitinae	81660	340	240.176
Odon_rnd-4_family-1416	Macrotermitinae	57211	37	1546.24
Odon_rnd-4_family-1456_s_1	Termitidae	86853	389	223.272
Odon_rnd-4_family-149_s_4	Termitidae	68065	639	106.518
Odon_rnd-4_family-1536_s_2_s_2	Termitidae	136591	441	309.73
Odon_rnd-4_family-1536_s_3_s_1	Termitidae	144837	558	259.565
Odon_rnd-4_family-1541	Older	389156	1283	303.317
Odon_rnd-4_family-1544_s_2	Termitidae	121303	779	155.716
Odon_rnd-4_family-1547	GeoIsoptera	220448	787	280.112
Odon_rnd-4_family-160_inc	Termitidae	27417	38	721.5
Odon_rnd-4_family-175	GeoIsoptera	707319	3168	223.27
Odon_rnd-4_family-184_inc	GeoIsoptera	56557	157	360.236
Odon_rnd-4_family-1900_inc	Macrotermitinae	145922	954	152.958
Odon_rnd-4_family-191_inc	GeoIsoptera	204227	612	333.704
Odon_rnd-4_family-2004_inc	Termitidae	127425	219	581.849
Odon_rnd-4_family-2051_unconfirmed	Termitidae	195602	862	226.916
Odon_rnd-4_family-2109_unconfirmed	Macrotermitinae	120639	651	185.313
Odon_rnd-4_family-2149	Macrotermitinae	87195	160	544.969
Odon_rnd-4_family-215	Termitidae	132037	175	754.497
Odon_rnd-4_family-2151	Mbel	51107	55	929.218
Odon_rnd-4_family-2152	Termitidae	553682	301	1839.48
Odon_rnd-4_family-2264	Termitidae	128691	287	448.401
Odon_rnd-4_family-2267_s_1_s_2_s_2	Termitidae	107215	107	1002.01
Odon_rnd-4_family-2290_unconfirmed	Termitidae	334632	274	1221.28
Odon_rnd-4_family-2329_s_2_s_2	Macrotermitinae	57920	46	1259.13
Odon_rnd-4_family-233_inc	GeoIsoptera	123180	715	172.28
Odon_rnd-4_family-2344	Macrotermitinae	67982	222	306.225
Odon_rnd-4_family-2346_s_0_s_2	Termitidae	174891	844	207.217
Odon_rnd-4_family-2346_s_1	Termitidae	196800	731	269.22
Odon_rnd-4_family-2398_s_2	GeoIsoptera	54065	263	205.57
Odon_rnd-4_family-2439	GeoIsoptera	33408	39	856.615
Odon_rnd-4_family-2460_s_2	Older	123019	431	285.427
Odon_rnd-4_family-2505_unconfirmed	Older	136153	312	436.388
Odon_rnd-4_family-2556_unconfirmed	GeoIsoptera	107438	149	721.06
Odon_rnd-4_family-265	GeoIsoptera	319882	481	665.035
Odon_rnd-4_family-2658_s_1_s_1_inc	Termitidae	141589	795	178.099
Odon_rnd-4_family-2658_s_1_s_2_inc	GeoIsoptera	126585	861	147.021
Odon_rnd-4_family-2658_s_2	GeoIsoptera	178216	190	937.979
Odon_rnd-4_family-266_inc	GeoIsoptera	11863	45	263.622
Odon_rnd-4_family-267	GeoIsoptera	518597	2558	202.735
Odon_rnd-4_family-2851	Termitidae	154809	413	374.84
Odon_rnd-4_family-2894_s_2_inc	Termitidae	210616	129	1632.68
Odon_rnd-4_family-3211_inc	Older	1024727	4112	249.204
Odon_rnd-4_family-3243_inc	GeoIsoptera	124830	248	503.347
Odon_rnd-4_family-3391	Termitidae	47011	38	1237.13
Odon_rnd-4_family-3493	Macrotermitinae	335727	623	538.888
Odon_rnd-4_family-3758	GeoIsoptera	131378	354	371.124
Odon_rnd-4_family-4012_inc	GeoIsoptera	143015	169	846.243
Odon_rnd-4_family-41_inc	Macrotermitinae	57217	216	264.894
Odon_rnd-4_family-412_s_1	Termitidae	754969	600	1258.28
Odon_rnd-4_family-4124_s_2_s_1	Macrotermitinae	81086	148	547.878
Odon_rnd-4_family-4152	Termitidae	10575	12	881.25
Odon_rnd-4_family-4654_inc	GeoIsoptera	85897	293	293.164
Odon_rnd-4_family-48_inc	Termitidae	61978	62	999.645
Odon_rnd-4_family-4849_s_1_inc	Termitidae	114709	268	428.019
Odon_rnd-4_family-4849_s_2_inc	GeoIsoptera	306517	850	360.608
Odon_rnd-4_family-515_unconfirmed	Termitidae	204060	625	326.496
Odon_rnd-4_family-538_s_1_s_1_inc	Termitidae	225017	713	315.592
Odon_rnd-4_family-54	GeoIsoptera	315451	1108	284.703
Odon_rnd-4_family-568_s_2_s_1	Termitidae	703174	652	1078.49
Odon_rnd-4_family-62	GeoIsoptera	193042	267	723.004
Odon_rnd-4_family-676	Termitidae	215390	133	1619.47
Odon_rnd-4_family-687_inc	GeoIsoptera	36029	46	783.239
Odon_rnd-4_family-706	GeoIsoptera	78903	305	258.698
Odon_rnd-4_family-763	Termitidae	162768	634	256.732
Odon_rnd-4_family-800_s_0_s_2	Macrotermitinae	41043	238	172.45
Odon_rnd-4_family-800_s_0_s_3_unconfirmed	Macrotermitinae	84846	110	771.327
Odon_rnd-4_family-800_s_3	Termitidae	100773	379	265.892
Odon_rnd-4_family-838_unconfirmed	GeoIsoptera	20047	240	83.5292
Odon_rnd-4_family-839_inc	GeoIsoptera	180719	330	547.633
Odon_rnd-4_family-914_unconfirmed	Termitidae	165600	115	1440
Odon_rnd-4_family-95	GeoIsoptera	313748	377	832.223
Odon_rnd-5_family-10054_s_1	Macrotermitinae	98779	163	606.006
Odon_rnd-5_family-10055	GeoIsoptera	278483	377	738.682
Odon_rnd-5_family-1007_s_1_s_1_inc	Termitidae	199127	952	209.167
Odon_rnd-5_family-101_s_1_s_1	GeoIsoptera	228696	862	265.309
Odon_rnd-5_family-101_s_1_s_2	Termitidae	236128	372	634.753
Odon_rnd-5_family-101_s_1_s_3	GeoIsoptera	195844	595	329.15
Odon_rnd-5_family-1055_inc	GeoIsoptera	64271	71	905.225
Odon_rnd-5_family-10607	Older	211119	460	458.954
Odon_rnd-5_family-10648_inc	GeoIsoptera	92325	646	142.918
Odon_rnd-5_family-1076_inc	Older	11798	48	245.792
Odon_rnd-5_family-109	GeoIsoptera	55660	135	412.296
Odon_rnd-5_family-1091_unconfirmed	Termitidae	2666063	2256	1181.77
Odon_rnd-5_family-1093_s_1_s_0	Termitidae	62014	42	1476.52
Odon_rnd-5_family-1107_inc	Older	45622	112	407.339
Odon_rnd-5_family-1131	GeoIsoptera	82477	95	868.179
Odon_rnd-5_family-11367	Macrotermitinae	35279	75	470.387
Odon_rnd-5_family-1143_unconfirmed	GeoIsoptera	415580	1896	219.188
Odon_rnd-5_family-11435_s_1	Termitidae	170620	906	188.322
Odon_rnd-5_family-11435_s_2	Termitidae	91328	519	175.969
Odon_rnd-5_family-11589_inc	Macrotermitinae	48604	28	1735.86
Odon_rnd-5_family-1197_inc	Older	148336	467	317.636
Odon_rnd-5_family-1198_s_3_unconfirmed	Termitidae	331175	1379	240.156
Odon_rnd-5_family-1200	Macrotermitinae	313020	438	714.658
Odon_rnd-5_family-1211_s_1_inc	GeoIsoptera	1218045	5337	228.227
Odon_rnd-5_family-1211_s_2_inc	Older	251557	1342	187.449
Odon_rnd-5_family-1232_inc	GeoIsoptera	133566	178	750.371
Odon_rnd-5_family-12517_s_1	GeoIsoptera	119038	571	208.473
Odon_rnd-5_family-12517_s_2_s_1	Termitidae	57353	35	1638.66
Odon_rnd-5_family-1253	Macrotermitinae	66614	335	198.848
Odon_rnd-5_family-126_s_2_unconfirmed	GeoIsoptera	147114	634	232.041
Odon_rnd-5_family-127	Termitidae	45274	63	718.635
Odon_rnd-5_family-130_s_1_inc	Older	609531	2444	249.399
Odon_rnd-5_family-130_s_2_inc	GeoIsoptera	78104	309	252.764
Odon_rnd-5_family-13017_inc	Older	150304	403	372.963
Odon_rnd-5_family-13322_s_1_unconfirmed	Macrotermitinae	49753	217	229.276
Odon_rnd-5_family-13322_s_2	GeoIsoptera	126843	821	154.498
Odon_rnd-5_family-1339	GeoIsoptera	168575	729	231.241
Odon_rnd-5_family-1345	Termitidae	58689	111	528.73
Odon_rnd-5_family-1346_inc	GeoIsoptera	422852	2352	179.784
Odon_rnd-5_family-13624_s_4	Macrotermitinae	217639	258	843.562
Odon_rnd-5_family-1395	GeoIsoptera	380461	1437	264.761
Odon_rnd-5_family-1397_inc	GeoIsoptera	13340	33	404.242
Odon_rnd-5_family-1419	Termitidae	71798	57	1259.61
Odon_rnd-5_family-14277_unconfirmed	Macrotermitinae	20512	75	273.493
Odon_rnd-5_family-1456_inc	Older	328620	1406	233.727
Odon_rnd-5_family-14886_inc	GeoIsoptera	24871	82	303.305
Odon_rnd-5_family-149_s_1_s_1	Macrotermitinae	92002	225	408.898
Odon_rnd-5_family-149_s_1_s_3	Macrotermitinae	222564	80	2782.05
Odon_rnd-5_family-1491_s_1	Termitidae	82042	187	438.727
Odon_rnd-5_family-1491_s_2	Older	698856	2162	323.245
Odon_rnd-5_family-1493_s_0	Termitidae	133607	619	215.843
Odon_rnd-5_family-1494_s_1	Macrotermitinae	69296	196	353.551
Odon_rnd-5_family-1494_s_2	Macrotermitinae	70191	359	195.518
Odon_rnd-5_family-150_s_3	Termitidae	64339	236	272.623
Odon_rnd-5_family-1520	GeoIsoptera	327470	1270	257.85
Odon_rnd-5_family-1526_s_0	Macrotermitinae	21019	38	553.132
Odon_rnd-5_family-153_s_1	Macrotermitinae	43522	188	231.5
Odon_rnd-5_family-1542_inc	GeoIsoptera	38489	137	280.942
Odon_rnd-5_family-1552_inc	Macrotermitinae	128164	829	154.601
Odon_rnd-5_family-1560_s_1	Termitidae	82120	408	201.275
Odon_rnd-5_family-1560_s_2_s_1_unconfirmed	Termitidae	46821	176	266.028
Odon_rnd-5_family-15827_unconfirmed	Termitidae	14540	59	246.441
Odon_rnd-5_family-1611_inc	GeoIsoptera	63541	157	404.72
Odon_rnd-5_family-1629	Termitidae	11527	22	523.955
Odon_rnd-5_family-1638_s_2_inc	Macrotermitinae	142168	354	401.605
Odon_rnd-5_family-1650	GeoIsoptera	339318	2085	162.742
Odon_rnd-5_family-1757_s_1_s_1	Termitidae	121113	581	208.456
Odon_rnd-5_family-1757_s_1_s_2	Older	121419	681	178.295
Odon_rnd-5_family-1768	Macrotermitinae	147009	687	213.987
Odon_rnd-5_family-1783_s_1_s_1	GeoIsoptera	277118	1369	202.424
Odon_rnd-5_family-1796	GeoIsoptera	617913	2935	210.533
Odon_rnd-5_family-1820	Termitidae	1751	13	134.692
Odon_rnd-5_family-185_s_1_inc	Termitidae	175367	1336	131.263
Odon_rnd-5_family-1972_s_0	Older	138210	613	225.465
Odon_rnd-5_family-1972_s_1	Termitidae	152969	364	420.245
Odon_rnd-5_family-2006_s_2	Macrotermitinae	20980	218	96.2385
Odon_rnd-5_family-2080_s_2_s_1	Macrotermitinae	37273	60	621.217
Odon_rnd-5_family-2103	Termitidae	37917	21	1805.57
Odon_rnd-5_family-2201	Older	35791	110	325.373
Odon_rnd-5_family-22060	Macrotermitinae	29170	123	237.154
Odon_rnd-5_family-2217	GeoIsoptera	35613	193	184.523
Odon_rnd-5_family-228_inc	GeoIsoptera	31056	94	330.383
Odon_rnd-5_family-2403_inc	Termitidae	76489	97	788.546
Odon_rnd-5_family-244_inc	Older	33897	112	302.652
Odon_rnd-5_family-2488_s_1_s_1_unconfirmed	Termitidae	131946	480	274.887
Odon_rnd-5_family-2505_inc	GeoIsoptera	61237	90	680.411
Odon_rnd-5_family-2506	Macrotermitinae	278043	721	385.635
Odon_rnd-5_family-2541	GeoIsoptera	411000	333	1234.23
Odon_rnd-5_family-2542	Termitidae	54611	220	248.232
Odon_rnd-5_family-2545_s_2_s_2_s_1_unconfirmed	Termitidae	169924	459	370.205
Odon_rnd-5_family-262_inc	GeoIsoptera	5073	25	202.92
Odon_rnd-5_family-270_unconfirmed	GeoIsoptera	46061	72	639.736
Odon_rnd-5_family-2768_inc	GeoIsoptera	33994	121	280.942
Odon_rnd-5_family-2825_inc	GeoIsoptera	80632	138	584.29
Odon_rnd-5_family-2836_s_1	Termitidae	37461	108	346.861
Odon_rnd-5_family-2837_s_1	Termitidae	34131	42	812.643
Odon_rnd-5_family-2848_inc	Termitidae	202820	757	267.926
Odon_rnd-5_family-2867	Older	22272	109	204.33
Odon_rnd-5_family-2868_inc	GeoIsoptera	32484	145	224.028
Odon_rnd-5_family-2875	Macrotermitinae	115473	616	187.456
Odon_rnd-5_family-2882	Macrotermitinae	78510	492	159.573
Odon_rnd-5_family-2883	GeoIsoptera	168238	640	262.872
Odon_rnd-5_family-2921	Macrotermitinae	19910	43	463.023
Odon_rnd-5_family-2931_s_1_s_2	Termitidae	26003	107	243.019
Odon_rnd-5_family-2931_s_2_s_1_unconfirmed	Termitidae	101233	474	213.572
Odon_rnd-5_family-2931_s_3	Macrotermitinae	58977	229	257.541
Odon_rnd-5_family-2938_inc	Macrotermitinae	63412	187	339.102
Odon_rnd-5_family-2940	Termitidae	286435	1199	238.895
Odon_rnd-5_family-2943_s_2	Macrotermitinae	80730	286	282.273
Odon_rnd-5_family-2945_inc	Termitidae	255725	398	642.525
Odon_rnd-5_family-3048	Macrotermitinae	5786	19	304.526
Odon_rnd-5_family-3142_inc	GeoIsoptera	45949	173	265.601
Odon_rnd-5_family-3228_s_1_s_1	GeoIsoptera	146518	309	474.168
Odon_rnd-5_family-3234	Older	50085	121	413.926
Odon_rnd-5_family-3377_inc	Termitidae	383211	1895	202.222
Odon_rnd-5_family-3391	Macrotermitinae	20671	107	193.187
Odon_rnd-5_family-3497_inc	Macrotermitinae	9374	17	551.412
Odon_rnd-5_family-3668	Older	1029294	4043	254.587
Odon_rnd-5_family-3705_s_1	GeoIsoptera	509491	1312	388.332
Odon_rnd-5_family-3821	GeoIsoptera	88715	200	443.575
Odon_rnd-5_family-386	Termitidae	17502	27	648.222
Odon_rnd-5_family-3884	GeoIsoptera	40116	110	364.691
Odon_rnd-5_family-398_inc	Termitidae	90796	75	1210.61
Odon_rnd-5_family-401	GeoIsoptera	450722	730	617.427
Odon_rnd-5_family-4047_s_1_s_1	Termitidae	260743	659	395.665
Odon_rnd-5_family-4053_unconfirmed	GeoIsoptera	89704	460	195.009
Odon_rnd-5_family-4186_s_1	Macrotermitinae	57065	331	172.402
Odon_rnd-5_family-4205_s_0_s_0	Termitidae	70154	123	570.358
Odon_rnd-5_family-4205_s_1_s_2	GeoIsoptera	173823	490	354.741
Odon_rnd-5_family-4208_s_1	Macrotermitinae	87761	370	237.192
Odon_rnd-5_family-4233	Termitidae	52440	224	234.107
Odon_rnd-5_family-427_inc	GeoIsoptera	90676	307	295.362
Odon_rnd-5_family-4274_s_2	Termitidae	151420	54	2804.07
Odon_rnd-5_family-4315	GeoIsoptera	97307	97	1003.16
Odon_rnd-5_family-4370_s_2_s_3_unconfirmed	Macrotermitinae	38955	147	265
Odon_rnd-5_family-455_inc	Older	46445	129	360.039
Odon_rnd-5_family-4645_unconfirmed	Macrotermitinae	4106	25	164.24
Odon_rnd-5_family-4648_s_1_s_0	Macrotermitinae	90247	225	401.098
Odon_rnd-5_family-4648_s_3_inc	Termitidae	688001	2915	236.021
Odon_rnd-5_family-4769_s_2	Macrotermitinae	68289	89	767.292
Odon_rnd-5_family-4804	Termitidae	36588	27	1355.11
Odon_rnd-5_family-4894	Macrotermitinae	24434	160	152.713
Odon_rnd-5_family-4910_inc	Older	363983	1974	184.389
Odon_rnd-5_family-4914	Macrotermitinae	117954	717	164.51
Odon_rnd-5_family-495_s_2	Termitidae	66244	430	154.056
Odon_rnd-5_family-4974_unconfirmed	Macrotermitinae	9749	29	336.172
Odon_rnd-5_family-5010_s_1_unconfirmed	Termitidae	105885	553	191.474
Odon_rnd-5_family-5011_s_1	Termitidae	109913	478	229.944
Odon_rnd-5_family-5014_s_2	Termitidae	134332	597	225.012
Odon_rnd-5_family-502_s_0	GeoIsoptera	292958	2002	146.333
Odon_rnd-5_family-5041	GeoIsoptera	130955	576	227.352
Odon_rnd-5_family-5127	Macrotermitinae	9960	25	398.4
Odon_rnd-5_family-5159_s_2	Termitidae	18812	63	298.603
Odon_rnd-5_family-5183	Termitidae	73591	87	845.874
Odon_rnd-5_family-524_s_1	Macrotermitinae	14038	52	269.962
Odon_rnd-5_family-5277	Older	159072	977	162.817
Odon_rnd-5_family-5427_inc	GeoIsoptera	365388	1966	185.854
Odon_rnd-5_family-559_inc	GeoIsoptera	9858	41	240.439
Odon_rnd-5_family-5622	Older	93049	115	809.122
Odon_rnd-5_family-5628_inc	Termitidae	54124	163	332.049
Odon_rnd-5_family-5662	Termitidae	8703	28	310.821
Odon_rnd-5_family-5663_unconfirmed	GeoIsoptera	225464	670	336.513
Odon_rnd-5_family-5824_s_1	Macrotermitinae	54860	88	623.409
Odon_rnd-5_family-5824_s_2_unconfirmed	Older	525140	4518	116.233
Odon_rnd-5_family-5895_inc	Older	97139	437	222.286
Odon_rnd-5_family-5933_inc	GeoIsoptera	10678	48	222.458
Odon_rnd-5_family-5991_unconfirmed	Older	217122	526	412.779
Odon_rnd-5_family-5996_unconfirmed	Older	440527	1409	312.652
Odon_rnd-5_family-6036	Mbel	2459	14	175.643
Odon_rnd-5_family-6278	Older	103069	394	261.596
Odon_rnd-5_family-6338_inc	GeoIsoptera	39524	76	520.053
Odon_rnd-5_family-6347_inc	GeoIsoptera	200344	869	230.545
Odon_rnd-5_family-6354_s_1_s_2	Macrotermitinae	104949	610	172.048
Odon_rnd-5_family-6391_s_1	Macrotermitinae	93548	188	497.596
Odon_rnd-5_family-6391_s_2	Macrotermitinae	81216	72	1128
Odon_rnd-5_family-646_unconfirmed	Macrotermitinae	58768	122	481.705
Odon_rnd-5_family-6506_inc	GeoIsoptera	334111	592	564.377
Odon_rnd-5_family-6656	GeoIsoptera	304753	891	342.035
Odon_rnd-5_family-666_s_1	Macrotermitinae	79156	124	638.355
Odon_rnd-5_family-6791	GeoIsoptera	53012	59	898.508
Odon_rnd-5_family-680	Termitidae	223473	136	1643.18
Odon_rnd-5_family-6829	GeoIsoptera	37588	111	338.631
Odon_rnd-5_family-684	GeoIsoptera	72584	79	918.785
Odon_rnd-5_family-685_inc	Older	4747	14	339.071
Odon_rnd-5_family-6867_s_1_s_2	Macrotermitinae	93610	632	148.117
Odon_rnd-5_family-6906_inc	GeoIsoptera	44731	77	580.922
Odon_rnd-5_family-6930_inc	Older	186471	434	429.657
Odon_rnd-5_family-6964_inc	Macrotermitinae	60883	180	338.239
Odon_rnd-5_family-6975_s_0	Macrotermitinae	73345	397	184.748
Odon_rnd-5_family-6975_s_1_s_0_unconfirmed	Termitidae	14401	55	261.836
Odon_rnd-5_family-702_inc	Macrotermitinae	42483	98	433.5
Odon_rnd-5_family-705_s_3_unconfirmed	Macrotermitinae	64332	473	136.008
Odon_rnd-5_family-705_s_4	Termitidae	92027	595	154.667
Odon_rnd-5_family-7089	Older	42262	88	480.25
Odon_rnd-5_family-7110_s_1	Macrotermitinae	62303	46	1354.41
Odon_rnd-5_family-7110_s_2	Macrotermitinae	120779	556	217.228
Odon_rnd-5_family-7338_inc	GeoIsoptera	21585	41	526.463
Odon_rnd-5_family-7462_s_0_s_0	Macrotermitinae	9183	11	834.818
Odon_rnd-5_family-7462_s_0_s_1	Macrotermitinae	78734	43	1831.02
Odon_rnd-5_family-7462_s_2_s_1	Termitidae	232019	936	247.884
Odon_rnd-5_family-7463_s_2	Termitidae	116867	64	1826.05
Odon_rnd-5_family-766_inc	Older	122523	769	159.328
Odon_rnd-5_family-772_inc	Termitidae	56032	56	1000.57
Odon_rnd-5_family-778_inc	Termitidae	112284	715	157.041
Odon_rnd-5_family-7898	GeoIsoptera	72510	233	311.202
Odon_rnd-5_family-79_inc	GeoIsoptera	3185	14	227.5
Odon_rnd-5_family-7974_inc	GeoIsoptera	18739	74	253.23
Odon_rnd-5_family-8001_inc	GeoIsoptera	17015	96	177.24
Odon_rnd-5_family-8042	Termitidae	35156	223	157.65
Odon_rnd-5_family-8139_inc	GeoIsoptera	26141	148	176.628
Odon_rnd-5_family-8170_s_2_inc	Macrotermitinae	72615	173	419.74
Odon_rnd-5_family-8172	Termitidae	108472	670	161.899
Odon_rnd-5_family-8173_s_1_s_2	Termitidae	182275	861	211.702
Odon_rnd-5_family-8189_s_0	GeoIsoptera	50102	54	927.815
Odon_rnd-5_family-8573	Macrotermitinae	89923	490	183.516
Odon_rnd-5_family-858	Termitidae	156506	403	388.352
Odon_rnd-5_family-8759_s_1_inc	GeoIsoptera	399715	1802	221.817
Odon_rnd-5_family-879_inc	GeoIsoptera	5506	21	262.19
Odon_rnd-5_family-8842_inc	Termitidae	4828	11	438.909
Odon_rnd-5_family-8885	GeoIsoptera	93222	175	532.697
Odon_rnd-5_family-893_inc	Macrotermitinae	19444	40	486.1
Odon_rnd-5_family-9038_s_2	Older	5820	36	161.667
Odon_rnd-5_family-9090	Macrotermitinae	136765	326	419.525
Odon_rnd-5_family-917_s_1	Macrotermitinae	226323	883	256.311
Odon_rnd-5_family-923	Termitidae	302587	132	2292.33
Odon_rnd-5_family-929_inc	Termitidae	237096	700	338.709
Odon_rnd-5_family-9461	Older	24922	64	389.406
Odon_rnd-5_family-9514_s_3	Macrotermitinae	83468	385	216.8
Odon_rnd-5_family-963_inc	GeoIsoptera	22072	57	387.228
Odon_rnd-5_family-9656	GeoIsoptera	61389	53	1158.28
Odon_rnd-5_family-9819_s_2	Termitidae	652974	960	680.181
Odon_rnd-5_family-9857	Termitidae	81101	134	605.231
Odon_rnd-5_family-99_s_1_inc	Termitidae	456406	1079	422.99
Odon_rnd-5_family-99_s_2	Termitidae	167143	989	169.002
Odon_rnd-5_family-9931_unconfirmed	Termitidae	25626	117	219.026
Rgra_ltr-1_family-111_inc	Older	784820	2174	361.003
Rgra_ltr-1_family-116_inc	Older	1264169	6653	190.015
Rgra_ltr-1_family-117_inc	GeoIsoptera	120108	863	139.175
Rgra_ltr-1_family-119_inc	GeoIsoptera	710698	3775	188.264
Rgra_ltr-1_family-120_inc	GeoIsoptera	1076678	883	1219.34
Rgra_ltr-1_family-121_inc	Older	532073	2967	179.33
Rgra_ltr-1_family-123_inc	Older	421436	1266	332.888
Rgra_ltr-1_family-124_inc	Older	711132	3737	190.295
Rgra_ltr-1_family-127_inc	Older	143379	1231	116.474
Rgra_ltr-1_family-129_inc	Older	830380	4680	177.432
Rgra_ltr-1_family-131_s_2_inc	Older	619348	2529	244.898
Rgra_ltr-1_family-133_inc	Older	236898	2152	110.083
Rgra_ltr-1_family-135_inc	Older	513313	3288	156.117
Rgra_ltr-1_family-137_inc	GeoIsoptera	68082	451	150.958
Rgra_ltr-1_family-18_inc	Older	616680	3639	169.464
Rgra_ltr-1_family-22	Older	240318	1195	201.103
Rgra_ltr-1_family-28_inc	Older	151923	946	160.595
Rgra_ltr-1_family-34_inc	GeoIsoptera	197425	1037	190.381
Rgra_ltr-1_family-36_inc	GeoIsoptera	135077	232	582.228
Rgra_ltr-1_family-47_inc	Older	157516	1023	153.975
Rgra_ltr-1_family-52_inc	Older	78531	89	882.371
Rgra_ltr-1_family-53_inc	Older	339404	1677	202.388
Rgra_ltr-1_family-55_inc	Older	56175	500	112.35
Rgra_ltr-1_family-68_inc	GeoIsoptera	334691	1354	247.187
Rgra_ltr-1_family-74_inc	Older	76975	468	164.476
Rgra_ltr-1_family-76_inc	Older	473119	1960	241.387
Rgra_ltr-1_family-83_inc	Older	874906	4500	194.424
Rgra_ltr-1_family-84_inc	Older	377380	1608	234.689
Rgra_ltr-1_family-86_inc	Older	236630	1218	194.278
Rgra_ltr-1_family-97_inc	Older	554096	3611	153.447
Rgra_rnd-1_family-118	Older	1743779	11325	153.976
Rgra_rnd-1_family-132_unconfirmed	GeoIsoptera	351039	1702	206.251
Rgra_rnd-1_family-156	GeoIsoptera	229958	1033	222.612
Rgra_rnd-1_family-159	Older	296084	1703	173.86
Rgra_rnd-1_family-161_unconfirmed	Older	17996	25	719.84
Rgra_rnd-1_family-170_inc	Older	590497	1509	391.317
Rgra_rnd-1_family-175_inc	GeoIsoptera	182516	854	213.719
Rgra_rnd-1_family-177_inc	Older	80160	127	631.181
Rgra_rnd-1_family-183_unconfirmed	Older	194131	402	482.913
Rgra_rnd-1_family-196_inc	Older	367275	1846	198.957
Rgra_rnd-1_family-213_s_0	Older	22377	59	379.271
Rgra_rnd-1_family-213_s_1	Older	49715	182	273.159
Rgra_rnd-1_family-213_s_2	GeoIsoptera	112036	742	150.992
Rgra_rnd-1_family-216_unconfirmed	Older	370002	927	399.139
Rgra_rnd-1_family-218_unconfirmed	GeoIsoptera	361256	1141	316.613
Rgra_rnd-1_family-227_inc	GeoIsoptera	8543	55	155.327
Rgra_rnd-1_family-233_unconfirmed	Older	50546	250	202.184
Rgra_rnd-1_family-234_unconfirmed	GeoIsoptera	182147	534	341.099
Rgra_rnd-1_family-24_s_0_s_1	GeoIsoptera	77017	336	229.217
Rgra_rnd-1_family-24_s_2	GeoIsoptera	32139	106	303.198
Rgra_rnd-1_family-266_s_2	GeoIsoptera	10992	102	107.765
Rgra_rnd-1_family-267_s_2_s_0	Older	461063	2131	216.36
Rgra_rnd-1_family-285_inc	Older	2745820	10902	251.864
Rgra_rnd-1_family-29	Older	3442895	20383	168.91
Rgra_rnd-1_family-320_s_0	GeoIsoptera	26635	74	359.932
Rgra_rnd-1_family-356	GeoIsoptera	158352	873	181.388
Rgra_rnd-1_family-366_unconfirmed	Older	287767	1530	188.083
Rgra_rnd-1_family-391_inc	GeoIsoptera	18324	50	366.48
Rgra_rnd-1_family-398_s_2	Older	27737	24	1155.71
Rgra_rnd-1_family-4	Older	8392752	32585	257.565
Rgra_rnd-1_family-403	Older	100869	791	127.521
Rgra_rnd-1_family-404_unconfirmed	GeoIsoptera	726391	3627	200.273
Rgra_rnd-1_family-405_s_0	Older	8898	56	158.893
Rgra_rnd-1_family-407	Older	180927	618	292.762
Rgra_rnd-1_family-409_unconfirmed	GeoIsoptera	41600	224	185.714
Rgra_rnd-1_family-431_s_1	Older	11854	23	515.391
Rgra_rnd-1_family-431_s_2_inc	Older	56437	102	553.304
Rgra_rnd-1_family-444_inc	GeoIsoptera	42968	191	224.963
Rgra_rnd-1_family-469	Older	23372	94	248.638
Rgra_rnd-1_family-471_inc	Older	115710	228	507.5
Rgra_rnd-1_family-480_s_1	Older	371205	1607	230.993
Rgra_rnd-1_family-482	GeoIsoptera	4824	17	283.765
Rgra_rnd-1_family-491_unconfirmed	GeoIsoptera	4621	27	171.148
Rgra_rnd-1_family-497	GeoIsoptera	31875	97	328.608
Rgra_rnd-1_family-502_s_2_inc	Older	103960	499	208.337
Rgra_rnd-1_family-51	Older	8041015	13720	586.08
Rgra_rnd-1_family-515	Older	660045	2945	224.124
Rgra_rnd-1_family-521_s_1	GeoIsoptera	70362	139	506.201
Rgra_rnd-1_family-549_s_1	GeoIsoptera	98002	408	240.201
Rgra_rnd-1_family-554	Older	34965	173	202.11
Rgra_rnd-1_family-56	GeoIsoptera	157813	80	1972.66
Rgra_rnd-1_family-563_s_2	GeoIsoptera	156754	898	174.559
Rgra_rnd-1_family-566_s_1	Older	19954	39	511.641
Rgra_rnd-1_family-566_s_2_inc	Older	1775853	6802	261.078
Rgra_rnd-1_family-568	Older	504738	1256	401.861
Rgra_rnd-1_family-576_unconfirmed	GeoIsoptera	193222	470	411.111
Rgra_rnd-1_family-580_s_1_inc	GeoIsoptera	18146	36	504.056
Rgra_rnd-1_family-581	GeoIsoptera	13928	95	146.611
Rgra_rnd-1_family-584	Older	10639	36	295.528
Rgra_rnd-1_family-587_s_2	GeoIsoptera	43435	67	648.284
Rgra_rnd-1_family-589_unconfirmed	GeoIsoptera	6026	39	154.513
Rgra_rnd-1_family-591_s_2_s_2	Older	274889	224	1227.18
Rgra_rnd-1_family-61	GeoIsoptera	86538	161	537.503
Rgra_rnd-1_family-66	Older	111238	1022	108.843
Rgra_rnd-1_family-87_s_2_unconfirmed	GeoIsoptera	169276	767	220.699
Rgra_rnd-1_family-91	GeoIsoptera	59890	170	352.294
Rgra_rnd-1_family-97_unconfirmed	GeoIsoptera	568682	2150	264.503
Rgra_rnd-3_family-1035_inc	Older	205011	668	306.903
Rgra_rnd-3_family-1235_unconfirmed	Older	167108	970	172.276
Rgra_rnd-3_family-142_unconfirmed	GeoIsoptera	250714	875	286.53
Rgra_rnd-3_family-242_s_1_inc	GeoIsoptera	79272	823	96.3208
Rgra_rnd-3_family-3013	Older	113131	308	367.308
Rgra_rnd-3_family-321_inc	GeoIsoptera	260520	1389	187.559
Rgra_rnd-3_family-3561_unconfirmed	GeoIsoptera	271604	542	501.114
Rgra_rnd-3_family-3667_unconfirmed	Older	126707	577	219.596
Rgra_rnd-3_family-395_unconfirmed	GeoIsoptera	160455	668	240.202
Rgra_rnd-3_family-442_inc	Older	244638	542	451.362
Rgra_rnd-3_family-474	Older	72523	184	394.147
Rgra_rnd-3_family-670_unconfirmed	GeoIsoptera	298415	867	344.193
Rgra_rnd-3_family-738_unconfirmed	GeoIsoptera	87661	442	198.328
Rgra_rnd-3_family-822_inc	Older	31316	177	176.927
Rgra_rnd-3_family-919	Older	397511	3209	123.874
Rgra_rnd-3_family-979_inc	GeoIsoptera	31859	135	235.993
Rgra_rnd-4_family-1016_inc	Older	115552	269	429.561
Rgra_rnd-4_family-1083_inc	Older	26457	116	228.078
Rgra_rnd-4_family-12	GeoIsoptera	138016	160	862.6
Rgra_rnd-4_family-1213_inc	GeoIsoptera	62040	97	639.588
Rgra_rnd-4_family-1221	Older	149924	881	170.175
Rgra_rnd-4_family-1284_inc	Older	220096	400	550.24
Rgra_rnd-4_family-1307_inc	GeoIsoptera	23560	91	258.901
Rgra_rnd-4_family-1311_inc	GeoIsoptera	69722	203	343.458
Rgra_rnd-4_family-1318_inc	GeoIsoptera	184221	359	513.15
Rgra_rnd-4_family-1367_inc	GeoIsoptera	136885	631	216.933
Rgra_rnd-4_family-1403_unconfirmed	GeoIsoptera	103291	334	309.254
Rgra_rnd-4_family-1450_inc	GeoIsoptera	181335	1129	160.616
Rgra_rnd-4_family-146	GeoIsoptera	70353	141	498.957
Rgra_rnd-4_family-1562	GeoIsoptera	324425	1138	285.083
Rgra_rnd-4_family-1713_inc	Older	48089	171	281.222
Rgra_rnd-4_family-1819	GeoIsoptera	149544	743	201.271
Rgra_rnd-4_family-1870_inc	GeoIsoptera	98192	214	458.841
Rgra_rnd-4_family-2057	GeoIsoptera	216632	1495	144.904
Rgra_rnd-4_family-207_unconfirmed	Older	185130	546	339.066
Rgra_rnd-4_family-2072_inc	Older	33588	72	466.5
Rgra_rnd-4_family-2104_inc	GeoIsoptera	173363	463	374.434
Rgra_rnd-4_family-2142	GeoIsoptera	76149	102	746.559
Rgra_rnd-4_family-215_inc	Older	83164	193	430.902
Rgra_rnd-4_family-2242_unconfirmed	GeoIsoptera	59674	290	205.772
Rgra_rnd-4_family-225_s_1	GeoIsoptera	137794	299	460.849
Rgra_rnd-4_family-225_s_2_unconfirmed	GeoIsoptera	127258	251	507.004
Rgra_rnd-4_family-2287_inc	GeoIsoptera	292555	1731	169.009
Rgra_rnd-4_family-2337	Older	98403	512	192.193
Rgra_rnd-4_family-2338	Older	107407	194	553.644
Rgra_rnd-4_family-2387	GeoIsoptera	210841	1024	205.899
Rgra_rnd-4_family-2484_inc	GeoIsoptera	22951	28	819.679
Rgra_rnd-4_family-2516_inc	Older	5560	30	185.333
Rgra_rnd-4_family-2522_unconfirmed	Older	133896	1196	111.953
Rgra_rnd-4_family-2531	Older	150044	1224	122.585
Rgra_rnd-4_family-2684_unconfirmed	Older	82413	239	344.824
Rgra_rnd-4_family-2735_inc	Older	91326	253	360.972
Rgra_rnd-4_family-2842_unconfirmed	GeoIsoptera	6257	28	223.464
Rgra_rnd-4_family-2866	GeoIsoptera	56472	334	169.078
Rgra_rnd-4_family-2876_inc	GeoIsoptera	23372	22	1062.36
Rgra_rnd-4_family-3154_s_1_s_2	Older	58540	79	741.013
Rgra_rnd-4_family-3160	GeoIsoptera	36173	93	388.957
Rgra_rnd-4_family-322_inc	GeoIsoptera	51637	178	290.096
Rgra_rnd-4_family-3255_s_2_inc	GeoIsoptera	27140	201	135.025
Rgra_rnd-4_family-3266_inc	Older	94629	260	363.958
Rgra_rnd-4_family-3328_inc	GeoIsoptera	57238	171	334.725
Rgra_rnd-4_family-3366	GeoIsoptera	41963	191	219.702
Rgra_rnd-4_family-34_unconfirmed	Older	129446	339	381.847
Rgra_rnd-4_family-3450_inc	GeoIsoptera	54703	148	369.615
Rgra_rnd-4_family-349_inc	GeoIsoptera	76813	259	296.575
Rgra_rnd-4_family-3571_inc	Older	124565	164	759.543
Rgra_rnd-4_family-3647_inc	Older	90936	467	194.724
Rgra_rnd-4_family-3719_unconfirmed	GeoIsoptera	63994	261	245.188
Rgra_rnd-4_family-3727_inc	GeoIsoptera	19328	40	483.2
Rgra_rnd-4_family-3728_inc	GeoIsoptera	456141	2332	195.601
Rgra_rnd-4_family-381_inc	Older	5164	37	139.568
Rgra_rnd-4_family-382	GeoIsoptera	216835	1336	162.302
Rgra_rnd-4_family-3905_inc	Older	7994	103	77.6117
Rgra_rnd-4_family-3999_unconfirmed	Older	95403	338	282.257
Rgra_rnd-4_family-417_inc	GeoIsoptera	16395	31	528.871
Rgra_rnd-4_family-436_inc	GeoIsoptera	27586	93	296.624
Rgra_rnd-4_family-4428_unconfirmed	Older	815442	2997	272.086
Rgra_rnd-4_family-4505	GeoIsoptera	178614	847	210.878
Rgra_rnd-4_family-4517	Older	523043	3612	144.807
Rgra_rnd-4_family-4564_unconfirmed	GeoIsoptera	115502	467	247.328
Rgra_rnd-4_family-496	Older	41324	62	666.516
Rgra_rnd-4_family-517_s_2	GeoIsoptera	52668	188	280.149
Rgra_rnd-4_family-519_inc	Older	76271	127	600.559
Rgra_rnd-4_family-5688	GeoIsoptera	66831	269	248.442
Rgra_rnd-4_family-572_inc	Older	69499	258	269.376
Rgra_rnd-4_family-576	Older	44709	131	341.29
Rgra_rnd-4_family-60	GeoIsoptera	138478	366	378.355
Rgra_rnd-4_family-603_inc	GeoIsoptera	35965	114	315.482
Rgra_rnd-4_family-61_inc	GeoIsoptera	14568	70	208.114
Rgra_rnd-4_family-6173_unconfirmed	Older	41265	205	201.293
Rgra_rnd-4_family-6232_inc	GeoIsoptera	102104	284	359.521
Rgra_rnd-4_family-6352	GeoIsoptera	39690	116	342.155
Rgra_rnd-4_family-651_unconfirmed	GeoIsoptera	106942	801	133.511
Rgra_rnd-4_family-659_s_0_s_1	GeoIsoptera	421462	748	563.452
Rgra_rnd-4_family-659_s_2_inc	GeoIsoptera	256828	1388	185.035
Rgra_rnd-4_family-664_unconfirmed	Older	80060	319	250.972
Rgra_rnd-4_family-682_inc	Older	39175	95	412.368
Rgra_rnd-4_family-684	GeoIsoptera	574274	2619	219.272
Rgra_rnd-4_family-690_inc	GeoIsoptera	4219	31	136.097
Rgra_rnd-4_family-692	GeoIsoptera	81229	563	144.279
Rgra_rnd-4_family-717_unconfirmed	GeoIsoptera	51360	247	207.935
Rgra_rnd-4_family-755_unconfirmed	GeoIsoptera	192093	485	396.068
Rgra_rnd-4_family-77_inc	Older	31637	148	213.764
Rgra_rnd-4_family-775_inc	GeoIsoptera	64839	291	222.814
Rgra_rnd-4_family-831_s_2_inc	GeoIsoptera	47911	151	317.291
Rgra_rnd-4_family-906	GeoIsoptera	80848	204	396.314
Rgra_rnd-4_family-915	GeoIsoptera	62416	135	462.341
Rgra_rnd-5_family-100_inc	GeoIsoptera	195516	951	205.59
Rgra_rnd-5_family-1024_inc	GeoIsoptera	379915	1643	231.233
Rgra_rnd-5_family-1026	GeoIsoptera	20712	74	279.892
Rgra_rnd-5_family-10327	GeoIsoptera	56115	153	366.765
Rgra_rnd-5_family-10595_inc	GeoIsoptera	22155	47	471.383
Rgra_rnd-5_family-10719_s_1	Older	76382	362	211
Rgra_rnd-5_family-10806_inc	GeoIsoptera	27871	92	302.946
Rgra_rnd-5_family-10843_inc	Older	140208	909	154.244
Rgra_rnd-5_family-10855_inc	GeoIsoptera	43153	140	308.236
Rgra_rnd-5_family-11001	GeoIsoptera	29930	74	404.459
Rgra_rnd-5_family-11270	GeoIsoptera	31699	46	689.109
Rgra_rnd-5_family-11341_s_1	Older	85427	86	993.337
Rgra_rnd-5_family-1162_inc	GeoIsoptera	14453	29	498.379
Rgra_rnd-5_family-1177_inc	Older	31655	109	290.413
Rgra_rnd-5_family-118_unconfirmed	GeoIsoptera	7379	60	122.983
Rgra_rnd-5_family-11810	Older	64959	150	433.06
Rgra_rnd-5_family-11815_s_1	GeoIsoptera	10285	19	541.316
Rgra_rnd-5_family-11815_s_2	GeoIsoptera	10146	26	390.231
Rgra_rnd-5_family-1183_inc	Older	70138	214	327.748
Rgra_rnd-5_family-1209	GeoIsoptera	32589	55	592.527
Rgra_rnd-5_family-1254_inc	Older	19088	92	207.478
Rgra_rnd-5_family-12552_inc	GeoIsoptera	24225	95	255
Rgra_rnd-5_family-12900_inc	GeoIsoptera	20873	57	366.193
Rgra_rnd-5_family-1299_unconfirmed	GeoIsoptera	12721	50	254.42
Rgra_rnd-5_family-13155_inc	GeoIsoptera	183473	875	209.683
Rgra_rnd-5_family-13283_inc	GeoIsoptera	140506	672	209.086
Rgra_rnd-5_family-13298	GeoIsoptera	380505	2173	175.106
Rgra_rnd-5_family-13321_s_0	GeoIsoptera	15880	86	184.651
Rgra_rnd-5_family-1363_inc	Older	53450	317	168.612
Rgra_rnd-5_family-1370_inc	GeoIsoptera	5547	19	291.947
Rgra_rnd-5_family-13910_inc	GeoIsoptera	22227	52	427.442
Rgra_rnd-5_family-1422_inc	Older	20921	34	615.324
Rgra_rnd-5_family-14408_s_1	Older	16226	33	491.697
Rgra_rnd-5_family-14574	GeoIsoptera	126663	191	663.157
Rgra_rnd-5_family-14620_inc	GeoIsoptera	17106	26	657.923
Rgra_rnd-5_family-14883	Older	18224	56	325.429
Rgra_rnd-5_family-15073_unconfirmed	Older	25810	63	409.683
Rgra_rnd-5_family-1512	GeoIsoptera	174806	1133	154.286
Rgra_rnd-5_family-152_inc	GeoIsoptera	55031	140	393.079
Rgra_rnd-5_family-155_inc	Older	838297	4417	189.789
Rgra_rnd-5_family-15645	GeoIsoptera	21462	58	370.034
Rgra_rnd-5_family-15660_inc	GeoIsoptera	28965	129	224.535
Rgra_rnd-5_family-157	GeoIsoptera	659929	2038	323.812
Rgra_rnd-5_family-1574	GeoIsoptera	30075	36	835.417
Rgra_rnd-5_family-158	Older	80666	185	436.032
Rgra_rnd-5_family-1611	GeoIsoptera	89484	200	447.42
Rgra_rnd-5_family-16339_inc	GeoIsoptera	9759	29	336.517
Rgra_rnd-5_family-16702	GeoIsoptera	36185	194	186.521
Rgra_rnd-5_family-1682	GeoIsoptera	30114	93	323.806
Rgra_rnd-5_family-1706_inc	Older	73643	148	497.588
Rgra_rnd-5_family-17408	GeoIsoptera	23687	37	640.189
Rgra_rnd-5_family-1770_unconfirmed	GeoIsoptera	157031	651	241.215
Rgra_rnd-5_family-1775_inc	GeoIsoptera	39850	66	603.788
Rgra_rnd-5_family-1787_s_1	GeoIsoptera	20479	50	409.58
Rgra_rnd-5_family-18182	Older	488700	1573	310.68
Rgra_rnd-5_family-182	GeoIsoptera	91273	471	193.786
Rgra_rnd-5_family-186_inc	GeoIsoptera	20556	83	247.663
Rgra_rnd-5_family-1864_inc	GeoIsoptera	18305	71	257.817
Rgra_rnd-5_family-1884_inc	Older	46837	199	235.362
Rgra_rnd-5_family-192_inc	GeoIsoptera	456976	2743	166.597
Rgra_rnd-5_family-1966_inc	Older	16796	89	188.719
Rgra_rnd-5_family-19696	GeoIsoptera	223187	886	251.904
Rgra_rnd-5_family-20134_s_1_s_1_inc	GeoIsoptera	86354	450	191.898
Rgra_rnd-5_family-2126_inc	GeoIsoptera	16163	70	230.9
Rgra_rnd-5_family-2135	GeoIsoptera	54718	58	943.414
Rgra_rnd-5_family-2147_inc	GeoIsoptera	56660	119	476.134
Rgra_rnd-5_family-216	GeoIsoptera	237641	1447	164.23
Rgra_rnd-5_family-2208_inc	Older	43435	178	244.017
Rgra_rnd-5_family-2276_inc	Older	73128	131	558.229
Rgra_rnd-5_family-2305_inc	Older	23985	71	337.817
Rgra_rnd-5_family-2336_inc	GeoIsoptera	28288	238	118.857
Rgra_rnd-5_family-2353	GeoIsoptera	53813	70	768.757
Rgra_rnd-5_family-2447_inc	Older	13739	33	416.333
Rgra_rnd-5_family-2578_inc	Older	541525	2243	241.429
Rgra_rnd-5_family-2579_inc	GeoIsoptera	54291	303	179.178
Rgra_rnd-5_family-2617	GeoIsoptera	98138	290	338.407
Rgra_rnd-5_family-269	Older	26610	81	328.519
Rgra_rnd-5_family-2706_inc	Older	12858	87	147.793
Rgra_rnd-5_family-2799_unconfirmed	GeoIsoptera	84659	114	742.623
Rgra_rnd-5_family-2809_inc	GeoIsoptera	4043	17	237.824
Rgra_rnd-5_family-286_inc	GeoIsoptera	8506	32	265.812
Rgra_rnd-5_family-2890_unconfirmed	GeoIsoptera	29443	43	684.721
Rgra_rnd-5_family-2894_inc	GeoIsoptera	46866	80	585.825
Rgra_rnd-5_family-2908_inc	GeoIsoptera	47068	86	547.302
Rgra_rnd-5_family-2944_inc	GeoIsoptera	8772	26	337.385
Rgra_rnd-5_family-2974_inc	GeoIsoptera	13767	34	404.912
Rgra_rnd-5_family-3018_unconfirmed	GeoIsoptera	26071	50	521.42
Rgra_rnd-5_family-304_inc	GeoIsoptera	56844	348	163.345
Rgra_rnd-5_family-3104_inc	GeoIsoptera	26431	70	377.586
Rgra_rnd-5_family-3196_inc	GeoIsoptera	10922	38	287.421
Rgra_rnd-5_family-3306_inc	GeoIsoptera	72959	142	513.796
Rgra_rnd-5_family-3355_inc	GeoIsoptera	76035	114	666.974
Rgra_rnd-5_family-3371_inc	Older	33500	175	191.429
Rgra_rnd-5_family-3399_unconfirmed	GeoIsoptera	148199	774	191.472
Rgra_rnd-5_family-3404	GeoIsoptera	35495	62	572.5
Rgra_rnd-5_family-3471_inc	Older	13177	31	425.065
Rgra_rnd-5_family-3484_s_1	GeoIsoptera	74774	157	476.268
Rgra_rnd-5_family-3484_s_2_inc	GeoIsoptera	13405	42	319.167
Rgra_rnd-5_family-3491_inc	GeoIsoptera	12522	31	403.935
Rgra_rnd-5_family-3517_inc	GeoIsoptera	36973	56	660.232
Rgra_rnd-5_family-3518_inc	GeoIsoptera	40306	113	356.69
Rgra_rnd-5_family-3522_s_1_inc	GeoIsoptera	38034	95	400.358
Rgra_rnd-5_family-3522_s_2_inc	GeoIsoptera	8402	20	420.1
Rgra_rnd-5_family-3530_inc	GeoIsoptera	26048	41	635.317
Rgra_rnd-5_family-3617	Older	1287032	5265	244.451
Rgra_rnd-5_family-3620	GeoIsoptera	44314	93	476.495
Rgra_rnd-5_family-3658_inc	Older	39060	99	394.545
Rgra_rnd-5_family-3685_inc	Older	25750	117	220.085
Rgra_rnd-5_family-3700_unconfirmed	GeoIsoptera	3930	16	245.625
Rgra_rnd-5_family-3720_s_1	GeoIsoptera	245139	231	1061.21
Rgra_rnd-5_family-3773_inc	Older	15184	88	172.545
Rgra_rnd-5_family-380_unconfirmed	GeoIsoptera	51072	169	302.201
Rgra_rnd-5_family-3814_inc	Older	169295	819	206.709
Rgra_rnd-5_family-3908	Older	683042	4100	166.596
Rgra_rnd-5_family-3950_inc	GeoIsoptera	9686	17	569.765
Rgra_rnd-5_family-3993_inc	Older	72547	140	518.193
Rgra_rnd-5_family-4006_inc	Older	47779	206	231.937
Rgra_rnd-5_family-4015_inc	GeoIsoptera	64739	221	292.937
Rgra_rnd-5_family-4031_s_0	GeoIsoptera	61974	459	135.02
Rgra_rnd-5_family-4031_s_2_unconfirmed	GeoIsoptera	750750	2392	313.859
Rgra_rnd-5_family-4086_inc	GeoIsoptera	76633	207	370.208
Rgra_rnd-5_family-4097_s_2_s_1	GeoIsoptera	109615	360	304.486
Rgra_rnd-5_family-4222_unconfirmed	Older	279781	905	309.15
Rgra_rnd-5_family-4282	GeoIsoptera	28099	57	492.965
Rgra_rnd-5_family-4295	GeoIsoptera	49779	123	404.707
Rgra_rnd-5_family-433_inc	GeoIsoptera	58476	104	562.269
Rgra_rnd-5_family-4341	GeoIsoptera	410157	1913	214.405
Rgra_rnd-5_family-4417_inc	GeoIsoptera	13968	23	607.304
Rgra_rnd-5_family-4424_inc	GeoIsoptera	29865	65	459.462
Rgra_rnd-5_family-4450_inc	Older	235519	1796	131.135
Rgra_rnd-5_family-4530_unconfirmed	GeoIsoptera	7204	12	600.333
Rgra_rnd-5_family-4536_unconfirmed	Older	91420	397	230.277
Rgra_rnd-5_family-4547_inc	Older	30360	140	216.857
Rgra_rnd-5_family-4570_unconfirmed	GeoIsoptera	92698	158	586.696
Rgra_rnd-5_family-4677_s_1_s_2	GeoIsoptera	93866	437	214.796
Rgra_rnd-5_family-4677_s_3_s_1	GeoIsoptera	101130	560	180.589
Rgra_rnd-5_family-4705_inc	GeoIsoptera	27173	58	468.5
Rgra_rnd-5_family-4762_inc	GeoIsoptera	33891	83	408.325
Rgra_rnd-5_family-478_s_1_inc	GeoIsoptera	242309	1472	164.612
Rgra_rnd-5_family-480_inc	Older	8245	41	201.098
Rgra_rnd-5_family-4846_inc	Older	14549	65	223.831
Rgra_rnd-5_family-4847_inc	GeoIsoptera	66506	121	549.636
Rgra_rnd-5_family-4898	Older	36576	119	307.361
Rgra_rnd-5_family-49	GeoIsoptera	581677	1606	362.19
Rgra_rnd-5_family-5051_inc	Older	58812	179	328.559
Rgra_rnd-5_family-5053_inc	Older	55240	112	493.214
Rgra_rnd-5_family-507_inc	Older	21221	115	184.53
Rgra_rnd-5_family-5092_inc	GeoIsoptera	24546	80	306.825
Rgra_rnd-5_family-5118_inc	GeoIsoptera	34486	227	151.921
Rgra_rnd-5_family-5164_inc	GeoIsoptera	37007	108	342.657
Rgra_rnd-5_family-5165	GeoIsoptera	67803	70	968.614
Rgra_rnd-5_family-5167_inc	GeoIsoptera	12779	43	297.186
Rgra_rnd-5_family-518_inc	GeoIsoptera	3443	23	149.696
Rgra_rnd-5_family-5266	GeoIsoptera	29419	54	544.796
Rgra_rnd-5_family-5305	GeoIsoptera	80659	121	666.603
Rgra_rnd-5_family-5474_inc	GeoIsoptera	5681	22	258.227
Rgra_rnd-5_family-591_s_1_unconfirmed	GeoIsoptera	60740	128	474.531
Rgra_rnd-5_family-5935	GeoIsoptera	26177	83	315.386
Rgra_rnd-5_family-5965_s_1	Older	352906	2289	154.175
Rgra_rnd-5_family-5997_s_1_s_2	Older	146167	838	174.424
Rgra_rnd-5_family-602_inc	GeoIsoptera	37205	99	375.808
Rgra_rnd-5_family-6024_inc	Older	59160	161	367.453
Rgra_rnd-5_family-6065_unconfirmed	GeoIsoptera	22631	115	196.791
Rgra_rnd-5_family-612_inc	GeoIsoptera	136213	855	159.313
Rgra_rnd-5_family-616	GeoIsoptera	214896	780	275.508
Rgra_rnd-5_family-6174	GeoIsoptera	88902	625	142.243
Rgra_rnd-5_family-6246_inc	GeoIsoptera	25959	64	405.609
Rgra_rnd-5_family-6295_inc	GeoIsoptera	40050	70	572.143
Rgra_rnd-5_family-6302_inc	GeoIsoptera	16050	53	302.83
Rgra_rnd-5_family-6438_unconfirmed	GeoIsoptera	21309	106	201.028
Rgra_rnd-5_family-65_s_1_s_1	GeoIsoptera	66236	121	547.405
Rgra_rnd-5_family-6597_inc	Older	143015	574	249.155
Rgra_rnd-5_family-6606	GeoIsoptera	78342	244	321.074
Rgra_rnd-5_family-661_inc	GeoIsoptera	31537	50	630.74
Rgra_rnd-5_family-665	GeoIsoptera	67401	94	717.032
Rgra_rnd-5_family-6885	GeoIsoptera	609645	1248	488.498
Rgra_rnd-5_family-6905_inc	Older	31275	75	417
Rgra_rnd-5_family-7089	GeoIsoptera	27824	80	347.8
Rgra_rnd-5_family-711_inc	Older	229681	866	265.221
Rgra_rnd-5_family-7110_s_2	GeoIsoptera	43918	236	186.093
Rgra_rnd-5_family-719	Older	235395	1215	193.741
Rgra_rnd-5_family-731_inc	GeoIsoptera	55467	161	344.516
Rgra_rnd-5_family-733	GeoIsoptera	118519	172	689.064
Rgra_rnd-5_family-7349	GeoIsoptera	32803	218	150.472
Rgra_rnd-5_family-75	GeoIsoptera	1277084	3541	360.656
Rgra_rnd-5_family-7605_inc	GeoIsoptera	11032	57	193.544
Rgra_rnd-5_family-7721_inc	GeoIsoptera	44179	81	545.42
Rgra_rnd-5_family-7756	GeoIsoptera	114696	171	670.737
Rgra_rnd-5_family-783	Older	74116	218	339.982
Rgra_rnd-5_family-8023	GeoIsoptera	77520	520	149.077
Rgra_rnd-5_family-8198_inc	GeoIsoptera	24792	53	467.774
Rgra_rnd-5_family-824_inc	GeoIsoptera	38421	113	340.009
Rgra_rnd-5_family-8394_s_2	GeoIsoptera	240962	1421	169.572
Rgra_rnd-5_family-8470_unconfirmed	GeoIsoptera	192981	589	327.642
Rgra_rnd-5_family-8555_inc	GeoIsoptera	45063	93	484.548
Rgra_rnd-5_family-859_inc	Older	35508	88	403.5
Rgra_rnd-5_family-8620_inc	Older	18918	39	485.077
Rgra_rnd-5_family-8690_inc	GeoIsoptera	38779	88	440.67
Rgra_rnd-5_family-875	GeoIsoptera	29265	84	348.393
Rgra_rnd-5_family-8771	GeoIsoptera	108773	701	155.168
Rgra_rnd-5_family-8777_inc	Older	14965	163	91.8098
Rgra_rnd-5_family-8848_inc	GeoIsoptera	45048	63	715.048
Rgra_rnd-5_family-904	Older	317573	1971	161.123
Rgra_rnd-5_family-907_s_1	GeoIsoptera	111701	88	1269.33
Rgra_rnd-5_family-907_s_2	GeoIsoptera	72549	69	1051.43
Rgra_rnd-5_family-9228_inc	GeoIsoptera	17695	33	536.212
Trin_ltr-1_family-104_s_1_inc	GeoIsoptera	84865	708	119.866
Trin_ltr-1_family-112_inc	Termitidae	8749	60	145.817
Trin_ltr-1_family-116_inc	GeoIsoptera	22898	199	115.065
Trin_ltr-1_family-122_s_3_inc	Termitidae	150676	743	202.794
Trin_ltr-1_family-124_s_1_inc	GeoIsoptera	62580	487	128.501
Trin_ltr-1_family-144_s_1	Termitidae	33630	36	934.167
Trin_ltr-1_family-21_s_2	Termitidae	36229	23	1575.17
Trin_ltr-1_family-24_inc	Older	5742105	20257	283.463
Trin_ltr-1_family-52_inc	Termitidae	32263	169	190.905
Trin_ltr-1_family-55_inc	GeoIsoptera	58082	387	150.083
Trin_ltr-1_family-63	Termitidae	35676	42	849.429
Trin_ltr-1_family-64_s_3_inc	Termitidae	37852	206	183.748
Trin_ltr-1_family-68_s_1	Termitidae	114589	42	2728.31
Trin_ltr-1_family-71_inc	GeoIsoptera	511302	2637	193.895
Trin_ltr-1_family-75_inc	Older	154435	831	185.842
Trin_ltr-1_family-85_s_1_s_2	Termitidae	32341	26	1243.88
Trin_ltr-1_family-89_inc	Termitidae	220732	1004	219.853
Trin_ltr-1_family-91_s_3_inc	GeoIsoptera	113182	614	184.336
Trin_ltr-1_family-91_s_5_inc	GeoIsoptera	145586	718	202.766
Trin_ltr-1_family-94_inc	GeoIsoptera	670242	2814	238.181
Trin_rnd-1_family-129_unconfirmed	GeoIsoptera	1107847	1339	827.369
Trin_rnd-1_family-139_inc	Older	7763442	22006	352.788
Trin_rnd-1_family-155	GeoIsoptera	7578	32	236.812
Trin_rnd-1_family-156_s_2	Termitidae	20310	39	520.769
Trin_rnd-1_family-183_unconfirmed	GeoIsoptera	87496	153	571.869
Trin_rnd-1_family-208_s_2	GeoIsoptera	79938	699	114.361
Trin_rnd-1_family-224_s_1	Termitidae	20364	33	617.091
Trin_rnd-1_family-224_s_2_s_2	GeoIsoptera	175022	945	185.208
Trin_rnd-1_family-229_unconfirmed	GeoIsoptera	445004	2778	160.189
Trin_rnd-1_family-246_inc	GeoIsoptera	70749	76	930.908
Trin_rnd-1_family-258_inc	Termitidae	20772	23	903.13
Trin_rnd-1_family-273	Termitidae	8931	24	372.125
Trin_rnd-1_family-30	GeoIsoptera	389366	200	1946.83
Trin_rnd-1_family-302	GeoIsoptera	296179	240	1234.08
Trin_rnd-1_family-303	GeoIsoptera	218874	235	931.379
Trin_rnd-1_family-308_s_2_inc	Older	220086	1240	177.489
Trin_rnd-1_family-311	GeoIsoptera	118914	436	272.739
Trin_rnd-1_family-316	Older	212027	138	1536.43
Trin_rnd-1_family-346	GeoIsoptera	12129	31	391.258
Trin_rnd-1_family-347	GeoIsoptera	136215	102	1335.44
Trin_rnd-1_family-350	Termitidae	501402	2038	246.026
Trin_rnd-1_family-351	Termitidae	12784	43	297.302
Trin_rnd-1_family-352_inc	Termitidae	85978	59	1457.25
Trin_rnd-1_family-354	Termitidae	200158	545	367.262
Trin_rnd-1_family-362_inc	GeoIsoptera	5116	38	134.632
Trin_rnd-1_family-389_s_2_inc	Termitidae	106192	589	180.292
Trin_rnd-1_family-389_s_3	Older	60438	225	268.613
Trin_rnd-1_family-402	Termitidae	19529	29	673.414
Trin_rnd-1_family-423_s_1_inc	GeoIsoptera	45331	111	408.387
Trin_rnd-1_family-423_s_2	GeoIsoptera	96297	446	215.913
Trin_rnd-1_family-428_s_2_inc	Termitidae	48525	251	193.327
Trin_rnd-1_family-430_s_1	Termitidae	106076	67	1583.22
Trin_rnd-1_family-430_s_2	Termitidae	84984	532	159.744
Trin_rnd-1_family-431_s_2	Termitidae	114641	560	204.716
Trin_rnd-1_family-444_s_2	Termitidae	105317	706	149.174
Trin_rnd-1_family-450	Older	513692	1061	484.158
Trin_rnd-1_family-452_s_0	Termitidae	5285	24	220.208
Trin_rnd-1_family-462_s_2_inc	GeoIsoptera	192891	382	504.95
Trin_rnd-1_family-464_inc	Older	8396	27	310.963
Trin_rnd-1_family-468_inc	Termitidae	7164	32	223.875
Trin_rnd-1_family-483_inc	GeoIsoptera	11962	33	362.485
Trin_rnd-1_family-485	Older	258214	258	1000.83
Trin_rnd-1_family-510	Termitidae	3319	10	331.9
Trin_rnd-1_family-511	Termitidae	95313	79	1206.49
Trin_rnd-1_family-522_inc	GeoIsoptera	58887	52	1132.44
Trin_rnd-1_family-533_inc	Termitidae	19003	80	237.537
Trin_rnd-1_family-534_s_2_inc	GeoIsoptera	69763	45	1550.29
Trin_rnd-1_family-535	GeoIsoptera	11079	28	395.679
Trin_rnd-1_family-544_s_0_inc	GeoIsoptera	181749	405	448.763
Trin_rnd-1_family-55_s_2	Termitidae	9586	60	159.767
Trin_rnd-1_family-563	Termitidae	67404	52	1296.23
Trin_rnd-1_family-567	GeoIsoptera	42019	173	242.884
Trin_rnd-1_family-574_s_2	Termitidae	12521	12	1043.42
Trin_rnd-1_family-577_inc	Termitidae	69490	358	194.106
Trin_rnd-1_family-590	GeoIsoptera	189489	784	241.695
Trin_rnd-1_family-595_inc	Termitidae	12158	44	276.318
Trin_rnd-1_family-597_s_1	Termitidae	12764	19	671.789
Trin_rnd-1_family-598	Older	60902	106	574.547
Trin_rnd-1_family-613	Termitidae	338257	229	1477.1
Trin_rnd-1_family-619	Termitidae	21300	93	229.032
Trin_rnd-1_family-62_s_2_s_2	Older	341645	2274	150.24
Trin_rnd-1_family-643	Termitidae	67507	62	1088.82
Trin_rnd-1_family-67_inc	GeoIsoptera	142686	585	243.908
Trin_rnd-1_family-68_s_1	Termitidae	109050	313	348.403
Trin_rnd-1_family-68_s_2_inc	Termitidae	118930	578	205.761
Trin_rnd-1_family-73	Termitidae	91152	199	458.05
Trin_rnd-2_family-314	Older	659049	3636	181.257
Trin_rnd-3_family-1054_inc	Termitidae	5315	23	231.087
Trin_rnd-3_family-2057_s_2	GeoIsoptera	120346	466	258.253
Trin_rnd-3_family-2167_inc	Termitidae	8313	80	103.912
Trin_rnd-3_family-605_inc	Termitidae	244374	269	908.454
Trin_rnd-3_family-631_inc	Termitidae	33444	40	836.1
Trin_rnd-3_family-724	GeoIsoptera	25433	85	299.212
Trin_rnd-3_family-964	GeoIsoptera	36911	48	768.979
Trin_rnd-4_family-1042	Termitidae	35876	99	362.384
Trin_rnd-4_family-115	Termitidae	112156	200	560.78
Trin_rnd-4_family-1228_s_2_inc	Older	36743	163	225.417
Trin_rnd-4_family-1301_unconfirmed	GeoIsoptera	60970	85	717.294
Trin_rnd-4_family-136_inc	GeoIsoptera	131034	564	232.33
Trin_rnd-4_family-14_inc	GeoIsoptera	10270	38	270.263
Trin_rnd-4_family-1633	GeoIsoptera	123719	822	150.51
Trin_rnd-4_family-2015	Termitidae	88081	84	1048.58
Trin_rnd-4_family-202_inc	GeoIsoptera	45899	169	271.592
Trin_rnd-4_family-2047	Termitidae	10722	24	446.75
Trin_rnd-4_family-2161_inc	Termitidae	6337	25	253.48
Trin_rnd-4_family-227	Termitidae	57498	75	766.64
Trin_rnd-4_family-2284_unconfirmed	GeoIsoptera	121236	923	131.35
Trin_rnd-4_family-2294	Older	47310	89	531.573
Trin_rnd-4_family-2333_s_2	Termitidae	91556	532	172.098
Trin_rnd-4_family-2493	GeoIsoptera	77558	187	414.749
Trin_rnd-4_family-266_unconfirmed	Termitidae	53569	416	128.772
Trin_rnd-4_family-2660	Older	34850	43	810.465
Trin_rnd-4_family-2758	Termitidae	6754	19	355.474
Trin_rnd-4_family-2948	Termitidae	104664	108	969.111
Trin_rnd-4_family-3164_inc	Termitidae	2719	14	194.214
Trin_rnd-4_family-3324_unconfirmed	GeoIsoptera	129271	498	259.58
Trin_rnd-4_family-342_s_1_unconfirmed	GeoIsoptera	109270	401	272.494
Trin_rnd-4_family-3450_s_1	GeoIsoptera	189393	1279	148.079
Trin_rnd-4_family-3450_s_2	GeoIsoptera	161398	1189	135.743
Trin_rnd-4_family-3594	Termitidae	81682	284	287.613
Trin_rnd-4_family-3661_s_0_unconfirmed	GeoIsoptera	70164	144	487.25
Trin_rnd-4_family-3705	Termitidae	107471	306	351.212
Trin_rnd-4_family-402_inc	Older	197824	465	425.428
Trin_rnd-4_family-441_inc	GeoIsoptera	5757	36	159.917
Trin_rnd-4_family-4428_inc	Termitidae	34729	24	1447.04
Trin_rnd-4_family-4597_inc	Termitidae	19000	71	267.606
Trin_rnd-4_family-469_inc	GeoIsoptera	204172	305	669.416
Trin_rnd-4_family-474_inc	Termitidae	62954	236	266.754
Trin_rnd-4_family-503_s_2_unconfirmed	Termitidae	134247	731	183.648
Trin_rnd-4_family-505	GeoIsoptera	86190	104	828.75
Trin_rnd-4_family-530_inc	GeoIsoptera	74194	311	238.566
Trin_rnd-4_family-58	Termitidae	86799	968	89.6684
Trin_rnd-4_family-584_inc	Older	24860	242	102.727
Trin_rnd-4_family-603_inc	GeoIsoptera	27686	79	350.456
Trin_rnd-4_family-6155_unconfirmed	Termitidae	28382	107	265.252
Trin_rnd-4_family-6339	Termitidae	32910	86	382.674
Trin_rnd-4_family-6662_unconfirmed	GeoIsoptera	6083	18	337.944
Trin_rnd-4_family-689_inc	GeoIsoptera	13690	98	139.694
Trin_rnd-4_family-70	GeoIsoptera	84518	186	454.398
Trin_rnd-4_family-725_inc	GeoIsoptera	111839	473	236.446
Trin_rnd-4_family-730_inc	GeoIsoptera	56844	453	125.483
Trin_rnd-4_family-741_inc	Older	38488	118	326.169
Trin_rnd-4_family-849_s_1	GeoIsoptera	105993	651	162.816
Trin_rnd-4_family-851_s_2_inc	GeoIsoptera	35768	288	124.194
Trin_rnd-4_family-895_inc	GeoIsoptera	112012	342	327.52
Trin_rnd-4_family-963	Termitidae	88893	560	158.738
Trin_rnd-4_family-965	Termitidae	216498	947	228.615
Trin_rnd-4_family-996_unconfirmed	GeoIsoptera	44690	419	106.659
Trin_rnd-5_family-1007	Termitidae	47557	43	1105.98
Trin_rnd-5_family-10237_inc	Termitidae	27529	88	312.83
Trin_rnd-5_family-1038_unconfirmed	GeoIsoptera	33545	215	156.023
Trin_rnd-5_family-1039_s_1	Termitidae	57248	42	1363.05
Trin_rnd-5_family-104	GeoIsoptera	172329	1192	144.571
Trin_rnd-5_family-1099	Termitidae	52330	22	2378.64
Trin_rnd-5_family-1134	Termitidae	91717	372	246.551
Trin_rnd-5_family-1135_unconfirmed	GeoIsoptera	71303	433	164.672
Trin_rnd-5_family-114	Termitidae	26009	24	1083.71
Trin_rnd-5_family-11684_inc	GeoIsoptera	48745	193	252.565
Trin_rnd-5_family-1213	Termitidae	28142	91	309.253
Trin_rnd-5_family-12159	Termitidae	128277	190	675.142
Trin_rnd-5_family-12587	Termitidae	100082	83	1205.81
Trin_rnd-5_family-1294_s_2_inc	GeoIsoptera	129372	677	191.096
Trin_rnd-5_family-1295	Termitidae	56549	64	883.578
Trin_rnd-5_family-12971_s_1	Termitidae	17427	27	645.444
Trin_rnd-5_family-13077	GeoIsoptera	317440	1169	271.548
Trin_rnd-5_family-1317_s_3_unconfirmed	Termitidae	141660	725	195.393
Trin_rnd-5_family-13645_inc	GeoIsoptera	244288	244	1001.18
Trin_rnd-5_family-13952_s_1_unconfirmed	GeoIsoptera	71483	99	722.051
Trin_rnd-5_family-1455	Termitidae	256763	1151	223.078
Trin_rnd-5_family-148_inc	GeoIsoptera	19923	52	383.135
Trin_rnd-5_family-14821	GeoIsoptera	63214	91	694.659
Trin_rnd-5_family-1483_inc	GeoIsoptera	7799	23	339.087
Trin_rnd-5_family-1486_unconfirmed	Termitidae	51978	107	485.776
Trin_rnd-5_family-15062_s_1_unconfirmed	GeoIsoptera	78228	583	134.182
Trin_rnd-5_family-1578_s_1	Termitidae	91026	84	1083.64
Trin_rnd-5_family-1625_inc	Termitidae	27596	62	445.097
Trin_rnd-5_family-1627_unconfirmed	Termitidae	55947	181	309.099
Trin_rnd-5_family-1708_inc	Termitidae	122740	611	200.884
Trin_rnd-5_family-1793_inc	GeoIsoptera	10883	51	213.392
Trin_rnd-5_family-1838_s_1	Termitidae	55828	45	1240.62
Trin_rnd-5_family-1838_s_2	GeoIsoptera	198848	1423	139.739
Trin_rnd-5_family-1874_inc	Older	40464	169	239.432
Trin_rnd-5_family-19435_inc	GeoIsoptera	20926	51	410.314
Trin_rnd-5_family-195_inc	GeoIsoptera	12865	54	238.241
Trin_rnd-5_family-2002_s_1_inc	GeoIsoptera	64954	112	579.946
Trin_rnd-5_family-2057_s_1_s_2	GeoIsoptera	221924	1029	215.67
Trin_rnd-5_family-211	Older	63205	405	156.062
Trin_rnd-5_family-215_inc	GeoIsoptera	7548	37	204
Trin_rnd-5_family-2200	Termitidae	116024	494	234.866
Trin_rnd-5_family-2274_s_2	GeoIsoptera	137725	635	216.89
Trin_rnd-5_family-2276_s_2_s_1_inc	Termitidae	218322	942	231.764
Trin_rnd-5_family-2292_inc	GeoIsoptera	15926	30	530.867
Trin_rnd-5_family-2304_s_2_inc	GeoIsoptera	47355	72	657.708
Trin_rnd-5_family-236_s_3_inc	Termitidae	55120	328	168.049
Trin_rnd-5_family-2369_s_2	GeoIsoptera	148086	973	152.195
Trin_rnd-5_family-2408	Termitidae	175698	706	248.864
Trin_rnd-5_family-241	Older	875473	1296	675.519
Trin_rnd-5_family-2509_s_1_inc	GeoIsoptera	219881	1202	182.929
Trin_rnd-5_family-2509_s_2_inc	Termitidae	132770	360	368.806
Trin_rnd-5_family-2517_unconfirmed	Termitidae	74925	418	179.246
Trin_rnd-5_family-269_inc	Older	6513	67	97.209
Trin_rnd-5_family-270	Older	268910	1384	194.299
Trin_rnd-5_family-2703	Termitidae	43292	47	921.106
Trin_rnd-5_family-2746_s_1	Termitidae	20580	34	605.294
Trin_rnd-5_family-2755	GeoIsoptera	188633	1108	170.246
Trin_rnd-5_family-2864	Older	40319	66	610.894
Trin_rnd-5_family-3104	GeoIsoptera	150917	911	165.661
[truncated: 145 more rows]

## Sheet: Figure 2c
TE family ID	TE_age	Methylation level
Cpun_ltr-1_family-158_inc	Older	0.032491
Cpun_ltr-1_family-160_inc	Older	0.0302826
Cpun_ltr-1_family-259_inc	Older	0.0204918
Cpun_ltr-1_family-264_inc	Older	0.0621943
Cpun_ltr-1_family-287_inc	Older	0.0189873
Cpun_ltr-1_family-308_inc	Older	0.0244721
Cpun_ltr-1_family-328_inc	Older	0.0322581
Cpun_ltr-1_family-365_inc	Older	0.0336679
Cpun_rnd-1_family-1050	Older	0.0356112
Cpun_rnd-1_family-1059_unconfirmed	GeoIsoptera	0
Cpun_rnd-1_family-1288_unconfirmed	Older	0.00595238
Cpun_rnd-1_family-1419	Older	0.293103
Cpun_rnd-1_family-2_inc	Older	0.0781726
Cpun_rnd-1_family-354_s_1	Older	0.0202247
Cpun_rnd-1_family-354_s_2	Older	0.0241967
Cpun_rnd-1_family-388	Older	0.0973299
Cpun_rnd-1_family-558	Older	0.0288462
Cpun_rnd-1_family-644_s_1	Older	0.0327181
Cpun_rnd-1_family-808_unconfirmed	GeoIsoptera	0.0220588
Cpun_rnd-1_family-850_s_2_unconfirmed	Older	0.0233546
Cpun_rnd-1_family-853	Older	0.08125
Cpun_rnd-1_family-912	Older	0.26
Cpun_rnd-1_family-956_s_2	Older	0.186613
Cpun_rnd-3_family-1116_unconfirmed	Older	0.764706
Cpun_rnd-3_family-222_inc	Older	0.0228571
Cpun_rnd-3_family-315_unconfirmed	Older	0.00398406
Cpun_rnd-3_family-3237	Older	0.0589744
Cpun_rnd-3_family-751	GeoIsoptera	0.8
Cpun_rnd-4_family-1290_inc	Older	0.0618557
Cpun_rnd-4_family-134_unconfirmed	Older	0.0561798
Cpun_rnd-4_family-142_inc	Older	0.02391
Cpun_rnd-4_family-1777_inc	GeoIsoptera	0.100629
Cpun_rnd-4_family-2239_unconfirmed	GeoIsoptera	0.172805
Cpun_rnd-4_family-2288_s_2	Older	0.124654
Cpun_rnd-4_family-2366_unconfirmed	Termitidae	0.203704
Cpun_rnd-4_family-2486_unconfirmed	GeoIsoptera	0.119048
Cpun_rnd-4_family-2952	Older	0.224138
Cpun_rnd-4_family-2970_inc	Older	0.0668693
Cpun_rnd-4_family-342_inc	Older	0.569811
Cpun_rnd-4_family-4549_inc	Older	0.481172
Cpun_rnd-4_family-459_unconfirmed	GeoIsoptera	0.0405405
Cpun_rnd-4_family-5186_unconfirmed	Older	0.0354108
Cpun_rnd-4_family-551	GeoIsoptera	0.469136
Cpun_rnd-4_family-865	Older	0.031746
Cpun_rnd-4_family-983_unconfirmed	Older	0.740741
Cpun_rnd-5_family-10023_inc	GeoIsoptera	0.092437
Cpun_rnd-5_family-11107_inc	Older	0.617978
Cpun_rnd-5_family-1370_inc	Older	0.0362694
Cpun_rnd-5_family-1508	Older	0.224057
Cpun_rnd-5_family-1551_inc	Older	0.16055
Cpun_rnd-5_family-2079_inc	Older	0.0219412
Cpun_rnd-5_family-2095_inc	Older	0.0553506
Cpun_rnd-5_family-2342_s_1	Older	0.0162774
Cpun_rnd-5_family-2394_inc	Older	0.157895
Cpun_rnd-5_family-2784_unconfirmed	Older	0.0378151
Cpun_rnd-5_family-2862	Older	0.148515
Cpun_rnd-5_family-3368_inc	Older	0.0977273
Cpun_rnd-5_family-3566_s_1_unconfirmed	GeoIsoptera	0.948276
Cpun_rnd-5_family-363_inc	Older	0.00913423
Cpun_rnd-5_family-4197_unconfirmed	Older	0.0357143
Cpun_rnd-5_family-422_inc	Older	0.0504587
Cpun_rnd-5_family-469	Older	0.0155119
Cpun_rnd-5_family-5204_inc	Macrotermitinae	0.123675
Cpun_rnd-5_family-5630_s_2	Older	0.0359467
Cpun_rnd-5_family-5870_inc	Older	0.06
Cpun_rnd-5_family-6771_unconfirmed	Older	0.15
Cpun_rnd-5_family-678	Older	0.0259192
Cpun_rnd-5_family-740_inc	Older	0.608392
Cpun_rnd-5_family-7487_inc	Older	0.0509554
Cpun_rnd-5_family-7867_inc	GeoIsoptera	0.205882
Cpun_rnd-5_family-8198_unconfirmed	GeoIsoptera	0.0904762
Cpun_rnd-5_family-943_inc	Older	0.0182648
Cpun_rnd-5_family-9743_s_2_unconfirmed	Mbel	0.4811
Cpun_rnd-5_family-9787	Older	0.622727
Cpun_rnd-5_family-980	Older	0.15015
Csec_ltr-1_family-15_inc	Older	0.0144092
Csec_ltr-1_family-179_inc	Older	0.0303867
Csec_ltr-1_family-208_inc	Older	0.0189613
Csec_ltr-1_family-211_inc	Older	0.0398243
Csec_ltr-1_family-52_inc	Older	0.00868486
Csec_ltr-1_family-80_s_3_inc	Older	0.0114665
Csec_rnd-1_family-1	Older	0.0223154
Csec_rnd-1_family-127	Older	0.0347826
Csec_rnd-1_family-132	Older	0
Csec_rnd-1_family-135	Older	0.828317
Csec_rnd-1_family-169	Older	0
Csec_rnd-1_family-201	Older	0.0718789
Csec_rnd-1_family-22	Older	0.036036
Csec_rnd-1_family-247_s_1	Older	0.756303
Csec_rnd-1_family-274_s_1_s_1	Older	0.148718
Csec_rnd-1_family-275_s_2_s_1	Older	0.0703218
Csec_rnd-1_family-29	Older	0
Csec_rnd-1_family-312_s_1_s_2	Older	0.0670038
Csec_rnd-1_family-333_s_2	Older	0.0127146
Csec_rnd-1_family-358_s_1	Older	0.0224551
Csec_rnd-1_family-365	Older	0.0401198
Csec_rnd-1_family-407	Older	0.267101
Csec_rnd-1_family-416_s_2_s_0	Older	0.187668
Csec_rnd-1_family-449	Older	0.0245902
Csec_rnd-1_family-479_s_1	Older	0.0147194
Csec_rnd-1_family-52	Older	0.177868
Csec_rnd-1_family-53	Older	0.0844416
Csec_rnd-1_family-534_inc	Older	0.11583
Csec_rnd-1_family-536	Older	0
Csec_rnd-1_family-626_s_1	Older	0.153846
Csec_rnd-1_family-640	Older	0.165397
Csec_rnd-1_family-651_s_0	Older	0.0349462
Csec_rnd-1_family-67	Older	0
Csec_rnd-1_family-687_s_2	Older	0.111111
Csec_rnd-1_family-704_s_2_s_2	Older	0.052673
Csec_rnd-1_family-790_s_0_s_1	Older	0.024649
Csec_rnd-1_family-797_s_2_inc	Older	0.133948
Csec_rnd-1_family-95	Older	0.0320574
Csec_rnd-1_family-99_s_3	Older	0.0392799
Csec_rnd-4_family-1086	Older	0.0313953
Csec_rnd-4_family-1106_inc	Older	0.0557554
Csec_rnd-4_family-117	Older	0.606307
Csec_rnd-4_family-1323	Older	0.0281426
Csec_rnd-4_family-1340_inc	Older	0.0745098
Csec_rnd-4_family-1459	Older	0.0987762
Csec_rnd-4_family-1556_inc	Older	0.557377
Csec_rnd-4_family-1563_inc	Older	0.0225436
Csec_rnd-4_family-1620	Older	0.0065888
Csec_rnd-4_family-1636	Older	0.0329308
Csec_rnd-4_family-244_inc	Older	0.0131868
Csec_rnd-4_family-4732	Older	0.0325798
Csec_rnd-4_family-5062	Older	0.0164534
Csec_rnd-4_family-530_inc	Older	0.0298235
Csec_rnd-4_family-763_inc	Older	0.0257511
Csec_rnd-4_family-814	Older	0.0915958
Csec_rnd-4_family-974	Older	0.0362153
Csec_rnd-4_family-996_unconfirmed	Older	0.0463378
Csec_rnd-5_family-10311_inc	Older	0.836842
Csec_rnd-5_family-1195_inc	Older	0.0582781
Csec_rnd-5_family-12169	Older	0.324185
Csec_rnd-5_family-1300_inc	Older	0.0926099
Csec_rnd-5_family-1383_inc	Older	0.0526316
Csec_rnd-5_family-1384	Older	0.00507099
Csec_rnd-5_family-14126	Older	0.0845666
Csec_rnd-5_family-14169	Older	0.0331572
Csec_rnd-5_family-1423	Older	0.15708
Csec_rnd-5_family-1547	Older	0.0349406
Csec_rnd-5_family-16100_s_2_inc	Older	0.104461
Csec_rnd-5_family-1658_s_0	Older	0.0498392
Csec_rnd-5_family-1658_s_2_s_2	Older	0.0393162
Csec_rnd-5_family-1761_inc	Older	0.0850202
Csec_rnd-5_family-1783	Older	0.00833868
Csec_rnd-5_family-2076	Older	0.266667
Csec_rnd-5_family-2161_inc	Older	0.0159236
Csec_rnd-5_family-2251_inc	Older	0.279503
Csec_rnd-5_family-242_inc	Older	0.284024
Csec_rnd-5_family-2679_s_2	Older	0.02079
Csec_rnd-5_family-275_inc	Older	0.0178908
Csec_rnd-5_family-2805_inc	Older	0.0403042
Csec_rnd-5_family-311_inc	Older	0.057377
Csec_rnd-5_family-3387_unconfirmed	Older	0.0615655
Csec_rnd-5_family-3417	Older	0.0355412
Csec_rnd-5_family-3567_s_3	Older	0.183797
Csec_rnd-5_family-3766_inc	Older	0.636656
Csec_rnd-5_family-3920_inc	Older	0.0275229
Csec_rnd-5_family-4769	Older	0.207006
Csec_rnd-5_family-484_inc	Older	0.0504808
Csec_rnd-5_family-498_inc	Older	0.108009
Csec_rnd-5_family-500_inc	Older	0.721519
Csec_rnd-5_family-5001_inc	Older	0.0297685
Csec_rnd-5_family-5109_s_1	Older	0.09375
Csec_rnd-5_family-5165_inc	Older	0.272265
Csec_rnd-5_family-5440_inc	Older	0.154856
Csec_rnd-5_family-5664	Older	0.0212431
Csec_rnd-5_family-628_unconfirmed	Older	0.0407489
Csec_rnd-5_family-663_inc	Older	0.539523
Csec_rnd-5_family-6822_inc	Older	0.0444444
Csec_rnd-5_family-7147_s_2	Older	0.114421
Csec_rnd-5_family-7624	Older	0.0888588
Csec_rnd-5_family-78	Older	0.0581276
Csec_rnd-5_family-7802_inc	Older	0.0274791
Csec_rnd-5_family-809_s_2_s_1	Older	0.0525284
Csec_rnd-5_family-8092	Older	0.648855
Csec_rnd-5_family-8289	Older	0.269006
Csec_rnd-5_family-8296_unconfirmed	Older	0.024
Csec_rnd-5_family-881	Older	0.768482
Csec_rnd-5_family-927_unconfirmed	Older	0.0270096
Csec_rnd-5_family-9284_inc	Older	0.135036
Csec_rnd-5_family-962_inc	Older	0.149644
Mbel_ltr-1_family-10_inc	GeoIsoptera	0.0405664
Mbel_ltr-1_family-14_s_0_inc	Macrotermitinae	0.0547368
Mbel_ltr-1_family-15	Mbel	0.09576
Mbel_ltr-1_family-16_inc	Older	0.0330434
Mbel_ltr-1_family-17_s_2_inc	Mbel	0.684646
Mbel_ltr-1_family-18_inc	Older	0.0851261
Mbel_ltr-1_family-2_inc	Older	0.0480154
Mbel_ltr-1_family-22	Mbel	0.566923
Mbel_ltr-1_family-23_s_2_inc	GeoIsoptera	0.00873362
Mbel_ltr-1_family-24	Termitidae	0.168476
Mbel_ltr-1_family-27_inc	Mbel	0.401535
Mbel_ltr-1_family-29	Mbel	0.482759
Mbel_ltr-1_family-30_s_2_inc	Mbel	0.280043
Mbel_ltr-1_family-31_inc	Mbel	0.108556
Mbel_ltr-1_family-33_s_1_inc	GeoIsoptera	0.0436242
Mbel_ltr-1_family-35_inc	GeoIsoptera	0.0128109
Mbel_ltr-1_family-38_inc	Macrotermitinae	0.279307
Mbel_ltr-1_family-41	Mbel	0.414139
Mbel_ltr-1_family-47_inc	Macrotermitinae	0.0287113
Mbel_ltr-1_family-49_inc	Mbel	0.00524345
Mbel_ltr-1_family-53_inc	Older	0.0608995
Mbel_ltr-1_family-57	GeoIsoptera	0.123877
Mbel_ltr-1_family-62_inc	GeoIsoptera	0.0302397
Mbel_ltr-1_family-64_inc	Older	0.0530699
Mbel_ltr-1_family-65_inc	GeoIsoptera	0.00277313
Mbel_ltr-1_family-66_inc	Mbel	0.211545
Mbel_ltr-1_family-70_inc	Termitidae	0.0569766
Mbel_ltr-1_family-71_s_2_inc	Termitidae	0.0101466
Mbel_ltr-1_family-72_inc	Macrotermitinae	0.300178
Mbel_ltr-1_family-8_s_1_inc	GeoIsoptera	0.0852721
Mbel_ltr-1_family-9	Macrotermitinae	0.273567
Mbel_rnd-1_family-10_inc	GeoIsoptera	0.0125256
Mbel_rnd-1_family-112_s_1	Macrotermitinae	0.23748
Mbel_rnd-1_family-114_s_2_s_1	GeoIsoptera	0
Mbel_rnd-1_family-115	Macrotermitinae	0.0954098
Mbel_rnd-1_family-124_unconfirmed	GeoIsoptera	0.0221937
Mbel_rnd-1_family-133_s_2	GeoIsoptera	0.051967
Mbel_rnd-1_family-137	GeoIsoptera	0.631613
Mbel_rnd-1_family-146	GeoIsoptera	0.0259615
Mbel_rnd-1_family-150	GeoIsoptera	0.00464684
Mbel_rnd-1_family-153	Macrotermitinae	0.0193494
Mbel_rnd-1_family-156_s_2_s_2	Termitidae	0.0228045
Mbel_rnd-1_family-157_inc	Macrotermitinae	0.549122
Mbel_rnd-1_family-159_s_1_s_1	Termitidae	0.0864577
Mbel_rnd-1_family-159_s_1_s_2	GeoIsoptera	0.166988
Mbel_rnd-1_family-165	GeoIsoptera	0.0213134
Mbel_rnd-1_family-166_inc	Mbel	0.226868
Mbel_rnd-1_family-177	Macrotermitinae	0.553406
Mbel_rnd-1_family-184_inc	Mbel	0.502053
Mbel_rnd-1_family-19	Termitidae	0.0175868
Mbel_rnd-1_family-191_unconfirmed	Macrotermitinae	0.0300325
Mbel_rnd-1_family-194	Termitidae	0.0280342
Mbel_rnd-1_family-198_inc	Mbel	0.325167
Mbel_rnd-1_family-2_s_1	GeoIsoptera	0.00633949
Mbel_rnd-1_family-200_inc	GeoIsoptera	0.201276
Mbel_rnd-1_family-206_s_2_unconfirmed	Termitidae	0.169409
Mbel_rnd-1_family-208	Mbel	0.651387
Mbel_rnd-1_family-218_s_0	Termitidae	0.0100897
Mbel_rnd-1_family-218_s_1	GeoIsoptera	0.014689
Mbel_rnd-1_family-225_s_2_inc	Termitidae	0.32313
Mbel_rnd-1_family-226	Mbel	0.464646
Mbel_rnd-1_family-234	Termitidae	0.354278
Mbel_rnd-1_family-236_inc	GeoIsoptera	0.00552532
Mbel_rnd-1_family-237	Macrotermitinae	0.128458
Mbel_rnd-1_family-238_s_2_s_1_unconfirmed	Mbel	0.128587
Mbel_rnd-1_family-239	Macrotermitinae	0.133257
Mbel_rnd-1_family-24_inc	Termitidae	0.143563
Mbel_rnd-1_family-241	GeoIsoptera	0.0305607
Mbel_rnd-1_family-243_unconfirmed	GeoIsoptera	0.0233519
Mbel_rnd-1_family-245_s_1	GeoIsoptera	0.0468088
Mbel_rnd-1_family-246	GeoIsoptera	0.0631282
Mbel_rnd-1_family-247	Mbel	0.331484
Mbel_rnd-1_family-250_s_2_s_1	GeoIsoptera	0.226437
Mbel_rnd-1_family-250_s_3	Termitidae	0.536554
Mbel_rnd-1_family-255	Termitidae	0.40552
Mbel_rnd-1_family-256	Termitidae	0.167224
Mbel_rnd-1_family-260	Older	0.599214
Mbel_rnd-1_family-271_s_1_s_2	Termitidae	0.50211
Mbel_rnd-1_family-274_s_2	Macrotermitinae	0.604671
Mbel_rnd-1_family-282	Termitidae	0.0286006
Mbel_rnd-1_family-284	GeoIsoptera	0.072969
Mbel_rnd-1_family-290_s_2_unconfirmed	GeoIsoptera	0.0299642
Mbel_rnd-1_family-295_s_2	GeoIsoptera	0.445288
Mbel_rnd-1_family-298_inc	Mbel	0.574669
Mbel_rnd-1_family-3	Older	0.0398305
Mbel_rnd-1_family-302	Older	0.183655
Mbel_rnd-1_family-304_unconfirmed	Termitidae	0.0151146
Mbel_rnd-1_family-306	Macrotermitinae	0.55
Mbel_rnd-1_family-307_s_2_s_1	Termitidae	0.17292
Mbel_rnd-1_family-307_s_2_s_2_unconfirmed	Termitidae	0.424141
Mbel_rnd-1_family-307_s_2_s_3_unconfirmed	Termitidae	0.589374
Mbel_rnd-1_family-313	Mbel	0.0539043
Mbel_rnd-1_family-314	Termitidae	0.100239
Mbel_rnd-1_family-318	Mbel	0.414303
Mbel_rnd-1_family-321_s_0	Macrotermitinae	0.0960946
Mbel_rnd-1_family-325_s_2	Older	0.0745738
Mbel_rnd-1_family-328	Mbel	0.33419
Mbel_rnd-1_family-329	Termitidae	0.0398626
Mbel_rnd-1_family-330	GeoIsoptera	0.593326
Mbel_rnd-1_family-337	GeoIsoptera	0.0374548
Mbel_rnd-1_family-34_inc	Macrotermitinae	0.00317337
Mbel_rnd-1_family-341_s_1_s_2_inc	GeoIsoptera	0.428966
Mbel_rnd-1_family-345	Macrotermitinae	0.0847195
Mbel_rnd-1_family-349_s_2	Mbel	0
Mbel_rnd-1_family-361_s_2_inc	GeoIsoptera	0.230165
Mbel_rnd-1_family-371	Mbel	0.163347
Mbel_rnd-1_family-372	Mbel	0.107868
Mbel_rnd-1_family-373	Mbel	0.631658
Mbel_rnd-1_family-374_s_1_s_2	Termitidae	0.0339563
Mbel_rnd-1_family-374_s_1_s_3_inc	GeoIsoptera	0.0192153
Mbel_rnd-1_family-374_s_2_inc	Macrotermitinae	0.171372
Mbel_rnd-1_family-380	Mbel	0.558739
Mbel_rnd-1_family-382	Termitidae	0.0234755
Mbel_rnd-1_family-387	Macrotermitinae	0.0296214
Mbel_rnd-1_family-388_s_1_s_2	Mbel	0.00259712
Mbel_rnd-1_family-390	Termitidae	0.0180672
Mbel_rnd-1_family-394_s_1	Mbel	0.397857
Mbel_rnd-1_family-396_s_2	GeoIsoptera	0.0894102
Mbel_rnd-1_family-397	Termitidae	0.0619902
Mbel_rnd-1_family-401_inc	Mbel	0.318944
Mbel_rnd-1_family-402_inc	GeoIsoptera	0.0492938
Mbel_rnd-1_family-404_s_2	Termitidae	0.0747051
Mbel_rnd-1_family-406	Mbel	0.45974
Mbel_rnd-1_family-410	GeoIsoptera	0.861405
Mbel_rnd-1_family-411_s_1	Macrotermitinae	0.17929
Mbel_rnd-1_family-411_s_2	Termitidae	0.0322155
Mbel_rnd-1_family-411_s_3	Mbel	0.0857944
Mbel_rnd-1_family-413_s_1_inc	Mbel	0.175972
Mbel_rnd-1_family-413_s_2_inc	Macrotermitinae	0.281437
Mbel_rnd-1_family-414_s_0	GeoIsoptera	0.241931
Mbel_rnd-1_family-417	Termitidae	0.119542
Mbel_rnd-1_family-419_unconfirmed	Termitidae	0.0494845
Mbel_rnd-1_family-422	Macrotermitinae	0.138104
Mbel_rnd-1_family-429_s_1_s_1	Termitidae	0.0864338
Mbel_rnd-1_family-429_s_1_s_2_s_1	Termitidae	0.0775566
Mbel_rnd-1_family-435	Termitidae	0.584423
Mbel_rnd-1_family-443_s_1_s_2	Termitidae	0.494596
Mbel_rnd-1_family-443_s_2	Macrotermitinae	0.184036
Mbel_rnd-1_family-444_s_0_inc	Termitidae	0.171875
Mbel_rnd-1_family-444_s_2	GeoIsoptera	0.181116
Mbel_rnd-1_family-446_s_2	Older	0.186355
Mbel_rnd-1_family-448_s_1	GeoIsoptera	0.105612
Mbel_rnd-1_family-449_s_1	Mbel	0.55061
Mbel_rnd-1_family-449_s_2	Mbel	0.727113
Mbel_rnd-1_family-449_s_4	Mbel	0.745782
Mbel_rnd-1_family-451_s_2_inc	Termitidae	0.497383
Mbel_rnd-1_family-454_inc	GeoIsoptera	0.384672
Mbel_rnd-1_family-455	Termitidae	0.101516
Mbel_rnd-1_family-456	GeoIsoptera	0.0567261
Mbel_rnd-1_family-465	Macrotermitinae	0.0224711
Mbel_rnd-1_family-466	Mbel	0.476499
Mbel_rnd-1_family-468	Termitidae	0.214876
Mbel_rnd-1_family-469_s_1	Termitidae	0.20709
Mbel_rnd-1_family-469_s_2_inc	Mbel	0.320627
Mbel_rnd-1_family-471_s_2	GeoIsoptera	0.182727
Mbel_rnd-1_family-479	Macrotermitinae	0.0530883
Mbel_rnd-1_family-482_s_2	Termitidae	0.168178
Mbel_rnd-1_family-485_s_2_inc	Termitidae	0.064693
Mbel_rnd-1_family-488	Macrotermitinae	0.184075
Mbel_rnd-1_family-489	Termitidae	0.0028341
Mbel_rnd-1_family-490_inc	Termitidae	0.774887
Mbel_rnd-1_family-494	Termitidae	0.623145
Mbel_rnd-1_family-496_inc	Mbel	0.369099
Mbel_rnd-1_family-497_inc	Macrotermitinae	0.132818
Mbel_rnd-1_family-499	Macrotermitinae	0.200476
Mbel_rnd-1_family-5	GeoIsoptera	0.0397095
Mbel_rnd-1_family-501_s_1_s_0_unconfirmed	Termitidae	0.339429
Mbel_rnd-1_family-51	GeoIsoptera	0.544321
Mbel_rnd-1_family-56_s_2_s_2_s_1	Macrotermitinae	0.739857
Mbel_rnd-1_family-56_s_2_s_2_s_2	Termitidae	0.746579
Mbel_rnd-1_family-73	GeoIsoptera	0.0365371
Mbel_rnd-1_family-74_s_2	GeoIsoptera	0.210098
Mbel_rnd-1_family-75_inc	Macrotermitinae	0.248023
Mbel_rnd-1_family-76	Termitidae	0.510693
Mbel_rnd-1_family-79_inc	GeoIsoptera	0.679213
Mbel_rnd-1_family-83	Macrotermitinae	0.0664192
Mbel_rnd-1_family-93_inc	GeoIsoptera	0.0172178
Mbel_rnd-1_family-95_inc	Mbel	0.694898
Mbel_rnd-3_family-1072_inc	GeoIsoptera	0.152
Mbel_rnd-3_family-173_unconfirmed	GeoIsoptera	0.474536
Mbel_rnd-3_family-199_s_1_inc	Macrotermitinae	0.514047
Mbel_rnd-3_family-199_s_2	Macrotermitinae	0.599085
Mbel_rnd-3_family-199_s_3_s_1	Mbel	0.640174
Mbel_rnd-3_family-199_s_3_s_2_inc	Macrotermitinae	0.595308
Mbel_rnd-3_family-220	Older	0.022733
Mbel_rnd-3_family-260	GeoIsoptera	0.207724
Mbel_rnd-3_family-27_inc	Older	0.265922
Mbel_rnd-3_family-337	Mbel	0.0164234
Mbel_rnd-3_family-39	GeoIsoptera	0.0694416
Mbel_rnd-3_family-69_s_2_inc	Macrotermitinae	0.100796
Mbel_rnd-3_family-729_inc	GeoIsoptera	0.0355279
Mbel_rnd-3_family-762	GeoIsoptera	0.103541
Mbel_rnd-4_family-1087_s_2_s_1	Macrotermitinae	0.139418
Mbel_rnd-4_family-1087_s_2_s_2	Macrotermitinae	0.336859
Mbel_rnd-4_family-1113	GeoIsoptera	0.0681506
Mbel_rnd-4_family-1141_unconfirmed	GeoIsoptera	0.0126612
Mbel_rnd-4_family-1142_s_1	Termitidae	0.0287603
Mbel_rnd-4_family-1142_s_2_unconfirmed	Termitidae	0.00455063
Mbel_rnd-4_family-1142_s_3	Termitidae	0.0156089
Mbel_rnd-4_family-1176_inc	GeoIsoptera	0.0740741
Mbel_rnd-4_family-120_inc	GeoIsoptera	0.0986738
Mbel_rnd-4_family-1259	GeoIsoptera	0.0700716
Mbel_rnd-4_family-129_inc	GeoIsoptera	0.167939
Mbel_rnd-4_family-1291_s_2	Termitidae	0.370506
Mbel_rnd-4_family-1345_inc	GeoIsoptera	0.0730435
Mbel_rnd-4_family-1356_inc	GeoIsoptera	0.0824742
Mbel_rnd-4_family-1385_inc	Mbel	0.00223133
Mbel_rnd-4_family-1413_s_1	Termitidae	0.0146337
Mbel_rnd-4_family-1447_s_1	Termitidae	0.119938
Mbel_rnd-4_family-1463	GeoIsoptera	0.15424
Mbel_rnd-4_family-153_s_2_inc	Mbel	0.00705882
Mbel_rnd-4_family-1546_s_1	Older	0.231302
Mbel_rnd-4_family-1597_s_2_inc	Termitidae	0.023919
Mbel_rnd-4_family-1623_inc	Macrotermitinae	0.111111
Mbel_rnd-4_family-1624_inc	GeoIsoptera	0.0825688
Mbel_rnd-4_family-1636_s_1_inc	Older	0.0778068
Mbel_rnd-4_family-1674	Macrotermitinae	0.00639033
Mbel_rnd-4_family-1689_s_1	Mbel	0.291896
Mbel_rnd-4_family-1693	GeoIsoptera	0.0251928
Mbel_rnd-4_family-17_s_1_inc	GeoIsoptera	0.126976
Mbel_rnd-4_family-17_s_2	GeoIsoptera	0.16206
Mbel_rnd-4_family-1776_inc	Macrotermitinae	0.979592
Mbel_rnd-4_family-18	Macrotermitinae	0.231343
Mbel_rnd-4_family-1801_inc	Macrotermitinae	0.001062
Mbel_rnd-4_family-1850_inc	Termitidae	0.12069
Mbel_rnd-4_family-19_s_1	Older	0.077266
Mbel_rnd-4_family-19_s_2_inc	Termitidae	0.0337393
Mbel_rnd-4_family-1926_s_1	Mbel	0.609509
Mbel_rnd-4_family-1926_s_2	Macrotermitinae	0.138877
Mbel_rnd-4_family-1947_inc	Mbel	0.013245
Mbel_rnd-4_family-1998_inc	Macrotermitinae	0.175987
Mbel_rnd-4_family-2117_unconfirmed	GeoIsoptera	0.759219
Mbel_rnd-4_family-2126	Macrotermitinae	0.00548992
Mbel_rnd-4_family-2211_unconfirmed	GeoIsoptera	0.335982
Mbel_rnd-4_family-2225_inc	Termitidae	0.0729517
Mbel_rnd-4_family-2255_inc	GeoIsoptera	0.807205
Mbel_rnd-4_family-2271_inc	GeoIsoptera	0.26
Mbel_rnd-4_family-2310_inc	Macrotermitinae	0.146789
Mbel_rnd-4_family-243	Termitidae	0.51717
Mbel_rnd-4_family-2432	Older	0.271225
Mbel_rnd-4_family-2480	GeoIsoptera	0.206558
Mbel_rnd-4_family-254_inc	GeoIsoptera	0.291508
Mbel_rnd-4_family-2550_inc	GeoIsoptera	0.676762
Mbel_rnd-4_family-260_s_2_s_2_unconfirmed	Mbel	0.385584
Mbel_rnd-4_family-266_s_2	Macrotermitinae	0.255092
Mbel_rnd-4_family-2711_s_2	Macrotermitinae	0.303762
Mbel_rnd-4_family-2816_inc	GeoIsoptera	0.0263158
Mbel_rnd-4_family-284_inc	GeoIsoptera	0.129589
Mbel_rnd-4_family-2997_inc	GeoIsoptera	0.0732436
Mbel_rnd-4_family-3003_s_1	Macrotermitinae	0.27291
Mbel_rnd-4_family-3003_s_2	GeoIsoptera	0.0427788
Mbel_rnd-4_family-302	Mbel	0.678788
Mbel_rnd-4_family-3028_s_2_s_2	GeoIsoptera	0.576975
Mbel_rnd-4_family-3098_inc	GeoIsoptera	0.133333
Mbel_rnd-4_family-3294_unconfirmed	Macrotermitinae	0.0846847
Mbel_rnd-4_family-3494_unconfirmed	GeoIsoptera	0.0205233
Mbel_rnd-4_family-361_unconfirmed	Mbel	0.00407754
Mbel_rnd-4_family-364_unconfirmed	Mbel	0.000661418
Mbel_rnd-4_family-365_inc	Mbel	0.000174381
Mbel_rnd-4_family-3657_s_2	GeoIsoptera	0.522589
Mbel_rnd-4_family-3657_s_3_s_2	Termitidae	0.733226
Mbel_rnd-4_family-3658	Macrotermitinae	0.115898
Mbel_rnd-4_family-3737_s_1	Termitidae	0.578597
Mbel_rnd-4_family-374	GeoIsoptera	0.173558
Mbel_rnd-4_family-4079_inc	GeoIsoptera	0.0654936
Mbel_rnd-4_family-4568	Mbel	0.585059
Mbel_rnd-4_family-5027_unconfirmed	GeoIsoptera	0.0268293
Mbel_rnd-4_family-585	GeoIsoptera	0.0658449
Mbel_rnd-4_family-649_s_0_inc	Termitidae	0.116333
Mbel_rnd-4_family-649_s_1	Termitidae	0.313025
Mbel_rnd-4_family-649_s_2	Termitidae	0.244717
Mbel_rnd-4_family-657_inc	Termitidae	0.119287
Mbel_rnd-4_family-659	Macrotermitinae	0.602963
Mbel_rnd-4_family-667_unconfirmed	Termitidae	0.063968
Mbel_rnd-4_family-679_inc	GeoIsoptera	0.0746119
Mbel_rnd-4_family-685	GeoIsoptera	0.0286199
Mbel_rnd-4_family-688_inc	Termitidae	0.0347869
Mbel_rnd-4_family-705_inc	Macrotermitinae	0.207146
Mbel_rnd-4_family-724_inc	Macrotermitinae	0.516036
Mbel_rnd-4_family-75_s_1	Termitidae	0.080193
Mbel_rnd-4_family-780_inc	Termitidae	0.570387
Mbel_rnd-4_family-817	Termitidae	0.0802196
Mbel_rnd-4_family-827	Macrotermitinae	0.356249
Mbel_rnd-4_family-832	GeoIsoptera	0.418182
Mbel_rnd-4_family-917_unconfirmed	GeoIsoptera	0.018752
Mbel_rnd-4_family-931_s_1_s_1_unconfirmed	Termitidae	0.000737068
Mbel_rnd-4_family-931_s_3	Termitidae	0.00503548
Mbel_rnd-5_family-1012_inc	GeoIsoptera	0.0403226
Mbel_rnd-5_family-10122_inc	Mbel	0.00401031
Mbel_rnd-5_family-10160_unconfirmed	Termitidae	0.113071
Mbel_rnd-5_family-1018_s_0_inc	GeoIsoptera	0.0144928
Mbel_rnd-5_family-1018_s_1_inc	Older	0.0898204
Mbel_rnd-5_family-1049_s_1	Older	0.374332
Mbel_rnd-5_family-1086	GeoIsoptera	0.0453475
Mbel_rnd-5_family-10925_inc	Older	0.299674
Mbel_rnd-5_family-11359_inc	Termitidae	0.245614
Mbel_rnd-5_family-11420_s_1_inc	Macrotermitinae	0.510917
Mbel_rnd-5_family-11420_s_2_s_1	Macrotermitinae	0.22259
Mbel_rnd-5_family-11420_s_2_s_2	Termitidae	0.405335
Mbel_rnd-5_family-1199	Older	0.349817
Mbel_rnd-5_family-1206	Macrotermitinae	0.196262
Mbel_rnd-5_family-1216_inc	GeoIsoptera	0.0675676
Mbel_rnd-5_family-12208_inc	GeoIsoptera	0.1423
Mbel_rnd-5_family-12236	Older	0.0826833
Mbel_rnd-5_family-1226	Macrotermitinae	0.914894
Mbel_rnd-5_family-1230	Mbel	0.111444
Mbel_rnd-5_family-12352	Older	0.210706
Mbel_rnd-5_family-12534_inc	Termitidae	0.100066
Mbel_rnd-5_family-1256	Macrotermitinae	0.427151
Mbel_rnd-5_family-126	Older	0.244866
Mbel_rnd-5_family-12645_inc	Termitidae	0.319444
Mbel_rnd-5_family-1269	Termitidae	0.232751
Mbel_rnd-5_family-12926_s_1	Termitidae	0.210597
Mbel_rnd-5_family-12926_s_2_unconfirmed	Macrotermitinae	0.216981
Mbel_rnd-5_family-1298	GeoIsoptera	0.0611875
Mbel_rnd-5_family-1343_unconfirmed	Macrotermitinae	0.135033
Mbel_rnd-5_family-1367	GeoIsoptera	0.269186
Mbel_rnd-5_family-1375	GeoIsoptera	0.0224751
Mbel_rnd-5_family-1377	GeoIsoptera	0.0103063
Mbel_rnd-5_family-1378_inc	Termitidae	0.0428585
Mbel_rnd-5_family-1379_s_1	Mbel	0.434554
Mbel_rnd-5_family-1379_s_2	Mbel	0.278834
Mbel_rnd-5_family-1385_unconfirmed	GeoIsoptera	0.0175832
Mbel_rnd-5_family-1471	Termitidae	0.235157
Mbel_rnd-5_family-1476	Older	0.0552486
Mbel_rnd-5_family-1479	GeoIsoptera	0.101218
Mbel_rnd-5_family-1497	Termitidae	0.375023
Mbel_rnd-5_family-152	GeoIsoptera	0.151832
Mbel_rnd-5_family-1522	GeoIsoptera	0.578947
Mbel_rnd-5_family-15523_unconfirmed	Mbel	0.00598229
Mbel_rnd-5_family-1569	Older	0.00866723
Mbel_rnd-5_family-15710	GeoIsoptera	0.169111
Mbel_rnd-5_family-16_inc	Older	0.0339426
Mbel_rnd-5_family-1625	Termitidae	0.484854
Mbel_rnd-5_family-16604_s_0_s_2	GeoIsoptera	0.021244
Mbel_rnd-5_family-16604_s_1	Termitidae	0.245902
Mbel_rnd-5_family-16604_s_2	Macrotermitinae	0.159678
Mbel_rnd-5_family-1677_unconfirmed	Macrotermitinae	0.0104741
Mbel_rnd-5_family-1710_inc	GeoIsoptera	0.0906921
Mbel_rnd-5_family-17641	Older	0.134095
Mbel_rnd-5_family-1784_s_2_unconfirmed	Macrotermitinae	0.151035
Mbel_rnd-5_family-185_inc	GeoIsoptera	0.0254559
Mbel_rnd-5_family-1868_inc	Mbel	0.590998
Mbel_rnd-5_family-1894	GeoIsoptera	0.0627451
Mbel_rnd-5_family-1904_inc	GeoIsoptera	0.61745
Mbel_rnd-5_family-1921	Mbel	0.640248
Mbel_rnd-5_family-1955_s_2_inc	GeoIsoptera	0.216074
Mbel_rnd-5_family-1994	Termitidae	0.416571
Mbel_rnd-5_family-1996	Macrotermitinae	0.182438
Mbel_rnd-5_family-2015_inc	Older	0.333333
Mbel_rnd-5_family-2042_inc	GeoIsoptera	0.0271903
Mbel_rnd-5_family-2043_inc	Macrotermitinae	0.0417457
Mbel_rnd-5_family-2102	GeoIsoptera	0.16931
Mbel_rnd-5_family-2209_inc	GeoIsoptera	0.159603
Mbel_rnd-5_family-224_unconfirmed	GeoIsoptera	0
Mbel_rnd-5_family-2242	Mbel	0.268271
Mbel_rnd-5_family-2288_unconfirmed	Termitidae	0.0075241
Mbel_rnd-5_family-2347	Termitidae	0.581522
Mbel_rnd-5_family-24	Termitidae	0.203065
Mbel_rnd-5_family-2431_s_1	Macrotermitinae	0.777924
Mbel_rnd-5_family-2431_s_2	Mbel	0.859155
Mbel_rnd-5_family-2432	Older	0.654323
Mbel_rnd-5_family-2443_inc	GeoIsoptera	0.560976
Mbel_rnd-5_family-2478	GeoIsoptera	0.195913
Mbel_rnd-5_family-2506_inc	GeoIsoptera	0.104772
Mbel_rnd-5_family-25856	Termitidae	0.0705513
Mbel_rnd-5_family-259_inc	Termitidae	0.27458
Mbel_rnd-5_family-2600_inc	GeoIsoptera	0.0194175
Mbel_rnd-5_family-2680_s_1_unconfirmed	Older	0.026601
Mbel_rnd-5_family-288_inc	GeoIsoptera	0.171758
Mbel_rnd-5_family-2887	GeoIsoptera	0.0349484
Mbel_rnd-5_family-289_s_2	Termitidae	0.24557
Mbel_rnd-5_family-297_unconfirmed	GeoIsoptera	0.476768
Mbel_rnd-5_family-3001	Termitidae	0.563244
Mbel_rnd-5_family-3007	Macrotermitinae	0.153485
Mbel_rnd-5_family-3008	Termitidae	0.229833
Mbel_rnd-5_family-3011	Termitidae	0.280477
Mbel_rnd-5_family-3012	GeoIsoptera	0.12236
Mbel_rnd-5_family-3030_s_1	Macrotermitinae	0.000470921
Mbel_rnd-5_family-3030_s_2	Macrotermitinae	0.00908175
Mbel_rnd-5_family-3071_s_2	Macrotermitinae	0.0304444
Mbel_rnd-5_family-3073_s_1_unconfirmed	Macrotermitinae	0.00805467
Mbel_rnd-5_family-3074_s_0	Termitidae	0.00668338
Mbel_rnd-5_family-3074_s_2	Mbel	0.0896189
Mbel_rnd-5_family-3074_s_3	GeoIsoptera	0.021438
Mbel_rnd-5_family-3115_s_1	Older	0.286757
Mbel_rnd-5_family-3132_inc	Termitidae	0.486207
Mbel_rnd-5_family-3180_inc	Older	0.0964706
Mbel_rnd-5_family-3292_inc	Termitidae	0.0689655
Mbel_rnd-5_family-33_unconfirmed	GeoIsoptera	0.191588
Mbel_rnd-5_family-3311_inc	Mbel	0.252972
Mbel_rnd-5_family-3324_inc	GeoIsoptera	0.0735294
Mbel_rnd-5_family-3353	GeoIsoptera	0.0158332
Mbel_rnd-5_family-3401_s_1_unconfirmed	Termitidae	0.0527365
Mbel_rnd-5_family-3423_s_1_s_1	Termitidae	0.39804
Mbel_rnd-5_family-3423_s_2	Termitidae	0.313701
Mbel_rnd-5_family-3473_unconfirmed	GeoIsoptera	0.0687228
Mbel_rnd-5_family-3489	Mbel	0.744014
Mbel_rnd-5_family-3578	Macrotermitinae	0.282375
Mbel_rnd-5_family-3579_inc	Mbel	0.76087
Mbel_rnd-5_family-3607_inc	GeoIsoptera	0.0207469
Mbel_rnd-5_family-365	GeoIsoptera	0.0257052
Mbel_rnd-5_family-3663	GeoIsoptera	0.0607125
Mbel_rnd-5_family-3679	Termitidae	0.0728902
Mbel_rnd-5_family-3751_inc	Older	0.0713178
Mbel_rnd-5_family-3763_inc	Termitidae	0.0780619
Mbel_rnd-5_family-381	GeoIsoptera	0.128502
Mbel_rnd-5_family-3843_inc	Older	0.0997783
Mbel_rnd-5_family-3951_inc	Macrotermitinae	0.0221739
Mbel_rnd-5_family-4033_s_1	Macrotermitinae	0.661714
Mbel_rnd-5_family-4035_inc	GeoIsoptera	0.320303
Mbel_rnd-5_family-4069	Older	0.0597534
Mbel_rnd-5_family-410	Macrotermitinae	0.106395
Mbel_rnd-5_family-4122_inc	GeoIsoptera	0.0450311
Mbel_rnd-5_family-4153_inc	Termitidae	0.614481
Mbel_rnd-5_family-4160_unconfirmed	GeoIsoptera	0.0274366
Mbel_rnd-5_family-4201	GeoIsoptera	0.187534
Mbel_rnd-5_family-4233	Macrotermitinae	0.39539
Mbel_rnd-5_family-4234_s_1_s_1	Mbel	0.668456
Mbel_rnd-5_family-4234_s_1_s_2	Mbel	0.677455
Mbel_rnd-5_family-4234_s_2	Mbel	0.268827
Mbel_rnd-5_family-4322_inc	GeoIsoptera	0.0625
Mbel_rnd-5_family-440	Termitidae	0.571795
Mbel_rnd-5_family-443_s_1	GeoIsoptera	0.0252605
Mbel_rnd-5_family-446_s_3	GeoIsoptera	0.177752
Mbel_rnd-5_family-449_unconfirmed	Older	0.00810737
Mbel_rnd-5_family-4507_inc	GeoIsoptera	0.0704167
Mbel_rnd-5_family-451_unconfirmed	GeoIsoptera	0.034425
Mbel_rnd-5_family-4527_inc	Termitidae	0
Mbel_rnd-5_family-4544	Termitidae	0.646492
Mbel_rnd-5_family-4559_s_1_s_1	GeoIsoptera	0.389741
Mbel_rnd-5_family-458	Older	0.317708
Mbel_rnd-5_family-461	Macrotermitinae	0.669145
Mbel_rnd-5_family-4639_unconfirmed	Older	0.466495
Mbel_rnd-5_family-464	Mbel	0.0714121
Mbel_rnd-5_family-4654_unconfirmed	Mbel	0.00201889
Mbel_rnd-5_family-471	Older	0.0502604
Mbel_rnd-5_family-4787	GeoIsoptera	0.145333
Mbel_rnd-5_family-4797_inc	Older	0.134328
Mbel_rnd-5_family-4830_unconfirmed	Macrotermitinae	0.00558082
Mbel_rnd-5_family-486_inc	Macrotermitinae	0.581776
Mbel_rnd-5_family-4862	Mbel	0.443556
Mbel_rnd-5_family-4864	Mbel	0.756039
Mbel_rnd-5_family-4865	Mbel	0.333333
Mbel_rnd-5_family-4866	Mbel	0.595981
Mbel_rnd-5_family-4901_inc	GeoIsoptera	0.0257069
Mbel_rnd-5_family-4903_inc	GeoIsoptera	0.273408
Mbel_rnd-5_family-4916_s_1	Macrotermitinae	0.590222
Mbel_rnd-5_family-499_inc	Older	0.0885714
Mbel_rnd-5_family-5013_unconfirmed	Macrotermitinae	0.0130268
Mbel_rnd-5_family-510	GeoIsoptera	0.00106496
Mbel_rnd-5_family-5110_s_2	GeoIsoptera	0.057607
Mbel_rnd-5_family-52_inc	GeoIsoptera	0.221053
Mbel_rnd-5_family-5202	Termitidae	0.130883
Mbel_rnd-5_family-5291	Macrotermitinae	0.675115
Mbel_rnd-5_family-5325_s_1_s_2	GeoIsoptera	0.0787558
Mbel_rnd-5_family-5343_inc	GeoIsoptera	0.00259107
Mbel_rnd-5_family-5362	GeoIsoptera	0.293965
Mbel_rnd-5_family-5407	Termitidae	0.218991
Mbel_rnd-5_family-5464	GeoIsoptera	0.168489
Mbel_rnd-5_family-5528	Termitidae	0.679155
Mbel_rnd-5_family-5600	GeoIsoptera	0.0702681
Mbel_rnd-5_family-5628	GeoIsoptera	0.034869
Mbel_rnd-5_family-5657_s_1	Termitidae	0.0586662
Mbel_rnd-5_family-5751_inc	Older	0.0075188
Mbel_rnd-5_family-5762_inc	Older	0.0463158
Mbel_rnd-5_family-5808_s_2	GeoIsoptera	0.0759711
Mbel_rnd-5_family-5829	Termitidae	0.0443548
Mbel_rnd-5_family-5834	GeoIsoptera	0.77548
Mbel_rnd-5_family-5850_unconfirmed	Termitidae	0.0961948
Mbel_rnd-5_family-620_inc	GeoIsoptera	0.0553398
Mbel_rnd-5_family-6258	Macrotermitinae	0.710313
Mbel_rnd-5_family-63_inc	GeoIsoptera	0.0329557
Mbel_rnd-5_family-638_inc	Older	0.0358584
Mbel_rnd-5_family-646_s_1	Macrotermitinae	0.17094
Mbel_rnd-5_family-6500_s_2_inc	Macrotermitinae	0.301863
Mbel_rnd-5_family-6527_inc	GeoIsoptera	0.214532
Mbel_rnd-5_family-654_inc	Termitidae	0.432203
Mbel_rnd-5_family-6590_inc	Macrotermitinae	0.0144264
Mbel_rnd-5_family-67	GeoIsoptera	0.159127
Mbel_rnd-5_family-6717_inc	GeoIsoptera	0.0579931
Mbel_rnd-5_family-672_s_0	Older	0.588884
Mbel_rnd-5_family-672_s_1	Mbel	0.465839
Mbel_rnd-5_family-6725_inc	Termitidae	0.0343176
Mbel_rnd-5_family-6808	Older	0.30194
Mbel_rnd-5_family-6945	Macrotermitinae	0.469412
Mbel_rnd-5_family-6978_inc	Older	0.00431732
Mbel_rnd-5_family-70_unconfirmed	Termitidae	0.181315
Mbel_rnd-5_family-7120_s_1	Termitidae	0.00893827
Mbel_rnd-5_family-7120_s_2	Termitidae	0.0117731
Mbel_rnd-5_family-7210	Macrotermitinae	0.0519875
Mbel_rnd-5_family-7331_unconfirmed	GeoIsoptera	0.0314136
Mbel_rnd-5_family-7432	Termitidae	0.113811
Mbel_rnd-5_family-7466	GeoIsoptera	0.219288
Mbel_rnd-5_family-7503	GeoIsoptera	0.0409807
Mbel_rnd-5_family-7536	Mbel	0.448406
Mbel_rnd-5_family-7551	Older	0.47329
Mbel_rnd-5_family-759_inc	GeoIsoptera	0.823009
Mbel_rnd-5_family-7725_unconfirmed	GeoIsoptera	0.0591472
Mbel_rnd-5_family-7983	GeoIsoptera	0.0738953
Mbel_rnd-5_family-8054_inc	GeoIsoptera	0.454183
Mbel_rnd-5_family-8078_inc	GeoIsoptera	0.0828025
Mbel_rnd-5_family-8217_inc	Termitidae	0.121219
Mbel_rnd-5_family-8302_s_1	GeoIsoptera	0.670886
Mbel_rnd-5_family-8302_s_3	GeoIsoptera	0.0848659
Mbel_rnd-5_family-8314	Termitidae	0.093633
Mbel_rnd-5_family-843	Mbel	0.0140599
Mbel_rnd-5_family-844_s_1_s_1	Mbel	0.130752
Mbel_rnd-5_family-844_s_2	GeoIsoptera	0.0498971
Mbel_rnd-5_family-8553	Termitidae	0.117101
Mbel_rnd-5_family-868	GeoIsoptera	0.0242543
Mbel_rnd-5_family-8783_s_1	Mbel	0.0744417
Mbel_rnd-5_family-8783_s_2	Macrotermitinae	0.351852
Mbel_rnd-5_family-9088_inc	Termitidae	0.281501
Mbel_rnd-5_family-9278_unconfirmed	Termitidae	0.0876968
Mbel_rnd-5_family-929_inc	GeoIsoptera	0.0485934
Mbel_rnd-5_family-9375	GeoIsoptera	0.0238114
Mbel_rnd-5_family-9432	GeoIsoptera	0.502195
Mbel_rnd-5_family-9682_inc	GeoIsoptera	0.5
Mbel_rnd-5_family-9689	Macrotermitinae	0.437746
Mdar_ltr-1_family-2_s_4_inc	Older	0.021316
Mdar_ltr-1_family-4	Older	0.0348432
Mdar_ltr-1_family-5_inc	Older	0.0271705
Mdar_rnd-1_family-107_inc	Older	0.0317702
Mdar_rnd-1_family-113	GeoIsoptera	0.133971
Mdar_rnd-1_family-122_s_0_s_1	Older	0.333599
Mdar_rnd-1_family-122_s_2	Older	0.072523
Mdar_rnd-1_family-128_s_1	Older	0.0388309
Mdar_rnd-1_family-131	Older	0.0230586
Mdar_rnd-1_family-135_inc	Older	0.0394753
Mdar_rnd-1_family-139_inc	Older	0.0348837
Mdar_rnd-1_family-141	Older	0.242086
Mdar_rnd-1_family-145	Older	0.0141844
Mdar_rnd-1_family-15_unconfirmed	Older	0.0383869
Mdar_rnd-1_family-152_s_2	Older	0.00403226
Mdar_rnd-1_family-162_s_1_inc	Older	0.0326686
Mdar_rnd-1_family-180_inc	Older	0.0362573
Mdar_rnd-1_family-182	Older	0.116667
Mdar_rnd-1_family-195	Older	0.1875
Mdar_rnd-1_family-219	Older	0.00772798
Mdar_rnd-1_family-22	Older	0.0282519
Mdar_rnd-1_family-226	Older	0.0239489
Mdar_rnd-1_family-227_inc	Older	0.0261076
Mdar_rnd-1_family-230	GeoIsoptera	0.0327869
Mdar_rnd-1_family-241	Older	0.062069
Mdar_rnd-1_family-256	Mbel	0.285714
Mdar_rnd-1_family-259	Older	0.0207612
Mdar_rnd-1_family-266_s_2_inc	Older	0.0241083
Mdar_rnd-1_family-274	Older	0.0347411
Mdar_rnd-1_family-286	Older	0.0366062
Mdar_rnd-1_family-292_s_3	Older	0.0391517
Mdar_rnd-1_family-295	Older	0.0232221
Mdar_rnd-1_family-310_s_0	Older	0.0395722
Mdar_rnd-1_family-320	Older	0.0358188
Mdar_rnd-1_family-338_inc	Older	0.0201151
Mdar_rnd-1_family-356	Older	0.339744
Mdar_rnd-1_family-36_unconfirmed	Older	0.033909
Mdar_rnd-1_family-364_s_2	Older	0.628571
Mdar_rnd-1_family-395_inc	Older	0.595588
Mdar_rnd-1_family-40_s_3_unconfirmed	Older	0.0293536
Mdar_rnd-1_family-404	GeoIsoptera	0.182796
Mdar_rnd-1_family-427	Older	0.0873971
Mdar_rnd-1_family-434	Older	0.428954
Mdar_rnd-1_family-44	Older	0.0195312
Mdar_rnd-1_family-453_s_1	GeoIsoptera	0.151938
Mdar_rnd-1_family-456	Older	0.489796
Mdar_rnd-1_family-61_inc	Older	0.0420695
Mdar_rnd-1_family-64_inc	Older	0.0313259
Mdar_rnd-1_family-67_unconfirmed	Older	0.0389912
Mdar_rnd-1_family-70	Older	0.0324846
Mdar_rnd-1_family-74	Older	0.104806
Mdar_rnd-1_family-79	Older	0.0362781
Mdar_rnd-1_family-80_inc	Older	0.120567
Mdar_rnd-1_family-83_inc	Older	0.0927498
Mdar_rnd-2_family-174_inc	Older	0.104132
Mdar_rnd-2_family-5_unconfirmed	Older	0.0211736
Mdar_rnd-2_family-94_inc	Older	0.849231
Mdar_rnd-3_family-101_s_0_inc	Older	0.019802
Mdar_rnd-3_family-148	Older	0.0437158
Mdar_rnd-3_family-164_inc	Older	0.025641
Mdar_rnd-3_family-187	Older	0.056244
Mdar_rnd-3_family-200_inc	Older	0.668731
Mdar_rnd-3_family-435_inc	Older	0.0645161
Mdar_rnd-3_family-72	Older	0.146739
Mdar_rnd-3_family-83	Older	0.131509
Mdar_rnd-3_family-91_s_1_inc	Older	0.102564
Mdar_rnd-4_family-1040_inc	Older	0.432243
Mdar_rnd-4_family-121_inc	Older	0.0662651
Mdar_rnd-4_family-132_s_2	Macrotermitinae	0.522777
Mdar_rnd-4_family-157	Older	0.271047
Mdar_rnd-4_family-1657_inc	Older	0.0459668
Mdar_rnd-4_family-1678_inc	Older	0.133333
Mdar_rnd-4_family-1766	Older	0.0667421
Mdar_rnd-4_family-2180_s_1_unconfirmed	Older	0.0303057
Mdar_rnd-4_family-2180_s_2	Older	0.0355119
Mdar_rnd-4_family-2186_inc	Older	0.0232713
Mdar_rnd-4_family-2426_s_1_s_2_inc	Older	0.0262391
Mdar_rnd-4_family-257_inc	Older	0.0966387
Mdar_rnd-4_family-299_inc	Older	0.04426
Mdar_rnd-4_family-3164	Older	0.149306
Mdar_rnd-4_family-3370	Older	0.0490771
Mdar_rnd-4_family-393_inc	Older	0.0258065
Mdar_rnd-4_family-441_inc	Older	0.0695471
Mdar_rnd-4_family-609_inc	Older	0.0529062
Mdar_rnd-4_family-618	Older	0.0479866
Mdar_rnd-4_family-64	Older	0.0237902
Mdar_rnd-4_family-705	Older	0.0375458
Mdar_rnd-4_family-753_unconfirmed	Older	0.0165441
Mdar_rnd-4_family-782_inc	Older	0.552941
Mdar_rnd-4_family-806_inc	Older	0.637097
Mdar_rnd-4_family-819_s_1_inc	Older	0.129707
Mdar_rnd-4_family-914_inc	Older	0.497093
Mdar_rnd-4_family-951	Older	0.200717
Mdar_rnd-4_family-96_inc	Older	0.358515
Mdar_rnd-5_family-1002_unconfirmed	Older	0.0263562
Mdar_rnd-5_family-1011_inc	Older	0.0113208
Mdar_rnd-5_family-10126_inc	Older	0.0347826
Mdar_rnd-5_family-103	Older	0.0428571
Mdar_rnd-5_family-1117	Older	0.158857
Mdar_rnd-5_family-1186	GeoIsoptera	0.124365
Mdar_rnd-5_family-12496_inc	Older	0.0378724
Mdar_rnd-5_family-1255_unconfirmed	Older	0.0413761
Mdar_rnd-5_family-127_s_2	Older	0.0504484
Mdar_rnd-5_family-1379_s_2	Older	0.0336103
Mdar_rnd-5_family-1459	Older	0.0285714
Mdar_rnd-5_family-1524_inc	Older	0.768293
Mdar_rnd-5_family-15485_inc	Older	0.724638
Mdar_rnd-5_family-1703_inc	Older	0.198381
Mdar_rnd-5_family-1707_s_1	Older	0.0842767
Mdar_rnd-5_family-1707_s_2	Older	0.141393
Mdar_rnd-5_family-1710	Older	0.0274194
Mdar_rnd-5_family-1728	Older	0.035855
Mdar_rnd-5_family-1808_inc	Older	0.0759754
Mdar_rnd-5_family-1844_s_1	Older	0.121818
Mdar_rnd-5_family-1846_s_2	Older	0.0257069
Mdar_rnd-5_family-1883_inc	Older	0.102472
Mdar_rnd-5_family-19_inc	Older	0.0471698
Mdar_rnd-5_family-2012_inc	Older	0.0474289
Mdar_rnd-5_family-2103	Older	0.162777
Mdar_rnd-5_family-2190	Older	0.0411011
Mdar_rnd-5_family-2205_inc	Older	0.133136
Mdar_rnd-5_family-2210_inc	Older	0.0333333
Mdar_rnd-5_family-2312_inc	Older	0.569444
Mdar_rnd-5_family-2321	Older	0.0613811
Mdar_rnd-5_family-241_unconfirmed	Older	0.0535812
Mdar_rnd-5_family-2485	Older	0.0606223
Mdar_rnd-5_family-2524_inc	Older	0.167129
Mdar_rnd-5_family-2621	Older	0.0716126
Mdar_rnd-5_family-2629	Older	0.0831461
Mdar_rnd-5_family-2751_inc	GeoIsoptera	0.0583333
Mdar_rnd-5_family-2767	Older	0.0322522
Mdar_rnd-5_family-2769_s_1	Older	0.0288698
Mdar_rnd-5_family-2833_unconfirmed	Older	0.0601952
Mdar_rnd-5_family-2943	Older	0.271555
Mdar_rnd-5_family-2980	Older	0.0734908
Mdar_rnd-5_family-316_inc	Older	0.0740192
Mdar_rnd-5_family-3278	Older	0.0292734
Mdar_rnd-5_family-3467	Older	0.0660502
Mdar_rnd-5_family-35	Older	0.023374
Mdar_rnd-5_family-360_inc	Older	0.418605
Mdar_rnd-5_family-362	Older	0.0753341
Mdar_rnd-5_family-3679	Older	0.0281768
Mdar_rnd-5_family-3689_s_1_s_1_unconfirmed	Older	0.0184783
Mdar_rnd-5_family-3879	Older	0.0345719
Mdar_rnd-5_family-3969_unconfirmed	Older	0.0337006
Mdar_rnd-5_family-3973	Older	0.024016
Mdar_rnd-5_family-4036_s_2	Older	0.0328804
Mdar_rnd-5_family-4167_inc	Older	0.097561
Mdar_rnd-5_family-4211_s_3_inc	Older	0.0221311
Mdar_rnd-5_family-4212_s_2	Older	0.0306247
Mdar_rnd-5_family-4552_s_2_inc	Older	0.0377616
Mdar_rnd-5_family-4553_s_2_inc	Older	0.0197309
Mdar_rnd-5_family-482	Older	0.0524945
Mdar_rnd-5_family-4850_unconfirmed	Older	0.0245131
Mdar_rnd-5_family-487_inc	Older	0.04
Mdar_rnd-5_family-5_inc	Older	0.0363636
Mdar_rnd-5_family-5029_s_2_unconfirmed	Older	0.0368764
Mdar_rnd-5_family-5178	Older	0.0394504
Mdar_rnd-5_family-5983	Older	0.0273423
Mdar_rnd-5_family-620	Older	0.0295858
Mdar_rnd-5_family-622	Older	0.0345353
Mdar_rnd-5_family-628_s_2_s_1_s_2	Older	0.025731
Mdar_rnd-5_family-633_s_2_s_3	Older	0.0382231
Mdar_rnd-5_family-6518_inc	Older	0.0714286
Mdar_rnd-5_family-6833_inc	Older	0.037895
Mdar_rnd-5_family-6977	Older	0.0410542
Mdar_rnd-5_family-699_unconfirmed	Older	0.0468456
Mdar_rnd-5_family-7020_inc	Older	0.416667
Mdar_rnd-5_family-7084_s_2_s_1_s_2_unconfirmed	Older	0.0280992
Mdar_rnd-5_family-7084_s_2_s_2_unconfirmed	Older	0.016632
Mdar_rnd-5_family-7663_inc	Older	0.76699
Mdar_rnd-5_family-809_unconfirmed	Older	0.0421534
Mdar_rnd-5_family-8114_inc	Older	0.0868167
Mdar_rnd-5_family-818_inc	Older	0.0724178
Mdar_rnd-5_family-8335_unconfirmed	Older	0.0606436
Mdar_rnd-5_family-8627	Older	0.0818584
Mdar_rnd-5_family-945_s_1	Older	0.0341778
Mdar_rnd-5_family-997	Older	0.0527241
Odon_ltr-1_family-101_inc	GeoIsoptera	0.0402913
Odon_ltr-1_family-103_inc	Older	0.0439716
Odon_ltr-1_family-104_inc	GeoIsoptera	0.00958685
Odon_ltr-1_family-106	Macrotermitinae	0.0956522
Odon_ltr-1_family-111_inc	Macrotermitinae	0.332611
Odon_ltr-1_family-117_inc	GeoIsoptera	0.012045
Odon_ltr-1_family-123_s_1_inc	Termitidae	0.218944
Odon_ltr-1_family-123_s_2_inc	Termitidae	0.139671
Odon_ltr-1_family-13_s_2_inc	Termitidae	0.051265
Odon_ltr-1_family-21_inc	Macrotermitinae	0.24654
Odon_ltr-1_family-23_inc	GeoIsoptera	0.00773256
Odon_ltr-1_family-25_inc	Mbel	0.886364
Odon_ltr-1_family-26_s_2_s_2_inc	Older	0.11495
Odon_ltr-1_family-28_s_1	Macrotermitinae	0.261241
Odon_ltr-1_family-30_inc	GeoIsoptera	0.146094
Odon_ltr-1_family-32_inc	Macrotermitinae	0.55268
Odon_ltr-1_family-34_inc	Termitidae	0.0182342
Odon_ltr-1_family-35_inc	Older	0.0287244
Odon_ltr-1_family-37_s_2_inc	GeoIsoptera	0.0365854
Odon_ltr-1_family-4_inc	GeoIsoptera	0.0552562
Odon_ltr-1_family-43_inc	Macrotermitinae	0.327488
Odon_ltr-1_family-50_inc	Macrotermitinae	0.0197368
Odon_ltr-1_family-53	Macrotermitinae	0.121167
Odon_ltr-1_family-54_inc	Older	0.0129355
Odon_ltr-1_family-55_inc	GeoIsoptera	0.0289314
Odon_ltr-1_family-58_s_1_inc	Macrotermitinae	0.130241
Odon_ltr-1_family-58_s_2_inc	Macrotermitinae	0.270916
Odon_ltr-1_family-6_inc	Mbel	0.698933
Odon_ltr-1_family-65_s_1_inc	Macrotermitinae	0.486747
Odon_ltr-1_family-67_inc	GeoIsoptera	0.0335614
Odon_ltr-1_family-69_inc	GeoIsoptera	0.00691563
Odon_ltr-1_family-75_inc	Macrotermitinae	0.0587361
Odon_ltr-1_family-79	Macrotermitinae	0.0403023
Odon_ltr-1_family-81_inc	Termitidae	0.00221484
Odon_ltr-1_family-83	Macrotermitinae	0.095057
Odon_ltr-1_family-85_inc	Older	0.0109076
Odon_ltr-1_family-88_inc	Older	0.144022
Odon_ltr-1_family-91_inc	Older	0.182628
Odon_ltr-1_family-95_inc	GeoIsoptera	0.0213333
Odon_rnd-1_family-100_unconfirmed	Macrotermitinae	0.182004
Odon_rnd-1_family-104	Termitidae	0.090612
Odon_rnd-1_family-121_s_1_s_0	Macrotermitinae	0.596059
Odon_rnd-1_family-121_s_1_s_2	Termitidae	0.0331844
Odon_rnd-1_family-125_unconfirmed	Macrotermitinae	0.0352371
Odon_rnd-1_family-126	GeoIsoptera	0.0393568
Odon_rnd-1_family-129_s_0	Termitidae	0.117647
Odon_rnd-1_family-129_s_2_unconfirmed	GeoIsoptera	0.00351137
Odon_rnd-1_family-134_unconfirmed	Older	0.0347013
Odon_rnd-1_family-136_s_1	Termitidae	0.0539826
Odon_rnd-1_family-141_inc	Macrotermitinae	0.691176
Odon_rnd-1_family-143_s_2_inc	Termitidae	0.20446
Odon_rnd-1_family-145	Termitidae	0.00270474
Odon_rnd-1_family-150_s_1_unconfirmed	Macrotermitinae	0.0471607
Odon_rnd-1_family-150_s_2	GeoIsoptera	0.0248447
Odon_rnd-1_family-156	Macrotermitinae	0.0695876
Odon_rnd-1_family-16	GeoIsoptera	0.0189513
Odon_rnd-1_family-170_unconfirmed	Termitidae	0.556623
Odon_rnd-1_family-173	Older	0.0140968
Odon_rnd-1_family-178	Macrotermitinae	0.213383
Odon_rnd-1_family-185_s_1_unconfirmed	Macrotermitinae	0.0507246
Odon_rnd-1_family-185_s_4	Termitidae	0.027611
Odon_rnd-1_family-195	GeoIsoptera	0.0798969
Odon_rnd-1_family-199_s_1	GeoIsoptera	0.0710309
Odon_rnd-1_family-204	Older	0.0152964
Odon_rnd-1_family-207	Macrotermitinae	0.162291
Odon_rnd-1_family-208_s_1	Macrotermitinae	0.4352
Odon_rnd-1_family-218_s_0	GeoIsoptera	0.202693
Odon_rnd-1_family-218_s_2	Termitidae	0.201754
Odon_rnd-1_family-226_s_1	GeoIsoptera	0.143594
Odon_rnd-1_family-226_s_2	GeoIsoptera	0.0174442
Odon_rnd-1_family-228_s_1	GeoIsoptera	0.0237826
Odon_rnd-1_family-233_s_2_inc	Macrotermitinae	0.110425
Odon_rnd-1_family-241_s_2_s_1_s_1	Macrotermitinae	0.121115
Odon_rnd-1_family-243_unconfirmed	Termitidae	0.177548
Odon_rnd-1_family-245_inc	GeoIsoptera	0.10472
Odon_rnd-1_family-249_s_2	Macrotermitinae	0.137168
Odon_rnd-1_family-251	Macrotermitinae	0.0798526
Odon_rnd-1_family-252_s_3	Older	0.0697257
Odon_rnd-1_family-253_inc	GeoIsoptera	0.0682483
Odon_rnd-1_family-254_unconfirmed	Termitidae	0.00166251
Odon_rnd-1_family-257_unconfirmed	GeoIsoptera	0.0295526
Odon_rnd-1_family-262	Termitidae	0.177419
Odon_rnd-1_family-263_s_2	Macrotermitinae	0.568402
Odon_rnd-1_family-268_s_2	GeoIsoptera	0.00406339
Odon_rnd-1_family-285	Macrotermitinae	0.127527
Odon_rnd-1_family-288_s_2	Termitidae	0.0789474
Odon_rnd-1_family-289_s_1_inc	Macrotermitinae	0.0838562
Odon_rnd-1_family-298_s_1	Macrotermitinae	0.238095
Odon_rnd-1_family-3	Older	0.129878
Odon_rnd-1_family-308	Termitidae	0.0432607
Odon_rnd-1_family-309_s_1	Older	0.155056
Odon_rnd-1_family-320_inc	Termitidae	0.104824
Odon_rnd-1_family-322_inc	Termitidae	0.615953
Odon_rnd-1_family-323_s_2	GeoIsoptera	0.0894915
Odon_rnd-1_family-324_inc	Macrotermitinae	0.533569
Odon_rnd-1_family-326	Macrotermitinae	0.0748899
Odon_rnd-1_family-327_inc	Termitidae	0.345937
Odon_rnd-1_family-340_s_1	Termitidae	0.0651341
Odon_rnd-1_family-343_s_3	Macrotermitinae	0.0452454
Odon_rnd-1_family-344	Termitidae	0.754717
Odon_rnd-1_family-347_s_1_inc	GeoIsoptera	0.0427205
Odon_rnd-1_family-347_s_2	Termitidae	0.106764
Odon_rnd-1_family-360_s_1	Macrotermitinae	0.0850602
Odon_rnd-1_family-362	Macrotermitinae	0.0460094
Odon_rnd-1_family-364_s_1_s_1	Macrotermitinae	0.132046
Odon_rnd-1_family-367	Termitidae	0.0782811
Odon_rnd-1_family-375_s_2	Macrotermitinae	0.226623
Odon_rnd-1_family-385	GeoIsoptera	0.566372
Odon_rnd-1_family-389_s_2_s_2	Termitidae	0.16816
Odon_rnd-1_family-400_s_1_s_2	Macrotermitinae	0.554852
Odon_rnd-1_family-402	Macrotermitinae	0.372549
Odon_rnd-1_family-403_s_1_s_1_inc	Termitidae	0.0710204
Odon_rnd-1_family-403_s_2_s_0	GeoIsoptera	0.0250972
Odon_rnd-1_family-417_s_2_inc	Macrotermitinae	0.455008
Odon_rnd-1_family-419_inc	Macrotermitinae	0.455275
Odon_rnd-1_family-420	GeoIsoptera	0.0493863
Odon_rnd-1_family-421_s_0_s_1	Macrotermitinae	0.000945477
Odon_rnd-1_family-421_s_2_unconfirmed	Macrotermitinae	0.0257392
Odon_rnd-1_family-428_s_2	GeoIsoptera	0.135203
Odon_rnd-1_family-430_unconfirmed	GeoIsoptera	0.0387097
Odon_rnd-1_family-431_s_0_s_2_inc	Macrotermitinae	0.139706
Odon_rnd-1_family-431_s_3_inc	Macrotermitinae	0.114286
Odon_rnd-1_family-436_s_0_inc	Termitidae	0.082118
Odon_rnd-1_family-440_s_2_s_1	Termitidae	0.0461797
Odon_rnd-1_family-444_s_1_s_2	Older	0.0295796
Odon_rnd-1_family-448_unconfirmed	Termitidae	0.0312881
Odon_rnd-1_family-452_s_2	GeoIsoptera	0.0505051
Odon_rnd-1_family-453_s_1_s_1	Macrotermitinae	0.00296736
Odon_rnd-1_family-454_s_2_unconfirmed	Macrotermitinae	0.0451613
Odon_rnd-1_family-455	Termitidae	0.148515
Odon_rnd-1_family-456_s_0	Macrotermitinae	0.028
Odon_rnd-1_family-456_s_1	Termitidae	0.0622732
Odon_rnd-1_family-456_s_2	Macrotermitinae	0.369628
Odon_rnd-1_family-457_s_0_s_1	GeoIsoptera	0.154967
Odon_rnd-1_family-457_s_1	Termitidae	0.0306748
Odon_rnd-1_family-459_s_1_s_2	Termitidae	0.157305
Odon_rnd-1_family-462_inc	Termitidae	0.0590433
Odon_rnd-1_family-463	Termitidae	0.0161223
Odon_rnd-1_family-466	Macrotermitinae	0.0222985
Odon_rnd-1_family-469_s_1_unconfirmed	Macrotermitinae	0.131915
Odon_rnd-1_family-476_s_1_s_3	Termitidae	0.079257
Odon_rnd-1_family-476_s_2	Macrotermitinae	0.104068
Odon_rnd-1_family-479	Macrotermitinae	0.542094
Odon_rnd-1_family-484	Older	0.0673381
Odon_rnd-1_family-487_inc	Older	0.222951
Odon_rnd-1_family-496	Older	0.0286458
Odon_rnd-1_family-498_inc	Macrotermitinae	0.618255
Odon_rnd-1_family-501	Termitidae	0.781829
Odon_rnd-1_family-509_s_1	Macrotermitinae	0.486191
Odon_rnd-1_family-509_s_2	Macrotermitinae	0.164573
Odon_rnd-1_family-516_s_3	Termitidae	0.111576
Odon_rnd-1_family-520_s_1_s_2_inc	Termitidae	0.125084
Odon_rnd-1_family-520_s_2_inc	Termitidae	0.0432236
Odon_rnd-1_family-521_s_0_inc	Macrotermitinae	0.450904
Odon_rnd-1_family-521_s_1_inc	Macrotermitinae	0.0810586
Odon_rnd-1_family-521_s_2_inc	Macrotermitinae	0.0932384
Odon_rnd-1_family-526_s_2	Older	0.0864094
Odon_rnd-1_family-536_s_1_s_1	Older	0.365194
Odon_rnd-1_family-536_s_2_inc	Termitidae	0.160788
Odon_rnd-1_family-538_s_1_s_1_s_2	Macrotermitinae	0.138745
Odon_rnd-1_family-538_s_2	Macrotermitinae	0.0523104
Odon_rnd-1_family-541	Macrotermitinae	0.0264706
Odon_rnd-1_family-543	Macrotermitinae	0.0200339
Odon_rnd-1_family-551	Termitidae	0.363199
Odon_rnd-1_family-554_s_2	GeoIsoptera	0.244618
Odon_rnd-1_family-555_s_2	Termitidae	0.0323974
Odon_rnd-1_family-555_s_4	Termitidae	0.194444
Odon_rnd-1_family-558	Termitidae	0.141558
Odon_rnd-1_family-560	GeoIsoptera	0.582483
Odon_rnd-1_family-561	Termitidae	0.348477
Odon_rnd-1_family-563_s_1	Older	0.604015
Odon_rnd-1_family-565	Macrotermitinae	0.00392157
Odon_rnd-1_family-572_s_1_s_1	GeoIsoptera	0.250678
Odon_rnd-1_family-578_s_1_unconfirmed	GeoIsoptera	0.0233312
Odon_rnd-1_family-586_s_3_inc	Macrotermitinae	0.179908
Odon_rnd-1_family-60	Older	0.0784693
Odon_rnd-1_family-65_s_0	Older	0.0299252
Odon_rnd-1_family-65_s_1	Older	0.012844
Odon_rnd-1_family-69_inc	Macrotermitinae	0.0535954
Odon_rnd-1_family-73_s_1	GeoIsoptera	0.0390335
Odon_rnd-1_family-91_s_2	GeoIsoptera	0.104632
Odon_rnd-1_family-95_s_2_s_2	Termitidae	0.350196
Odon_rnd-1_family-97	Macrotermitinae	0.247261
Odon_rnd-3_family-1538_s_1_s_1_inc	Macrotermitinae	0.432785
Odon_rnd-3_family-310	GeoIsoptera	0.112233
Odon_rnd-4_family-101_s_0_s_2_unconfirmed	GeoIsoptera	0.589582
Odon_rnd-4_family-102	GeoIsoptera	0.381913
Odon_rnd-4_family-1166	Older	0.0999782
Odon_rnd-4_family-1221_inc	Termitidae	0.321637
Odon_rnd-4_family-1285_s_1	Termitidae	0.229206
Odon_rnd-4_family-1333_s_2	Termitidae	0.266079
Odon_rnd-4_family-1363_inc	Termitidae	0.0623377
Odon_rnd-4_family-1385_unconfirmed	Termitidae	0.0276745
Odon_rnd-4_family-141_inc	Macrotermitinae	0.281412
Odon_rnd-4_family-1416	Macrotermitinae	0.232905
Odon_rnd-4_family-1456_s_1	Termitidae	0.0540816
Odon_rnd-4_family-149_s_4	Termitidae	0.192402
Odon_rnd-4_family-1536_s_2_s_2	Termitidae	0.306397
Odon_rnd-4_family-1536_s_3_s_1	Termitidae	0.0931403
Odon_rnd-4_family-1541	Older	0.0898443
Odon_rnd-4_family-1544_s_2	Termitidae	0.08845
Odon_rnd-4_family-1547	GeoIsoptera	0.0988185
Odon_rnd-4_family-160_inc	Termitidae	0.426357
Odon_rnd-4_family-175	GeoIsoptera	0.016679
Odon_rnd-4_family-184_inc	GeoIsoptera	0.0539745
Odon_rnd-4_family-1900_inc	Macrotermitinae	0.0599733
Odon_rnd-4_family-191_inc	GeoIsoptera	0.0717054
Odon_rnd-4_family-2004_inc	Termitidae	0.13604
Odon_rnd-4_family-2051_unconfirmed	Termitidae	0.0403938
Odon_rnd-4_family-2109_unconfirmed	Macrotermitinae	0.108018
Odon_rnd-4_family-2149	Macrotermitinae	0.375783
Odon_rnd-4_family-215	Termitidae	0.0947541
Odon_rnd-4_family-2151	Mbel	0.51952
Odon_rnd-4_family-2152	Termitidae	0.699372
Odon_rnd-4_family-2264	Termitidae	0.0274321
Odon_rnd-4_family-2267_s_1_s_2_s_2	Termitidae	0.252992
Odon_rnd-4_family-2290_unconfirmed	Termitidae	0.00439367
Odon_rnd-4_family-2329_s_2_s_2	Macrotermitinae	0.565632
Odon_rnd-4_family-233_inc	GeoIsoptera	0.0466488
Odon_rnd-4_family-2344	Macrotermitinae	0.157807
Odon_rnd-4_family-2346_s_0_s_2	Termitidae	0.0324809
Odon_rnd-4_family-2346_s_1	Termitidae	0.213473
Odon_rnd-4_family-2398_s_2	GeoIsoptera	0.145985
Odon_rnd-4_family-2439	GeoIsoptera	0.35989
Odon_rnd-4_family-2460_s_2	Older	0.132619
Odon_rnd-4_family-2505_unconfirmed	Older	0.101366
Odon_rnd-4_family-2556_unconfirmed	GeoIsoptera	0.3498
Odon_rnd-4_family-265	GeoIsoptera	0.152379
Odon_rnd-4_family-2658_s_1_s_1_inc	Termitidae	0.124813
Odon_rnd-4_family-2658_s_1_s_2_inc	GeoIsoptera	0.104886
Odon_rnd-4_family-2658_s_2	GeoIsoptera	0.25641
Odon_rnd-4_family-266_inc	GeoIsoptera	0.2625
Odon_rnd-4_family-267	GeoIsoptera	0.0861779
Odon_rnd-4_family-2851	Termitidae	0.364294
Odon_rnd-4_family-2894_s_2_inc	Termitidae	0.693836
Odon_rnd-4_family-3211_inc	Older	0.0873535
Odon_rnd-4_family-3243_inc	GeoIsoptera	0.323238
Odon_rnd-4_family-3391	Termitidae	0.550926
Odon_rnd-4_family-3493	Macrotermitinae	0.00942902
Odon_rnd-4_family-3758	GeoIsoptera	0.0564867
Odon_rnd-4_family-4012_inc	GeoIsoptera	0.783448
Odon_rnd-4_family-41_inc	Macrotermitinae	0.458791
Odon_rnd-4_family-412_s_1	Termitidae	0.201791
Odon_rnd-4_family-4124_s_2_s_1	Macrotermitinae	0.414414
Odon_rnd-4_family-4152	Termitidae	0.779874
Odon_rnd-4_family-4654_inc	GeoIsoptera	0.240392
Odon_rnd-4_family-48_inc	Termitidae	0.180952
Odon_rnd-4_family-4849_s_1_inc	Termitidae	0.00442478
Odon_rnd-4_family-4849_s_2_inc	GeoIsoptera	0.0123874
Odon_rnd-4_family-515_unconfirmed	Termitidae	0.0118605
Odon_rnd-4_family-538_s_1_s_1_inc	Termitidae	0.0498507
Odon_rnd-4_family-54	GeoIsoptera	0.23658
Odon_rnd-4_family-568_s_2_s_1	Termitidae	0.0407
Odon_rnd-4_family-62	GeoIsoptera	0.059985
Odon_rnd-4_family-676	Termitidae	0.0969667
Odon_rnd-4_family-687_inc	GeoIsoptera	0.327869
Odon_rnd-4_family-706	GeoIsoptera	0.0258273
Odon_rnd-4_family-763	Termitidae	0.0759152
Odon_rnd-4_family-800_s_0_s_2	Macrotermitinae	0.0808511
Odon_rnd-4_family-800_s_0_s_3_unconfirmed	Macrotermitinae	0.479522
Odon_rnd-4_family-800_s_3	Termitidae	0.155502
Odon_rnd-4_family-838_unconfirmed	GeoIsoptera	0.0237389
Odon_rnd-4_family-839_inc	GeoIsoptera	0.310563
Odon_rnd-4_family-914_unconfirmed	Termitidae	0.343641
Odon_rnd-4_family-95	GeoIsoptera	0.141605
Odon_rnd-5_family-10054_s_1	Macrotermitinae	0.713069
Odon_rnd-5_family-10055	GeoIsoptera	0.551275
Odon_rnd-5_family-1007_s_1_s_1_inc	Termitidae	0.0321821
Odon_rnd-5_family-101_s_1_s_1	GeoIsoptera	0.280292
Odon_rnd-5_family-101_s_1_s_2	Termitidae	0.236629
Odon_rnd-5_family-101_s_1_s_3	GeoIsoptera	0.0933408
Odon_rnd-5_family-1055_inc	GeoIsoptera	0.0500317
Odon_rnd-5_family-10607	Older	0.412825
Odon_rnd-5_family-10648_inc	GeoIsoptera	0.577361
Odon_rnd-5_family-1076_inc	Older	0.0986842
Odon_rnd-5_family-109	GeoIsoptera	0.0502415
Odon_rnd-5_family-1091_unconfirmed	Termitidae	0.68505
Odon_rnd-5_family-1093_s_1_s_0	Termitidae	0.716505
Odon_rnd-5_family-1107_inc	Older	0.0767918
Odon_rnd-5_family-1131	GeoIsoptera	0.056366
Odon_rnd-5_family-11367	Macrotermitinae	0.0583419
Odon_rnd-5_family-1143_unconfirmed	GeoIsoptera	0.115437
Odon_rnd-5_family-11435_s_1	Termitidae	0.0765101
Odon_rnd-5_family-11435_s_2	Termitidae	0.0133333
Odon_rnd-5_family-11589_inc	Macrotermitinae	0.183548
Odon_rnd-5_family-1197_inc	Older	0.0276764
Odon_rnd-5_family-1198_s_3_unconfirmed	Termitidae	0.108447
Odon_rnd-5_family-1200	Macrotermitinae	0.562207
Odon_rnd-5_family-1211_s_1_inc	GeoIsoptera	0.0490732
Odon_rnd-5_family-1211_s_2_inc	Older	0.132585
Odon_rnd-5_family-1232_inc	GeoIsoptera	0.0391557
Odon_rnd-5_family-12517_s_1	GeoIsoptera	0.438645
Odon_rnd-5_family-12517_s_2_s_1	Termitidae	0.669935
Odon_rnd-5_family-1253	Macrotermitinae	0.145475
Odon_rnd-5_family-126_s_2_unconfirmed	GeoIsoptera	0.0111111
Odon_rnd-5_family-127	Termitidae	0.46507
Odon_rnd-5_family-130_s_1_inc	Older	0.0274089
Odon_rnd-5_family-130_s_2_inc	GeoIsoptera	0.0478548
Odon_rnd-5_family-13017_inc	Older	0.186692
Odon_rnd-5_family-13322_s_1_unconfirmed	Macrotermitinae	0.0451745
Odon_rnd-5_family-13322_s_2	GeoIsoptera	0.0717629
Odon_rnd-5_family-1339	GeoIsoptera	0.168976
Odon_rnd-5_family-1345	Termitidae	0.128855
Odon_rnd-5_family-1346_inc	GeoIsoptera	0.0688035
Odon_rnd-5_family-13624_s_4	Macrotermitinae	0.538074
Odon_rnd-5_family-1395	GeoIsoptera	0.157644
Odon_rnd-5_family-1397_inc	GeoIsoptera	0.117949
Odon_rnd-5_family-1419	Termitidae	0.0120672
Odon_rnd-5_family-14277_unconfirmed	Macrotermitinae	0.559603
Odon_rnd-5_family-1456_inc	Older	0.118753
Odon_rnd-5_family-14886_inc	GeoIsoptera	0.33125
Odon_rnd-5_family-149_s_1_s_1	Macrotermitinae	0.0701694
Odon_rnd-5_family-149_s_1_s_3	Macrotermitinae	0.129875
Odon_rnd-5_family-1491_s_1	Termitidae	0.0494983
Odon_rnd-5_family-1491_s_2	Older	0.0200959
Odon_rnd-5_family-1493_s_0	Termitidae	0.0512528
Odon_rnd-5_family-1494_s_1	Macrotermitinae	0.0668524
Odon_rnd-5_family-1494_s_2	Macrotermitinae	0.308463
Odon_rnd-5_family-150_s_3	Termitidae	0.393162
Odon_rnd-5_family-1520	GeoIsoptera	0.0149416
Odon_rnd-5_family-1526_s_0	Macrotermitinae	0.227872
Odon_rnd-5_family-153_s_1	Macrotermitinae	0.0126263
Odon_rnd-5_family-1542_inc	GeoIsoptera	0.00880503
Odon_rnd-5_family-1552_inc	Macrotermitinae	0.107124
Odon_rnd-5_family-1560_s_1	Termitidae	0.0286236
Odon_rnd-5_family-1560_s_2_s_1_unconfirmed	Termitidae	0.0147256
Odon_rnd-5_family-15827_unconfirmed	Termitidae	0.360515
Odon_rnd-5_family-1611_inc	GeoIsoptera	0.0555947
Odon_rnd-5_family-1629	Termitidae	0.366279
Odon_rnd-5_family-1638_s_2_inc	Macrotermitinae	0.0420851
Odon_rnd-5_family-1650	GeoIsoptera	0.173415
Odon_rnd-5_family-1757_s_1_s_1	Termitidae	0.106897
Odon_rnd-5_family-1757_s_1_s_2	Older	0.0403564
Odon_rnd-5_family-1768	Macrotermitinae	0.0750129
Odon_rnd-5_family-1783_s_1_s_1	GeoIsoptera	0.207416
Odon_rnd-5_family-1796	GeoIsoptera	0.124769
Odon_rnd-5_family-1820	Termitidae	0.0545455
Odon_rnd-5_family-185_s_1_inc	Termitidae	0.0651977
Odon_rnd-5_family-1972_s_0	Older	0.025
Odon_rnd-5_family-1972_s_1	Termitidae	0.00757576
Odon_rnd-5_family-2006_s_2	Macrotermitinae	0.017341
Odon_rnd-5_family-2080_s_2_s_1	Macrotermitinae	0
Odon_rnd-5_family-2103	Termitidae	0.134113
Odon_rnd-5_family-2201	Older	0.0277551
Odon_rnd-5_family-22060	Macrotermitinae	0.0203735
Odon_rnd-5_family-2217	GeoIsoptera	0.163636
Odon_rnd-5_family-228_inc	GeoIsoptera	0.132686
Odon_rnd-5_family-2403_inc	Termitidae	0.0873786
Odon_rnd-5_family-244_inc	Older	0.34252
Odon_rnd-5_family-2488_s_1_s_1_unconfirmed	Termitidae	0.218464
Odon_rnd-5_family-2505_inc	GeoIsoptera	0.131693
Odon_rnd-5_family-2506	Macrotermitinae	0.0163242
Odon_rnd-5_family-2541	GeoIsoptera	0.070967
Odon_rnd-5_family-2542	Termitidae	0.096831
Odon_rnd-5_family-2545_s_2_s_2_s_1_unconfirmed	Termitidae	0.0467053
Odon_rnd-5_family-262_inc	GeoIsoptera	0.012987
Odon_rnd-5_family-270_unconfirmed	GeoIsoptera	0.256818
Odon_rnd-5_family-2768_inc	GeoIsoptera	0.0730088
Odon_rnd-5_family-2825_inc	GeoIsoptera	0.321361
Odon_rnd-5_family-2836_s_1	Termitidae	0.0982143
Odon_rnd-5_family-2837_s_1	Termitidae	0.0167598
Odon_rnd-5_family-2848_inc	Termitidae	0.0108401
Odon_rnd-5_family-2867	Older	0.102215
Odon_rnd-5_family-2868_inc	GeoIsoptera	0.0293123
Odon_rnd-5_family-2875	Macrotermitinae	0.0420694
Odon_rnd-5_family-2882	Macrotermitinae	0.0293333
Odon_rnd-5_family-2883	GeoIsoptera	0.0244284
Odon_rnd-5_family-2921	Macrotermitinae	0.517483
Odon_rnd-5_family-2931_s_1_s_2	Termitidae	0.00274725
Odon_rnd-5_family-2931_s_2_s_1_unconfirmed	Termitidae	0.0146092
Odon_rnd-5_family-2931_s_3	Macrotermitinae	0.179257
Odon_rnd-5_family-2938_inc	Macrotermitinae	0.315427
Odon_rnd-5_family-2940	Termitidae	0.0483571
Odon_rnd-5_family-2943_s_2	Macrotermitinae	0.0914701
Odon_rnd-5_family-2945_inc	Termitidae	0.490103
Odon_rnd-5_family-3048	Macrotermitinae	0
Odon_rnd-5_family-3142_inc	GeoIsoptera	0.0429836
Odon_rnd-5_family-3228_s_1_s_1	GeoIsoptera	0.0255265
Odon_rnd-5_family-3234	Older	0.775416
Odon_rnd-5_family-3377_inc	Termitidae	0.162185
Odon_rnd-5_family-3391	Macrotermitinae	0.0642857
Odon_rnd-5_family-3497_inc	Macrotermitinae	0.17931
Odon_rnd-5_family-3668	Older	0.02463
Odon_rnd-5_family-3705_s_1	GeoIsoptera	0.0564408
Odon_rnd-5_family-3821	GeoIsoptera	0.133139
Odon_rnd-5_family-386	Termitidae	0.0498915
Odon_rnd-5_family-3884	GeoIsoptera	0.284615
Odon_rnd-5_family-398_inc	Termitidae	0.652733
Odon_rnd-5_family-401	GeoIsoptera	0.30527
Odon_rnd-5_family-4047_s_1_s_1	Termitidae	0.152921
Odon_rnd-5_family-4053_unconfirmed	GeoIsoptera	0.0262225
Odon_rnd-5_family-4186_s_1	Macrotermitinae	0.0931459
Odon_rnd-5_family-4205_s_0_s_0	Termitidae	0.021843
Odon_rnd-5_family-4205_s_1_s_2	GeoIsoptera	0.0255403
Odon_rnd-5_family-4208_s_1	Macrotermitinae	0.0443491
Odon_rnd-5_family-4233	Termitidae	0.225532
Odon_rnd-5_family-427_inc	GeoIsoptera	0.0833333
Odon_rnd-5_family-4274_s_2	Termitidae	0.564048
Odon_rnd-5_family-4315	GeoIsoptera	0.413399
Odon_rnd-5_family-4370_s_2_s_3_unconfirmed	Macrotermitinae	0.0694239
Odon_rnd-5_family-455_inc	Older	0.126808
Odon_rnd-5_family-4645_unconfirmed	Macrotermitinae	0.080402
Odon_rnd-5_family-4648_s_1_s_0	Macrotermitinae	0.0348048
Odon_rnd-5_family-4648_s_3_inc	Termitidae	0.042119
Odon_rnd-5_family-4769_s_2	Macrotermitinae	0.0748254
Odon_rnd-5_family-4804	Termitidae	0.303136
Odon_rnd-5_family-4894	Macrotermitinae	0.0446194
Odon_rnd-5_family-4910_inc	Older	0.161444
Odon_rnd-5_family-4914	Macrotermitinae	0.145847
Odon_rnd-5_family-495_s_2	Termitidae	0.105128
Odon_rnd-5_family-4974_unconfirmed	Macrotermitinae	0.555556
Odon_rnd-5_family-5010_s_1_unconfirmed	Termitidae	0.00969766
Odon_rnd-5_family-5011_s_1	Termitidae	0.0255064
Odon_rnd-5_family-5014_s_2	Termitidae	0.0238405
Odon_rnd-5_family-502_s_0	GeoIsoptera	0.0872038
Odon_rnd-5_family-5041	GeoIsoptera	0.15944
Odon_rnd-5_family-5127	Macrotermitinae	0.107317
Odon_rnd-5_family-5159_s_2	Termitidae	0.00987654
Odon_rnd-5_family-5183	Termitidae	0.228209
Odon_rnd-5_family-524_s_1	Macrotermitinae	0
Odon_rnd-5_family-5277	Older	0.180218
Odon_rnd-5_family-5427_inc	GeoIsoptera	0.0723896
Odon_rnd-5_family-559_inc	GeoIsoptera	0.0128535
Odon_rnd-5_family-5622	Older	0.183256
Odon_rnd-5_family-5628_inc	Termitidae	0.178571
Odon_rnd-5_family-5662	Termitidae	0.0191388
Odon_rnd-5_family-5663_unconfirmed	GeoIsoptera	0.16386
Odon_rnd-5_family-5824_s_1	Macrotermitinae	0.205017
Odon_rnd-5_family-5824_s_2_unconfirmed	Older	0.0831978
Odon_rnd-5_family-5895_inc	Older	0.29862
Odon_rnd-5_family-5933_inc	GeoIsoptera	0.00903614
Odon_rnd-5_family-5991_unconfirmed	Older	0.774076
Odon_rnd-5_family-5996_unconfirmed	Older	0.0652938
Odon_rnd-5_family-6036	Mbel	0.0819672
Odon_rnd-5_family-6278	Older	0.0131796
Odon_rnd-5_family-6338_inc	GeoIsoptera	0.025923
Odon_rnd-5_family-6347_inc	GeoIsoptera	0.0517677
Odon_rnd-5_family-6354_s_1_s_2	Macrotermitinae	0.1036
Odon_rnd-5_family-6391_s_1	Macrotermitinae	0.534014
Odon_rnd-5_family-6391_s_2	Macrotermitinae	0.54087
Odon_rnd-5_family-646_unconfirmed	Macrotermitinae	0.0124081
Odon_rnd-5_family-6506_inc	GeoIsoptera	0.0407879
Odon_rnd-5_family-6656	GeoIsoptera	0.33339
Odon_rnd-5_family-666_s_1	Macrotermitinae	0.0505821
Odon_rnd-5_family-6791	GeoIsoptera	0.375706
Odon_rnd-5_family-680	Termitidae	0.0458275
Odon_rnd-5_family-6829	GeoIsoptera	0.0165913
Odon_rnd-5_family-684	GeoIsoptera	0.329381
Odon_rnd-5_family-685_inc	Older	0.121622
Odon_rnd-5_family-6867_s_1_s_2	Macrotermitinae	0.0440335
Odon_rnd-5_family-6906_inc	GeoIsoptera	0.628169
Odon_rnd-5_family-6930_inc	Older	0.269271
Odon_rnd-5_family-6964_inc	Macrotermitinae	0.0608365
Odon_rnd-5_family-6975_s_0	Macrotermitinae	0.0500569
Odon_rnd-5_family-6975_s_1_s_0_unconfirmed	Termitidae	0.0111111
Odon_rnd-5_family-702_inc	Macrotermitinae	0.0103503
Odon_rnd-5_family-705_s_3_unconfirmed	Macrotermitinae	0.0183357
Odon_rnd-5_family-705_s_4	Termitidae	0.019368
Odon_rnd-5_family-7089	Older	0.430622
Odon_rnd-5_family-7110_s_1	Macrotermitinae	0.706282
Odon_rnd-5_family-7110_s_2	Macrotermitinae	0.141076
Odon_rnd-5_family-7338_inc	GeoIsoptera	0.18677
Odon_rnd-5_family-7462_s_0_s_0	Macrotermitinae	0.338462
Odon_rnd-5_family-7462_s_0_s_1	Macrotermitinae	0.592885
Odon_rnd-5_family-7462_s_2_s_1	Termitidae	0.131726
Odon_rnd-5_family-7463_s_2	Termitidae	0.648029
Odon_rnd-5_family-766_inc	Older	0.0423729
Odon_rnd-5_family-772_inc	Termitidae	0.00917874
Odon_rnd-5_family-778_inc	Termitidae	0.0637755
Odon_rnd-5_family-7898	GeoIsoptera	0.161517
Odon_rnd-5_family-79_inc	GeoIsoptera	0.03125
Odon_rnd-5_family-7974_inc	GeoIsoptera	0.122066
Odon_rnd-5_family-8001_inc	GeoIsoptera	0.0368932
Odon_rnd-5_family-8042	Termitidae	0.0258765
Odon_rnd-5_family-8139_inc	GeoIsoptera	0.0544994
Odon_rnd-5_family-8170_s_2_inc	Macrotermitinae	0.144
Odon_rnd-5_family-8172	Termitidae	0.0517711
Odon_rnd-5_family-8173_s_1_s_2	Termitidae	0.0630923
Odon_rnd-5_family-8189_s_0	GeoIsoptera	0.828343
Odon_rnd-5_family-8573	Macrotermitinae	0.185774
Odon_rnd-5_family-858	Termitidae	0.0400184
Odon_rnd-5_family-8759_s_1_inc	GeoIsoptera	0.0191451
Odon_rnd-5_family-879_inc	GeoIsoptera	0.488372
Odon_rnd-5_family-8842_inc	Termitidae	0.192308
Odon_rnd-5_family-8885	GeoIsoptera	0.158598
Odon_rnd-5_family-893_inc	Macrotermitinae	0.698718
Odon_rnd-5_family-9038_s_2	Older	0.160714
Odon_rnd-5_family-9090	Macrotermitinae	0.310123
Odon_rnd-5_family-917_s_1	Macrotermitinae	0.273306
Odon_rnd-5_family-923	Termitidae	0.206076
Odon_rnd-5_family-929_inc	Termitidae	0.237191
Odon_rnd-5_family-9461	Older	0.0978916
Odon_rnd-5_family-9514_s_3	Macrotermitinae	0.111977
Odon_rnd-5_family-963_inc	GeoIsoptera	0.274827
Odon_rnd-5_family-9656	GeoIsoptera	0.52619
Odon_rnd-5_family-9819_s_2	Termitidae	0.00952587
Odon_rnd-5_family-9857	Termitidae	0.425256
Odon_rnd-5_family-99_s_1_inc	Termitidae	0.265935
Odon_rnd-5_family-99_s_2	Termitidae	0.0767034
Odon_rnd-5_family-9931_unconfirmed	Termitidae	0.12206
Rgra_ltr-1_family-111_inc	Older	0.0115317
Rgra_ltr-1_family-116_inc	Older	0.0156631
Rgra_ltr-1_family-117_inc	GeoIsoptera	0.0107885
Rgra_ltr-1_family-119_inc	GeoIsoptera	0.0456988
Rgra_ltr-1_family-120_inc	GeoIsoptera	0.00704169
Rgra_ltr-1_family-121_inc	Older	0.0153786
Rgra_ltr-1_family-123_inc	Older	0.0721704
Rgra_ltr-1_family-124_inc	Older	0.0181419
Rgra_ltr-1_family-127_inc	Older	0.0122768
Rgra_ltr-1_family-129_inc	Older	0.028117
Rgra_ltr-1_family-131_s_2_inc	Older	0.0271418
Rgra_ltr-1_family-133_inc	Older	0.0213611
Rgra_ltr-1_family-135_inc	Older	0.0329222
Rgra_ltr-1_family-137_inc	GeoIsoptera	0.0120025
Rgra_ltr-1_family-18_inc	Older	0.023361
Rgra_ltr-1_family-22	Older	0.0141799
Rgra_ltr-1_family-28_inc	Older	0.0230426
Rgra_ltr-1_family-34_inc	GeoIsoptera	0.00967067
Rgra_ltr-1_family-36_inc	GeoIsoptera	0.153488
Rgra_ltr-1_family-47_inc	Older	0.015978
Rgra_ltr-1_family-52_inc	Older	0.0174672
Rgra_ltr-1_family-53_inc	Older	0.0164531
Rgra_ltr-1_family-55_inc	Older	0.0231862
Rgra_ltr-1_family-68_inc	GeoIsoptera	0.0373319
Rgra_ltr-1_family-74_inc	Older	0.0552147
Rgra_ltr-1_family-76_inc	Older	0.0274488
Rgra_ltr-1_family-83_inc	Older	0.0109044
Rgra_ltr-1_family-84_inc	Older	0.0260754
Rgra_ltr-1_family-86_inc	Older	0.0356798
Rgra_ltr-1_family-97_inc	Older	0.0201041
Rgra_rnd-1_family-118	Older	0.0263218
Rgra_rnd-1_family-132_unconfirmed	GeoIsoptera	0.0586347
Rgra_rnd-1_family-156	GeoIsoptera	0.0389509
Rgra_rnd-1_family-159	Older	0.0235596
Rgra_rnd-1_family-161_unconfirmed	Older	0.805405
Rgra_rnd-1_family-170_inc	Older	0.213124
Rgra_rnd-1_family-175_inc	GeoIsoptera	0.0284447
Rgra_rnd-1_family-177_inc	Older	0.362903
Rgra_rnd-1_family-183_unconfirmed	Older	0.235927
Rgra_rnd-1_family-196_inc	Older	0.123599
Rgra_rnd-1_family-213_s_0	Older	0.355932
Rgra_rnd-1_family-213_s_1	Older	0.196126
Rgra_rnd-1_family-213_s_2	GeoIsoptera	0.0330529
Rgra_rnd-1_family-216_unconfirmed	Older	0.0397374
Rgra_rnd-1_family-218_unconfirmed	GeoIsoptera	0.106579
Rgra_rnd-1_family-227_inc	GeoIsoptera	0.114754
Rgra_rnd-1_family-233_unconfirmed	Older	0.008
Rgra_rnd-1_family-234_unconfirmed	GeoIsoptera	0.599451
Rgra_rnd-1_family-24_s_0_s_1	GeoIsoptera	0.205962
Rgra_rnd-1_family-24_s_2	GeoIsoptera	0.398438
Rgra_rnd-1_family-266_s_2	GeoIsoptera	0.00480769
Rgra_rnd-1_family-267_s_2_s_0	Older	0.0806668
Rgra_rnd-1_family-285_inc	Older	0.0267565
Rgra_rnd-1_family-29	Older	0.0409192
Rgra_rnd-1_family-320_s_0	GeoIsoptera	0.100952
Rgra_rnd-1_family-356	GeoIsoptera	0.0529427
Rgra_rnd-1_family-366_unconfirmed	Older	0.0159644
Rgra_rnd-1_family-391_inc	GeoIsoptera	0.815126
Rgra_rnd-1_family-398_s_2	Older	0.427046
Rgra_rnd-1_family-4	Older	0.0275958
Rgra_rnd-1_family-403	Older	0.161115
Rgra_rnd-1_family-404_unconfirmed	GeoIsoptera	0.033935
Rgra_rnd-1_family-405_s_0	Older	0.0759076
Rgra_rnd-1_family-407	Older	0.263295
Rgra_rnd-1_family-409_unconfirmed	GeoIsoptera	0.033123
Rgra_rnd-1_family-431_s_1	Older	0.535912
Rgra_rnd-1_family-431_s_2_inc	Older	0.432749
Rgra_rnd-1_family-444_inc	GeoIsoptera	0.0422078
Rgra_rnd-1_family-469	Older	0.0791636
Rgra_rnd-1_family-471_inc	Older	0.552813
Rgra_rnd-1_family-480_s_1	Older	0.0470216
Rgra_rnd-1_family-482	GeoIsoptera	0
Rgra_rnd-1_family-491_unconfirmed	GeoIsoptera	0.0176211
Rgra_rnd-1_family-497	GeoIsoptera	0.0630324
Rgra_rnd-1_family-502_s_2_inc	Older	0.0739416
Rgra_rnd-1_family-51	Older	0.075704
Rgra_rnd-1_family-515	Older	0.042038
Rgra_rnd-1_family-521_s_1	GeoIsoptera	0.616647
Rgra_rnd-1_family-549_s_1	GeoIsoptera	0.0792478
Rgra_rnd-1_family-554	Older	0.030504
Rgra_rnd-1_family-56	GeoIsoptera	0.0238925
Rgra_rnd-1_family-563_s_2	GeoIsoptera	0.124244
Rgra_rnd-1_family-566_s_1	Older	0.186709
Rgra_rnd-1_family-566_s_2_inc	Older	0.0212437
Rgra_rnd-1_family-568	Older	0.352994
Rgra_rnd-1_family-576_unconfirmed	GeoIsoptera	0.695087
Rgra_rnd-1_family-580_s_1_inc	GeoIsoptera	0.525547
Rgra_rnd-1_family-581	GeoIsoptera	0.0289256
Rgra_rnd-1_family-584	Older	0.116822
Rgra_rnd-1_family-587_s_2	GeoIsoptera	0.340278
Rgra_rnd-1_family-589_unconfirmed	GeoIsoptera	0.0707965
Rgra_rnd-1_family-591_s_2_s_2	Older	0.615717
Rgra_rnd-1_family-61	GeoIsoptera	0.12223
Rgra_rnd-1_family-66	Older	0.0167232
Rgra_rnd-1_family-87_s_2_unconfirmed	GeoIsoptera	0.0752056
Rgra_rnd-1_family-91	GeoIsoptera	0.128777
Rgra_rnd-1_family-97_unconfirmed	GeoIsoptera	0.0284149
Rgra_rnd-3_family-1035_inc	Older	0.0905974
Rgra_rnd-3_family-1235_unconfirmed	Older	0.0258076
Rgra_rnd-3_family-142_unconfirmed	GeoIsoptera	0.0493639
Rgra_rnd-3_family-242_s_1_inc	GeoIsoptera	0.0406413
Rgra_rnd-3_family-3013	Older	0.404319
Rgra_rnd-3_family-321_inc	GeoIsoptera	0.105331
Rgra_rnd-3_family-3561_unconfirmed	GeoIsoptera	0.0539244
Rgra_rnd-3_family-3667_unconfirmed	Older	0.0274346
Rgra_rnd-3_family-395_unconfirmed	GeoIsoptera	0.0347501
Rgra_rnd-3_family-442_inc	Older	0.196894
Rgra_rnd-3_family-474	Older	0.19901
Rgra_rnd-3_family-670_unconfirmed	GeoIsoptera	0.0519426
Rgra_rnd-3_family-738_unconfirmed	GeoIsoptera	0.0364251
Rgra_rnd-3_family-822_inc	Older	0.0711939
Rgra_rnd-3_family-919	Older	0.107689
Rgra_rnd-3_family-979_inc	GeoIsoptera	0.0280172
Rgra_rnd-4_family-1016_inc	Older	0.0306185
Rgra_rnd-4_family-1083_inc	Older	0.540284
Rgra_rnd-4_family-12	GeoIsoptera	0.0695052
Rgra_rnd-4_family-1213_inc	GeoIsoptera	0.192447
Rgra_rnd-4_family-1221	Older	0.0692278
Rgra_rnd-4_family-1284_inc	Older	0.0623979
Rgra_rnd-4_family-1307_inc	GeoIsoptera	0.0657277
Rgra_rnd-4_family-1311_inc	GeoIsoptera	0.104087
Rgra_rnd-4_family-1318_inc	GeoIsoptera	0.119736
Rgra_rnd-4_family-1367_inc	GeoIsoptera	0.116017
Rgra_rnd-4_family-1403_unconfirmed	GeoIsoptera	0.029877
Rgra_rnd-4_family-1450_inc	GeoIsoptera	0.0613623
Rgra_rnd-4_family-146	GeoIsoptera	0.440823
Rgra_rnd-4_family-1562	GeoIsoptera	0.0221174
Rgra_rnd-4_family-1713_inc	Older	0.0446281
Rgra_rnd-4_family-1819	GeoIsoptera	0.083877
Rgra_rnd-4_family-1870_inc	GeoIsoptera	0.202375
Rgra_rnd-4_family-2057	GeoIsoptera	0.026374
Rgra_rnd-4_family-207_unconfirmed	Older	0.0922407
Rgra_rnd-4_family-2072_inc	Older	0.0482759
Rgra_rnd-4_family-2104_inc	GeoIsoptera	0.0763158
Rgra_rnd-4_family-2142	GeoIsoptera	0.346939
Rgra_rnd-4_family-215_inc	Older	0.0832025
Rgra_rnd-4_family-2242_unconfirmed	GeoIsoptera	0.0502392
Rgra_rnd-4_family-225_s_1	GeoIsoptera	0.148773
Rgra_rnd-4_family-225_s_2_unconfirmed	GeoIsoptera	0.350928
Rgra_rnd-4_family-2287_inc	GeoIsoptera	0.218812
Rgra_rnd-4_family-2337	Older	0.115751
Rgra_rnd-4_family-2338	Older	0.701378
Rgra_rnd-4_family-2387	GeoIsoptera	0.0940447
Rgra_rnd-4_family-2484_inc	GeoIsoptera	0.152778
Rgra_rnd-4_family-2516_inc	Older	0.71875
Rgra_rnd-4_family-2522_unconfirmed	Older	0.194269
Rgra_rnd-4_family-2531	Older	0.17581
Rgra_rnd-4_family-2684_unconfirmed	Older	0.0110169
Rgra_rnd-4_family-2735_inc	Older	0.0391548
Rgra_rnd-4_family-2842_unconfirmed	GeoIsoptera	0.0945946
Rgra_rnd-4_family-2866	GeoIsoptera	0.0373057
Rgra_rnd-4_family-2876_inc	GeoIsoptera	0.165354
Rgra_rnd-4_family-3154_s_1_s_2	Older	0.414941
Rgra_rnd-4_family-3160	GeoIsoptera	0.836735
Rgra_rnd-4_family-322_inc	GeoIsoptera	0.124891
Rgra_rnd-4_family-3255_s_2_inc	GeoIsoptera	0.203271
Rgra_rnd-4_family-3266_inc	Older	0.691445
Rgra_rnd-4_family-3328_inc	GeoIsoptera	0.172694
Rgra_rnd-4_family-3366	GeoIsoptera	0.109209
Rgra_rnd-4_family-34_unconfirmed	Older	0.719457
Rgra_rnd-4_family-3450_inc	GeoIsoptera	0.0590682
Rgra_rnd-4_family-349_inc	GeoIsoptera	0.0272394
Rgra_rnd-4_family-3571_inc	Older	0.0888403
Rgra_rnd-4_family-3647_inc	Older	0.0850846
Rgra_rnd-4_family-3719_unconfirmed	GeoIsoptera	0.0703637
Rgra_rnd-4_family-3727_inc	GeoIsoptera	0.192
Rgra_rnd-4_family-3728_inc	GeoIsoptera	0.0266882
Rgra_rnd-4_family-381_inc	Older	0.0424242
Rgra_rnd-4_family-382	GeoIsoptera	0.0707865
Rgra_rnd-4_family-3905_inc	Older	0.0465116
Rgra_rnd-4_family-3999_unconfirmed	Older	0.0536021
Rgra_rnd-4_family-417_inc	GeoIsoptera	0.0510753
Rgra_rnd-4_family-436_inc	GeoIsoptera	0.0898662
Rgra_rnd-4_family-4428_unconfirmed	Older	0.0388735
Rgra_rnd-4_family-4505	GeoIsoptera	0.150023
Rgra_rnd-4_family-4517	Older	0.274313
Rgra_rnd-4_family-4564_unconfirmed	GeoIsoptera	0.0413923
Rgra_rnd-4_family-496	Older	0.0706605
Rgra_rnd-4_family-517_s_2	GeoIsoptera	0.0356589
Rgra_rnd-4_family-519_inc	Older	0.0679868
Rgra_rnd-4_family-5688	GeoIsoptera	0.0422974
Rgra_rnd-4_family-572_inc	Older	0.373196
Rgra_rnd-4_family-576	Older	0.0336606
Rgra_rnd-4_family-60	GeoIsoptera	0.647739
Rgra_rnd-4_family-603_inc	GeoIsoptera	0.0516878
Rgra_rnd-4_family-61_inc	GeoIsoptera	0.414773
Rgra_rnd-4_family-6173_unconfirmed	Older	0.0444825
Rgra_rnd-4_family-6232_inc	GeoIsoptera	0.029085
Rgra_rnd-4_family-6352	GeoIsoptera	0.0686836
Rgra_rnd-4_family-651_unconfirmed	GeoIsoptera	0.0442238
Rgra_rnd-4_family-659_s_0_s_1	GeoIsoptera	0.104063
Rgra_rnd-4_family-659_s_2_inc	GeoIsoptera	0.0990589
Rgra_rnd-4_family-664_unconfirmed	Older	0.0256513
Rgra_rnd-4_family-682_inc	Older	0.551724
Rgra_rnd-4_family-684	GeoIsoptera	0.130307
Rgra_rnd-4_family-690_inc	GeoIsoptera	0.203704
Rgra_rnd-4_family-692	GeoIsoptera	0.10241
Rgra_rnd-4_family-717_unconfirmed	GeoIsoptera	0.0645161
Rgra_rnd-4_family-755_unconfirmed	GeoIsoptera	0.128293
Rgra_rnd-4_family-77_inc	Older	0.0619718
Rgra_rnd-4_family-775_inc	GeoIsoptera	0.104565
Rgra_rnd-4_family-831_s_2_inc	GeoIsoptera	0.284615
Rgra_rnd-4_family-906	GeoIsoptera	0.110883
Rgra_rnd-4_family-915	GeoIsoptera	0.0977011
Rgra_rnd-5_family-100_inc	GeoIsoptera	0.0447761
Rgra_rnd-5_family-1024_inc	GeoIsoptera	0.0786907
Rgra_rnd-5_family-1026	GeoIsoptera	0.587302
Rgra_rnd-5_family-10327	GeoIsoptera	0.0462138
Rgra_rnd-5_family-10595_inc	GeoIsoptera	0.0413625
Rgra_rnd-5_family-10719_s_1	Older	0.0322266
Rgra_rnd-5_family-10806_inc	GeoIsoptera	0.0381426
Rgra_rnd-5_family-10843_inc	Older	0.0637943
Rgra_rnd-5_family-10855_inc	GeoIsoptera	0.0683564
Rgra_rnd-5_family-11001	GeoIsoptera	0.274841
Rgra_rnd-5_family-11270	GeoIsoptera	0.367077
Rgra_rnd-5_family-11341_s_1	Older	0.595477
Rgra_rnd-5_family-1162_inc	GeoIsoptera	0.030303
Rgra_rnd-5_family-1177_inc	Older	0.0230041
Rgra_rnd-5_family-118_unconfirmed	GeoIsoptera	0.0145985
Rgra_rnd-5_family-11810	Older	0.0596957
Rgra_rnd-5_family-11815_s_1	GeoIsoptera	0.146497
Rgra_rnd-5_family-11815_s_2	GeoIsoptera	0.188264
Rgra_rnd-5_family-1183_inc	Older	0.0823755
Rgra_rnd-5_family-1209	GeoIsoptera	0.0557276
Rgra_rnd-5_family-1254_inc	Older	0.0584958
Rgra_rnd-5_family-12552_inc	GeoIsoptera	0.0833333
Rgra_rnd-5_family-12900_inc	GeoIsoptera	0.0702211
Rgra_rnd-5_family-1299_unconfirmed	GeoIsoptera	0.00851064
Rgra_rnd-5_family-13155_inc	GeoIsoptera	0.0174711
Rgra_rnd-5_family-13283_inc	GeoIsoptera	0.0303226
Rgra_rnd-5_family-13298	GeoIsoptera	0.0406547
Rgra_rnd-5_family-13321_s_0	GeoIsoptera	0.0955882
Rgra_rnd-5_family-1363_inc	Older	0.0303922
Rgra_rnd-5_family-1370_inc	GeoIsoptera	0.196429
Rgra_rnd-5_family-13910_inc	GeoIsoptera	0.68
Rgra_rnd-5_family-1422_inc	Older	0.368421
Rgra_rnd-5_family-14408_s_1	Older	0.205527
Rgra_rnd-5_family-14574	GeoIsoptera	0.0152481
Rgra_rnd-5_family-14620_inc	GeoIsoptera	0.728972
Rgra_rnd-5_family-14883	Older	0.021028
Rgra_rnd-5_family-15073_unconfirmed	Older	0.127869
Rgra_rnd-5_family-1512	GeoIsoptera	0.0469473
Rgra_rnd-5_family-152_inc	GeoIsoptera	0.0791457
Rgra_rnd-5_family-155_inc	Older	0.017783
Rgra_rnd-5_family-15645	GeoIsoptera	0.0949821
Rgra_rnd-5_family-15660_inc	GeoIsoptera	0.365427
Rgra_rnd-5_family-157	GeoIsoptera	0.0472595
Rgra_rnd-5_family-1574	GeoIsoptera	0.423077
Rgra_rnd-5_family-158	Older	0.0789283
Rgra_rnd-5_family-1611	GeoIsoptera	0.0586727
Rgra_rnd-5_family-16339_inc	GeoIsoptera	0.168
Rgra_rnd-5_family-16702	GeoIsoptera	0.0328526
Rgra_rnd-5_family-1682	GeoIsoptera	0.304348
Rgra_rnd-5_family-1706_inc	Older	0.0580808
Rgra_rnd-5_family-17408	GeoIsoptera	0.167929
Rgra_rnd-5_family-1770_unconfirmed	GeoIsoptera	0.0226331
Rgra_rnd-5_family-1775_inc	GeoIsoptera	0.434368
Rgra_rnd-5_family-1787_s_1	GeoIsoptera	0.140598
Rgra_rnd-5_family-18182	Older	0.128421
Rgra_rnd-5_family-182	GeoIsoptera	0.0657952
Rgra_rnd-5_family-186_inc	GeoIsoptera	0.04811
Rgra_rnd-5_family-1864_inc	GeoIsoptera	0.47619
Rgra_rnd-5_family-1884_inc	Older	0.116976
Rgra_rnd-5_family-192_inc	GeoIsoptera	0.238751
Rgra_rnd-5_family-1966_inc	Older	0.742574
Rgra_rnd-5_family-19696	GeoIsoptera	0.235586
Rgra_rnd-5_family-20134_s_1_s_1_inc	GeoIsoptera	0.0559072
Rgra_rnd-5_family-2126_inc	GeoIsoptera	0.0524345
Rgra_rnd-5_family-2135	GeoIsoptera	0.316804
Rgra_rnd-5_family-2147_inc	GeoIsoptera	0.5
Rgra_rnd-5_family-216	GeoIsoptera	0.204508
Rgra_rnd-5_family-2208_inc	Older	0.357278
Rgra_rnd-5_family-2276_inc	Older	0.0337795
Rgra_rnd-5_family-2305_inc	Older	0.0567164
Rgra_rnd-5_family-2336_inc	GeoIsoptera	0.0374115
Rgra_rnd-5_family-2353	GeoIsoptera	0.178182
Rgra_rnd-5_family-2447_inc	Older	0.166667
Rgra_rnd-5_family-2578_inc	Older	0.0463713
Rgra_rnd-5_family-2579_inc	GeoIsoptera	0.14242
Rgra_rnd-5_family-2617	GeoIsoptera	0.10755
Rgra_rnd-5_family-269	Older	0.0263158
Rgra_rnd-5_family-2706_inc	Older	0.0133333
Rgra_rnd-5_family-2799_unconfirmed	GeoIsoptera	0.400512
Rgra_rnd-5_family-2809_inc	GeoIsoptera	0.0147059
Rgra_rnd-5_family-286_inc	GeoIsoptera	0.425
Rgra_rnd-5_family-2890_unconfirmed	GeoIsoptera	0.0273523
Rgra_rnd-5_family-2894_inc	GeoIsoptera	0.0639764
Rgra_rnd-5_family-2908_inc	GeoIsoptera	0.762319
Rgra_rnd-5_family-2944_inc	GeoIsoptera	0.149733
Rgra_rnd-5_family-2974_inc	GeoIsoptera	0.0141343
Rgra_rnd-5_family-3018_unconfirmed	GeoIsoptera	0.614458
Rgra_rnd-5_family-304_inc	GeoIsoptera	0.0655926
Rgra_rnd-5_family-3104_inc	GeoIsoptera	0.00934579
Rgra_rnd-5_family-3196_inc	GeoIsoptera	0.028169
Rgra_rnd-5_family-3306_inc	GeoIsoptera	0.109576
Rgra_rnd-5_family-3355_inc	GeoIsoptera	0.00592593
Rgra_rnd-5_family-3371_inc	Older	0.106557
Rgra_rnd-5_family-3399_unconfirmed	GeoIsoptera	0.180851
Rgra_rnd-5_family-3404	GeoIsoptera	0.545977
Rgra_rnd-5_family-3471_inc	Older	0.186813
Rgra_rnd-5_family-3484_s_1	GeoIsoptera	0.0800175
Rgra_rnd-5_family-3484_s_2_inc	GeoIsoptera	0.229249
Rgra_rnd-5_family-3491_inc	GeoIsoptera	0.0535117
Rgra_rnd-5_family-3517_inc	GeoIsoptera	0.101231
Rgra_rnd-5_family-3518_inc	GeoIsoptera	0.0377929
Rgra_rnd-5_family-3522_s_1_inc	GeoIsoptera	0.0905378
Rgra_rnd-5_family-3522_s_2_inc	GeoIsoptera	0.0901639
Rgra_rnd-5_family-3530_inc	GeoIsoptera	0.192308
Rgra_rnd-5_family-3617	Older	0.00936487
Rgra_rnd-5_family-3620	GeoIsoptera	0.0588848
Rgra_rnd-5_family-3658_inc	Older	0.0986395
Rgra_rnd-5_family-3685_inc	Older	0.203647
Rgra_rnd-5_family-3700_unconfirmed	GeoIsoptera	0.111111
Rgra_rnd-5_family-3720_s_1	GeoIsoptera	0.000206911
Rgra_rnd-5_family-3773_inc	Older	0.145729
Rgra_rnd-5_family-380_unconfirmed	GeoIsoptera	0.00388853
Rgra_rnd-5_family-3814_inc	Older	0.161969
Rgra_rnd-5_family-3908	Older	0.0285914
Rgra_rnd-5_family-3950_inc	GeoIsoptera	0.0673575
Rgra_rnd-5_family-3993_inc	Older	0.0217729
Rgra_rnd-5_family-4006_inc	Older	0.135394
Rgra_rnd-5_family-4015_inc	GeoIsoptera	0.0804749
Rgra_rnd-5_family-4031_s_0	GeoIsoptera	0.0202514
Rgra_rnd-5_family-4031_s_2_unconfirmed	GeoIsoptera	0.0185496
Rgra_rnd-5_family-4086_inc	GeoIsoptera	0.196172
Rgra_rnd-5_family-4097_s_2_s_1	GeoIsoptera	0.0248756
Rgra_rnd-5_family-4222_unconfirmed	Older	0.0131923
Rgra_rnd-5_family-4282	GeoIsoptera	0.129741
Rgra_rnd-5_family-4295	GeoIsoptera	0.14902
Rgra_rnd-5_family-433_inc	GeoIsoptera	0.0907046
Rgra_rnd-5_family-4341	GeoIsoptera	0.0257546
Rgra_rnd-5_family-4417_inc	GeoIsoptera	0.273077
Rgra_rnd-5_family-4424_inc	GeoIsoptera	0.0775
Rgra_rnd-5_family-4450_inc	Older	0.0326749
Rgra_rnd-5_family-4530_unconfirmed	GeoIsoptera	0.134783
Rgra_rnd-5_family-4536_unconfirmed	Older	0.106242
Rgra_rnd-5_family-4547_inc	Older	0.114238
Rgra_rnd-5_family-4570_unconfirmed	GeoIsoptera	0.00488003
Rgra_rnd-5_family-4677_s_1_s_2	GeoIsoptera	0.118696
Rgra_rnd-5_family-4677_s_3_s_1	GeoIsoptera	0.106546
Rgra_rnd-5_family-4705_inc	GeoIsoptera	0.149725
Rgra_rnd-5_family-4762_inc	GeoIsoptera	0.129032
Rgra_rnd-5_family-478_s_1_inc	GeoIsoptera	0.185493
Rgra_rnd-5_family-480_inc	Older	0.415584
Rgra_rnd-5_family-4846_inc	Older	0.03125
Rgra_rnd-5_family-4847_inc	GeoIsoptera	0.0947482
Rgra_rnd-5_family-4898	Older	0.0486891
Rgra_rnd-5_family-49	GeoIsoptera	0.0218294
Rgra_rnd-5_family-5051_inc	Older	0.336523
Rgra_rnd-5_family-5053_inc	Older	0.710448
Rgra_rnd-5_family-507_inc	Older	0.137741
Rgra_rnd-5_family-5092_inc	GeoIsoptera	0.0738007
Rgra_rnd-5_family-5118_inc	GeoIsoptera	0.129179
Rgra_rnd-5_family-5164_inc	GeoIsoptera	0.145719
Rgra_rnd-5_family-5165	GeoIsoptera	0.403023
Rgra_rnd-5_family-5167_inc	GeoIsoptera	0.0353357
Rgra_rnd-5_family-518_inc	GeoIsoptera	0.0178571
Rgra_rnd-5_family-5266	GeoIsoptera	0.363636
Rgra_rnd-5_family-5305	GeoIsoptera	0.168338
Rgra_rnd-5_family-5474_inc	GeoIsoptera	0
Rgra_rnd-5_family-591_s_1_unconfirmed	GeoIsoptera	0.0317343
Rgra_rnd-5_family-5935	GeoIsoptera	0.338462
Rgra_rnd-5_family-5965_s_1	Older	0.0571904
Rgra_rnd-5_family-5997_s_1_s_2	Older	0.107542
Rgra_rnd-5_family-602_inc	GeoIsoptera	0.0867294
Rgra_rnd-5_family-6024_inc	Older	0.0927781
Rgra_rnd-5_family-6065_unconfirmed	GeoIsoptera	0.107639
Rgra_rnd-5_family-612_inc	GeoIsoptera	0.0316634
Rgra_rnd-5_family-616	GeoIsoptera	0.0332554
Rgra_rnd-5_family-6174	GeoIsoptera	0.240826
Rgra_rnd-5_family-6246_inc	GeoIsoptera	0.0451613
Rgra_rnd-5_family-6295_inc	GeoIsoptera	0.23125
Rgra_rnd-5_family-6302_inc	GeoIsoptera	0.274194
Rgra_rnd-5_family-6438_unconfirmed	GeoIsoptera	0.0486577
Rgra_rnd-5_family-65_s_1_s_1	GeoIsoptera	0.356574
Rgra_rnd-5_family-6597_inc	Older	0.23072
Rgra_rnd-5_family-6606	GeoIsoptera	0.0627786
Rgra_rnd-5_family-661_inc	GeoIsoptera	0.412
Rgra_rnd-5_family-665	GeoIsoptera	0.567568
Rgra_rnd-5_family-6885	GeoIsoptera	0.017816
Rgra_rnd-5_family-6905_inc	Older	0.0893417
Rgra_rnd-5_family-7089	GeoIsoptera	0.222477
Rgra_rnd-5_family-711_inc	Older	0.0532189
Rgra_rnd-5_family-7110_s_2	GeoIsoptera	0.0796671
Rgra_rnd-5_family-719	Older	0.191639
Rgra_rnd-5_family-731_inc	GeoIsoptera	0.172717
Rgra_rnd-5_family-733	GeoIsoptera	0.453401
Rgra_rnd-5_family-7349	GeoIsoptera	0.00814901
Rgra_rnd-5_family-75	GeoIsoptera	0.0668323
Rgra_rnd-5_family-7605_inc	GeoIsoptera	0.119266
Rgra_rnd-5_family-7721_inc	GeoIsoptera	0.319508
Rgra_rnd-5_family-7756	GeoIsoptera	0.316935
Rgra_rnd-5_family-783	Older	0.0380536
Rgra_rnd-5_family-8023	GeoIsoptera	0.0448301
Rgra_rnd-5_family-8198_inc	GeoIsoptera	0.0496689
Rgra_rnd-5_family-824_inc	GeoIsoptera	0.0914634
Rgra_rnd-5_family-8394_s_2	GeoIsoptera	0.0625546
Rgra_rnd-5_family-8470_unconfirmed	GeoIsoptera	0.106692
Rgra_rnd-5_family-8555_inc	GeoIsoptera	0.0632911
Rgra_rnd-5_family-859_inc	Older	0.0593972
Rgra_rnd-5_family-8620_inc	Older	0.836207
Rgra_rnd-5_family-8690_inc	GeoIsoptera	0.127706
Rgra_rnd-5_family-875	GeoIsoptera	0.545455
Rgra_rnd-5_family-8771	GeoIsoptera	0.114441
Rgra_rnd-5_family-8777_inc	Older	0.0190217
Rgra_rnd-5_family-8848_inc	GeoIsoptera	0.118715
Rgra_rnd-5_family-904	Older	0.0651275
Rgra_rnd-5_family-907_s_1	GeoIsoptera	0.621181
Rgra_rnd-5_family-907_s_2	GeoIsoptera	0.636872
Rgra_rnd-5_family-9228_inc	GeoIsoptera	0.133612
Trin_ltr-1_family-104_s_1_inc	GeoIsoptera	0.116434
Trin_ltr-1_family-112_inc	Termitidae	0.00680272
Trin_ltr-1_family-116_inc	GeoIsoptera	0.0232143
Trin_ltr-1_family-122_s_3_inc	Termitidae	0.0366608
Trin_ltr-1_family-124_s_1_inc	GeoIsoptera	0.432308
Trin_ltr-1_family-144_s_1	Termitidae	0.0280626
Trin_ltr-1_family-21_s_2	Termitidae	0.217319
Trin_ltr-1_family-24_inc	Older	0.0303835
Trin_ltr-1_family-52_inc	Termitidae	0.121901
Trin_ltr-1_family-55_inc	GeoIsoptera	0.0150235
Trin_ltr-1_family-63	Termitidae	0.152555
Trin_ltr-1_family-64_s_3_inc	Termitidae	0.00907441
Trin_ltr-1_family-68_s_1	Termitidae	0.599903
Trin_ltr-1_family-71_inc	GeoIsoptera	0.0283773
Trin_ltr-1_family-75_inc	Older	0.0284149
Trin_ltr-1_family-85_s_1_s_2	Termitidae	0.26789
Trin_ltr-1_family-89_inc	Termitidae	0.0362269
Trin_ltr-1_family-91_s_3_inc	GeoIsoptera	0.0771513
Trin_ltr-1_family-91_s_5_inc	GeoIsoptera	0.0441941
Trin_ltr-1_family-94_inc	GeoIsoptera	0.0135468
Trin_rnd-1_family-129_unconfirmed	GeoIsoptera	0.0590239
Trin_rnd-1_family-139_inc	Older	0.0371278
Trin_rnd-1_family-155	GeoIsoptera	0.0652174
Trin_rnd-1_family-156_s_2	Termitidae	0.219008
Trin_rnd-1_family-183_unconfirmed	GeoIsoptera	0.153297
Trin_rnd-1_family-208_s_2	GeoIsoptera	0.164729
Trin_rnd-1_family-224_s_1	Termitidae	0.0778589
Trin_rnd-1_family-224_s_2_s_2	GeoIsoptera	0.0319969
Trin_rnd-1_family-229_unconfirmed	GeoIsoptera	0.0348139
Trin_rnd-1_family-246_inc	GeoIsoptera	0.0924437
Trin_rnd-1_family-258_inc	Termitidae	0.505017
Trin_rnd-1_family-273	Termitidae	0.0683761
Trin_rnd-1_family-30	GeoIsoptera	0.354538
Trin_rnd-1_family-302	GeoIsoptera	0.124099
Trin_rnd-1_family-303	GeoIsoptera	0.126859
Trin_rnd-1_family-308_s_2_inc	Older	0.142722
Trin_rnd-1_family-311	GeoIsoptera	0.018595
Trin_rnd-1_family-316	Older	0.632827
Trin_rnd-1_family-346	GeoIsoptera	0.25
Trin_rnd-1_family-347	GeoIsoptera	0.603163
Trin_rnd-1_family-350	Termitidae	0.0229029
Trin_rnd-1_family-351	Termitidae	0.0845839
Trin_rnd-1_family-352_inc	Termitidae	0.561734
Trin_rnd-1_family-354	Termitidae	0.0131989
Trin_rnd-1_family-362_inc	GeoIsoptera	0.0809249
Trin_rnd-1_family-389_s_2_inc	Termitidae	0.0968452
Trin_rnd-1_family-389_s_3	Older	0.0800493
Trin_rnd-1_family-402	Termitidae	0.823864
Trin_rnd-1_family-423_s_1_inc	GeoIsoptera	0.0510345
Trin_rnd-1_family-423_s_2	GeoIsoptera	0.0882532
Trin_rnd-1_family-428_s_2_inc	Termitidae	0.163993
Trin_rnd-1_family-430_s_1	Termitidae	0.257659
Trin_rnd-1_family-430_s_2	Termitidae	0.134554
Trin_rnd-1_family-431_s_2	Termitidae	0.1478
Trin_rnd-1_family-444_s_2	Termitidae	0.0550514
Trin_rnd-1_family-450	Older	0.586503
Trin_rnd-1_family-452_s_0	Termitidae	0.0944444
Trin_rnd-1_family-462_s_2_inc	GeoIsoptera	0.0270728
Trin_rnd-1_family-464_inc	Older	0.244444
Trin_rnd-1_family-468_inc	Termitidae	0
Trin_rnd-1_family-483_inc	GeoIsoptera	0.353403
Trin_rnd-1_family-485	Older	0.101082
Trin_rnd-1_family-510	Termitidae	0.329268
Trin_rnd-1_family-511	Termitidae	0.661269
Trin_rnd-1_family-522_inc	GeoIsoptera	0.0143571
Trin_rnd-1_family-533_inc	Termitidae	0.116838
Trin_rnd-1_family-534_s_2_inc	GeoIsoptera	0.13352
Trin_rnd-1_family-535	GeoIsoptera	0.182796
Trin_rnd-1_family-544_s_0_inc	GeoIsoptera	0.348563
Trin_rnd-1_family-55_s_2	Termitidae	0.00671141
Trin_rnd-1_family-563	Termitidae	0.786939
Trin_rnd-1_family-567	GeoIsoptera	0.0660015
Trin_rnd-1_family-574_s_2	Termitidae	0.706186
Trin_rnd-1_family-577_inc	Termitidae	0.121248
Trin_rnd-1_family-590	GeoIsoptera	0.22895
Trin_rnd-1_family-595_inc	Termitidae	0.102564
Trin_rnd-1_family-597_s_1	Termitidae	0.3975
Trin_rnd-1_family-598	Older	0.148466
Trin_rnd-1_family-613	Termitidae	0.0651163
Trin_rnd-1_family-619	Termitidae	0.017316
Trin_rnd-1_family-62_s_2_s_2	Older	0.0472603
Trin_rnd-1_family-643	Termitidae	0.215059
Trin_rnd-1_family-67_inc	GeoIsoptera	0.0214443
Trin_rnd-1_family-68_s_1	Termitidae	0.189474
Trin_rnd-1_family-68_s_2_inc	Termitidae	0.111806
Trin_rnd-1_family-73	Termitidae	0.272781
Trin_rnd-2_family-314	Older	0.0281424
Trin_rnd-3_family-1054_inc	Termitidae	0.108911
Trin_rnd-3_family-2057_s_2	GeoIsoptera	0.0815292
Trin_rnd-3_family-2167_inc	Termitidae	0.075
Trin_rnd-3_family-605_inc	Termitidae	0.19203
Trin_rnd-3_family-631_inc	Termitidae	0.603306
Trin_rnd-3_family-724	GeoIsoptera	0.0202977
Trin_rnd-3_family-964	GeoIsoptera	0.529412
Trin_rnd-4_family-1042	Termitidae	0.0714841
Trin_rnd-4_family-115	Termitidae	0.137217
Trin_rnd-4_family-1228_s_2_inc	Older	0.0252366
Trin_rnd-4_family-1301_unconfirmed	GeoIsoptera	0.00488599
Trin_rnd-4_family-136_inc	GeoIsoptera	0.0143678
Trin_rnd-4_family-14_inc	GeoIsoptera	0.0718391
Trin_rnd-4_family-1633	GeoIsoptera	0.0876693
Trin_rnd-4_family-2015	Termitidae	0.619266
Trin_rnd-4_family-202_inc	GeoIsoptera	0.0295508
Trin_rnd-4_family-2047	Termitidae	0.0419162
Trin_rnd-4_family-2161_inc	Termitidae	0.0243902
Trin_rnd-4_family-227	Termitidae	0.0512025
Trin_rnd-4_family-2284_unconfirmed	GeoIsoptera	0.106883
Trin_rnd-4_family-2294	Older	0.138083
Trin_rnd-4_family-2333_s_2	Termitidae	0.205503
Trin_rnd-4_family-2493	GeoIsoptera	0.155539
Trin_rnd-4_family-266_unconfirmed	Termitidae	0.0898204
Trin_rnd-4_family-2660	Older	0.56044
Trin_rnd-4_family-2758	Termitidae	0.135678
Trin_rnd-4_family-2948	Termitidae	0.10834
Trin_rnd-4_family-3164_inc	Termitidae	0.134615
Trin_rnd-4_family-3324_unconfirmed	GeoIsoptera	0.0246827
Trin_rnd-4_family-342_s_1_unconfirmed	GeoIsoptera	0.0941083
Trin_rnd-4_family-3450_s_1	GeoIsoptera	0.107212
Trin_rnd-4_family-3450_s_2	GeoIsoptera	0.231237
Trin_rnd-4_family-3594	Termitidae	0.0573506
Trin_rnd-4_family-3661_s_0_unconfirmed	GeoIsoptera	0.0013541
Trin_rnd-4_family-3705	Termitidae	0.0130518
Trin_rnd-4_family-402_inc	Older	0.0228507
Trin_rnd-4_family-441_inc	GeoIsoptera	0.00531915
Trin_rnd-4_family-4428_inc	Termitidae	0.537736
Trin_rnd-4_family-4597_inc	Termitidae	0.0357143
Trin_rnd-4_family-469_inc	GeoIsoptera	0.695067
Trin_rnd-4_family-474_inc	Termitidae	0.185594
Trin_rnd-4_family-503_s_2_unconfirmed	Termitidae	0.151593
Trin_rnd-4_family-505	GeoIsoptera	0.440443
Trin_rnd-4_family-530_inc	GeoIsoptera	0.0288162
Trin_rnd-4_family-58	Termitidae	0.0198447
Trin_rnd-4_family-584_inc	Older	0.01321
Trin_rnd-4_family-603_inc	GeoIsoptera	0.0891473
Trin_rnd-4_family-6155_unconfirmed	Termitidae	0.0617284
Trin_rnd-4_family-6339	Termitidae	0.333333
Trin_rnd-4_family-6662_unconfirmed	GeoIsoptera	0.0395683
Trin_rnd-4_family-689_inc	GeoIsoptera	0.0466667
Trin_rnd-4_family-70	GeoIsoptera	0.246606
Trin_rnd-4_family-725_inc	GeoIsoptera	0.0631615
Trin_rnd-4_family-730_inc	GeoIsoptera	0.183284
Trin_rnd-4_family-741_inc	Older	0.011236
Trin_rnd-4_family-849_s_1	GeoIsoptera	0.0726563
Trin_rnd-4_family-851_s_2_inc	GeoIsoptera	0.108696
Trin_rnd-4_family-895_inc	GeoIsoptera	0.0394814
Trin_rnd-4_family-963	Termitidae	0.137657
Trin_rnd-4_family-965	Termitidae	0.102796
Trin_rnd-4_family-996_unconfirmed	GeoIsoptera	0.325354
Trin_rnd-5_family-1007	Termitidae	0.0955166
Trin_rnd-5_family-10237_inc	Termitidae	0.700935
Trin_rnd-5_family-1038_unconfirmed	GeoIsoptera	0.0196629
Trin_rnd-5_family-1039_s_1	Termitidae	0.694444
Trin_rnd-5_family-104	GeoIsoptera	0.153944
Trin_rnd-5_family-1099	Termitidae	0.3159
Trin_rnd-5_family-1134	Termitidae	0.11789
Trin_rnd-5_family-1135_unconfirmed	GeoIsoptera	0.11352
Trin_rnd-5_family-114	Termitidae	0.353774
Trin_rnd-5_family-11684_inc	GeoIsoptera	0.760218
Trin_rnd-5_family-1213	Termitidae	0.475806
Trin_rnd-5_family-12159	Termitidae	0.290285
Trin_rnd-5_family-12587	Termitidae	0.498534
Trin_rnd-5_family-1294_s_2_inc	GeoIsoptera	0.31441
Trin_rnd-5_family-1295	Termitidae	0.548523
Trin_rnd-5_family-12971_s_1	Termitidae	0.337171
Trin_rnd-5_family-13077	GeoIsoptera	0.212521
Trin_rnd-5_family-1317_s_3_unconfirmed	Termitidae	0.189625
Trin_rnd-5_family-13645_inc	GeoIsoptera	0.0964616
Trin_rnd-5_family-13952_s_1_unconfirmed	GeoIsoptera	0.36701
Trin_rnd-5_family-1455	Termitidae	0.167983
Trin_rnd-5_family-148_inc	GeoIsoptera	0.147287
Trin_rnd-5_family-14821	GeoIsoptera	0.20299
Trin_rnd-5_family-1483_inc	GeoIsoptera	0.180328
Trin_rnd-5_family-1486_unconfirmed	Termitidae	0.248578
Trin_rnd-5_family-15062_s_1_unconfirmed	GeoIsoptera	0.0311017
Trin_rnd-5_family-1578_s_1	Termitidae	0.357728
Trin_rnd-5_family-1625_inc	Termitidae	0.461856
Trin_rnd-5_family-1627_unconfirmed	Termitidae	0.0356112
Trin_rnd-5_family-1708_inc	Termitidae	0.0629599
Trin_rnd-5_family-1793_inc	GeoIsoptera	0.0296736
Trin_rnd-5_family-1838_s_1	Termitidae	0.313874
Trin_rnd-5_family-1838_s_2	GeoIsoptera	0.183091
Trin_rnd-5_family-1874_inc	Older	0.0532663
Trin_rnd-5_family-19435_inc	GeoIsoptera	0.448598
Trin_rnd-5_family-195_inc	GeoIsoptera	0.309179
Trin_rnd-5_family-2002_s_1_inc	GeoIsoptera	0.131451
Trin_rnd-5_family-2057_s_1_s_2	GeoIsoptera	0.14822
Trin_rnd-5_family-211	Older	0.172312
Trin_rnd-5_family-215_inc	GeoIsoptera	0.184211
Trin_rnd-5_family-2200	Termitidae	0.344564
Trin_rnd-5_family-2274_s_2	GeoIsoptera	0.0465005
Trin_rnd-5_family-2276_s_2_s_1_inc	Termitidae	0.0763393
Trin_rnd-5_family-2292_inc	GeoIsoptera	0.0516717
Trin_rnd-5_family-2304_s_2_inc	GeoIsoptera	0.0135021
Trin_rnd-5_family-236_s_3_inc	Termitidae	0.0612613
Trin_rnd-5_family-2369_s_2	GeoIsoptera	0.0954119
Trin_rnd-5_family-2408	Termitidae	0.0564476
Trin_rnd-5_family-241	Older	0.0247917
Trin_rnd-5_family-2509_s_1_inc	GeoIsoptera	0.191681
Trin_rnd-5_family-2509_s_2_inc	Termitidae	0.291441
Trin_rnd-5_family-2517_unconfirmed	Termitidae	0.0318363
Trin_rnd-5_family-269_inc	Older	0.0428571
Trin_rnd-5_family-270	Older	0.0409615
Trin_rnd-5_family-2703	Termitidae	0.0766526
Trin_rnd-5_family-2746_s_1	Termitidae	0.484536
Trin_rnd-5_family-2755	GeoIsoptera	0.0635151
Trin_rnd-5_family-2864	Older	0.201035
Trin_rnd-5_family-3104	GeoIsoptera	0.050729
[truncated: 145 more rows]

## Sheet: Figure 2d
TE family ID	Number	Methylation level
Cpun_ltr-1_family-158_inc	884	0.032491
Cpun_ltr-1_family-160_inc	457	0.0302826
Cpun_ltr-1_family-259_inc	250	0.0204918
Cpun_ltr-1_family-264_inc	1130	0.0621943
Cpun_ltr-1_family-287_inc	272	0.0189873
Cpun_ltr-1_family-308_inc	1432	0.0244721
Cpun_ltr-1_family-328_inc	850	0.0322581
Cpun_ltr-1_family-365_inc	1051	0.0336679
Cpun_rnd-1_family-1050	317	0.0356112
Cpun_rnd-1_family-1059_unconfirmed	34	0
Cpun_rnd-1_family-1288_unconfirmed	89	0.00595238
Cpun_rnd-1_family-1419	41	0.293103
Cpun_rnd-1_family-2_inc	1541	0.0781726
Cpun_rnd-1_family-354_s_1	439	0.0202247
Cpun_rnd-1_family-354_s_2	681	0.0241967
Cpun_rnd-1_family-388	380	0.0973299
Cpun_rnd-1_family-558	45	0.0288462
Cpun_rnd-1_family-644_s_1	273	0.0327181
Cpun_rnd-1_family-808_unconfirmed	68	0.0220588
Cpun_rnd-1_family-850_s_2_unconfirmed	198	0.0233546
Cpun_rnd-1_family-853	58	0.08125
Cpun_rnd-1_family-912	25	0.26
Cpun_rnd-1_family-956_s_2	37	0.186613
Cpun_rnd-3_family-1116_unconfirmed	106	0.764706
Cpun_rnd-3_family-222_inc	53	0.0228571
Cpun_rnd-3_family-315_unconfirmed	49	0.00398406
Cpun_rnd-3_family-3237	155	0.0589744
Cpun_rnd-3_family-751	39	0.8
Cpun_rnd-4_family-1290_inc	108	0.0618557
Cpun_rnd-4_family-134_unconfirmed	25	0.0561798
Cpun_rnd-4_family-142_inc	314	0.02391
Cpun_rnd-4_family-1777_inc	526	0.100629
Cpun_rnd-4_family-2239_unconfirmed	169	0.172805
Cpun_rnd-4_family-2288_s_2	42	0.124654
Cpun_rnd-4_family-2366_unconfirmed	30	0.203704
Cpun_rnd-4_family-2486_unconfirmed	90	0.119048
Cpun_rnd-4_family-2952	32	0.224138
Cpun_rnd-4_family-2970_inc	73	0.0668693
Cpun_rnd-4_family-342_inc	211	0.569811
Cpun_rnd-4_family-4549_inc	33	0.481172
Cpun_rnd-4_family-459_unconfirmed	92	0.0405405
Cpun_rnd-4_family-5186_unconfirmed	98	0.0354108
Cpun_rnd-4_family-551	25	0.469136
Cpun_rnd-4_family-865	559	0.031746
Cpun_rnd-4_family-983_unconfirmed	81	0.740741
Cpun_rnd-5_family-10023_inc	43	0.092437
Cpun_rnd-5_family-11107_inc	20	0.617978
Cpun_rnd-5_family-1370_inc	136	0.0362694
Cpun_rnd-5_family-1508	21	0.224057
Cpun_rnd-5_family-1551_inc	47	0.16055
Cpun_rnd-5_family-2079_inc	770	0.0219412
Cpun_rnd-5_family-2095_inc	136	0.0553506
Cpun_rnd-5_family-2342_s_1	594	0.0162774
Cpun_rnd-5_family-2394_inc	26	0.157895
Cpun_rnd-5_family-2784_unconfirmed	141	0.0378151
Cpun_rnd-5_family-2862	21	0.148515
Cpun_rnd-5_family-3368_inc	162	0.0977273
Cpun_rnd-5_family-3566_s_1_unconfirmed	21	0.948276
Cpun_rnd-5_family-363_inc	1125	0.00913423
Cpun_rnd-5_family-4197_unconfirmed	32	0.0357143
Cpun_rnd-5_family-422_inc	158	0.0504587
Cpun_rnd-5_family-469	477	0.0155119
Cpun_rnd-5_family-5204_inc	17	0.123675
Cpun_rnd-5_family-5630_s_2	1022	0.0359467
Cpun_rnd-5_family-5870_inc	82	0.06
Cpun_rnd-5_family-6771_unconfirmed	30	0.15
Cpun_rnd-5_family-678	407	0.0259192
Cpun_rnd-5_family-740_inc	20	0.608392
Cpun_rnd-5_family-7487_inc	93	0.0509554
Cpun_rnd-5_family-7867_inc	53	0.205882
Cpun_rnd-5_family-8198_unconfirmed	20	0.0904762
Cpun_rnd-5_family-943_inc	70	0.0182648
Cpun_rnd-5_family-9743_s_2_unconfirmed	39	0.4811
Cpun_rnd-5_family-9787	111	0.622727
Cpun_rnd-5_family-980	141	0.15015
Csec_ltr-1_family-15_inc	540	0.0144092
Csec_ltr-1_family-179_inc	472	0.0303867
Csec_ltr-1_family-208_inc	1142	0.0189613
Csec_ltr-1_family-211_inc	1093	0.0398243
Csec_ltr-1_family-52_inc	700	0.00868486
Csec_ltr-1_family-80_s_3_inc	605	0.0114665
Csec_rnd-1_family-1	2517	0.0223154
Csec_rnd-1_family-127	150	0.0347826
Csec_rnd-1_family-132	38	0
Csec_rnd-1_family-135	48	0.828317
Csec_rnd-1_family-169	11	0
Csec_rnd-1_family-201	366	0.0718789
Csec_rnd-1_family-22	158	0.036036
Csec_rnd-1_family-247_s_1	41	0.756303
Csec_rnd-1_family-274_s_1_s_1	76	0.148718
Csec_rnd-1_family-275_s_2_s_1	909	0.0703218
Csec_rnd-1_family-29	33	0
Csec_rnd-1_family-312_s_1_s_2	336	0.0670038
Csec_rnd-1_family-333_s_2	235	0.0127146
Csec_rnd-1_family-358_s_1	117	0.0224551
Csec_rnd-1_family-365	1082	0.0401198
Csec_rnd-1_family-407	34	0.267101
Csec_rnd-1_family-416_s_2_s_0	208	0.187668
Csec_rnd-1_family-449	996	0.0245902
Csec_rnd-1_family-479_s_1	917	0.0147194
Csec_rnd-1_family-52	805	0.177868
Csec_rnd-1_family-53	1286	0.0844416
Csec_rnd-1_family-534_inc	37	0.11583
Csec_rnd-1_family-536	56	0
Csec_rnd-1_family-626_s_1	16	0.153846
Csec_rnd-1_family-640	759	0.165397
Csec_rnd-1_family-651_s_0	126	0.0349462
Csec_rnd-1_family-67	24	0
Csec_rnd-1_family-687_s_2	1150	0.111111
Csec_rnd-1_family-704_s_2_s_2	590	0.052673
Csec_rnd-1_family-790_s_0_s_1	1226	0.024649
Csec_rnd-1_family-797_s_2_inc	1285	0.133948
Csec_rnd-1_family-95	768	0.0320574
Csec_rnd-1_family-99_s_3	148	0.0392799
Csec_rnd-4_family-1086	702	0.0313953
Csec_rnd-4_family-1106_inc	62	0.0557554
Csec_rnd-4_family-117	97	0.606307
Csec_rnd-4_family-1323	47	0.0281426
Csec_rnd-4_family-1340_inc	130	0.0745098
Csec_rnd-4_family-1459	240	0.0987762
Csec_rnd-4_family-1556_inc	53	0.557377
Csec_rnd-4_family-1563_inc	805	0.0225436
Csec_rnd-4_family-1620	248	0.0065888
Csec_rnd-4_family-1636	672	0.0329308
Csec_rnd-4_family-244_inc	111	0.0131868
Csec_rnd-4_family-4732	571	0.0325798
Csec_rnd-4_family-5062	35	0.0164534
Csec_rnd-4_family-530_inc	435	0.0298235
Csec_rnd-4_family-763_inc	648	0.0257511
Csec_rnd-4_family-814	1192	0.0915958
Csec_rnd-4_family-974	2181	0.0362153
Csec_rnd-4_family-996_unconfirmed	352	0.0463378
Csec_rnd-5_family-10311_inc	85	0.836842
Csec_rnd-5_family-1195_inc	83	0.0582781
Csec_rnd-5_family-12169	31	0.324185
Csec_rnd-5_family-1300_inc	633	0.0926099
Csec_rnd-5_family-1383_inc	18	0.0526316
Csec_rnd-5_family-1384	286	0.00507099
Csec_rnd-5_family-14126	756	0.0845666
Csec_rnd-5_family-14169	1910	0.0331572
Csec_rnd-5_family-1423	1036	0.15708
Csec_rnd-5_family-1547	578	0.0349406
Csec_rnd-5_family-16100_s_2_inc	870	0.104461
Csec_rnd-5_family-1658_s_0	286	0.0498392
Csec_rnd-5_family-1658_s_2_s_2	544	0.0393162
Csec_rnd-5_family-1761_inc	148	0.0850202
Csec_rnd-5_family-1783	339	0.00833868
Csec_rnd-5_family-2076	233	0.266667
Csec_rnd-5_family-2161_inc	28	0.0159236
Csec_rnd-5_family-2251_inc	134	0.279503
Csec_rnd-5_family-242_inc	55	0.284024
Csec_rnd-5_family-2679_s_2	489	0.02079
Csec_rnd-5_family-275_inc	629	0.0178908
Csec_rnd-5_family-2805_inc	474	0.0403042
Csec_rnd-5_family-311_inc	31	0.057377
Csec_rnd-5_family-3387_unconfirmed	988	0.0615655
Csec_rnd-5_family-3417	800	0.0355412
Csec_rnd-5_family-3567_s_3	462	0.183797
Csec_rnd-5_family-3766_inc	156	0.636656
Csec_rnd-5_family-3920_inc	66	0.0275229
Csec_rnd-5_family-4769	111	0.207006
Csec_rnd-5_family-484_inc	181	0.0504808
Csec_rnd-5_family-498_inc	588	0.108009
Csec_rnd-5_family-500_inc	62	0.721519
Csec_rnd-5_family-5001_inc	858	0.0297685
Csec_rnd-5_family-5109_s_1	569	0.09375
Csec_rnd-5_family-5165_inc	170	0.272265
Csec_rnd-5_family-5440_inc	173	0.154856
Csec_rnd-5_family-5664	1141	0.0212431
Csec_rnd-5_family-628_unconfirmed	427	0.0407489
Csec_rnd-5_family-663_inc	210	0.539523
Csec_rnd-5_family-6822_inc	80	0.0444444
Csec_rnd-5_family-7147_s_2	927	0.114421
Csec_rnd-5_family-7624	1020	0.0888588
Csec_rnd-5_family-78	842	0.0581276
Csec_rnd-5_family-7802_inc	681	0.0274791
Csec_rnd-5_family-809_s_2_s_1	1255	0.0525284
Csec_rnd-5_family-8092	28	0.648855
Csec_rnd-5_family-8289	82	0.269006
Csec_rnd-5_family-8296_unconfirmed	722	0.024
Csec_rnd-5_family-881	58	0.768482
Csec_rnd-5_family-927_unconfirmed	1727	0.0270096
Csec_rnd-5_family-9284_inc	80	0.135036
Csec_rnd-5_family-962_inc	1028	0.149644
Mbel_ltr-1_family-10_inc	629	0.0405664
Mbel_ltr-1_family-14_s_0_inc	143	0.0547368
Mbel_ltr-1_family-15	36	0.09576
Mbel_ltr-1_family-16_inc	2843	0.0330434
Mbel_ltr-1_family-17_s_2_inc	298	0.684646
Mbel_ltr-1_family-18_inc	14250	0.0851261
Mbel_ltr-1_family-2_inc	587	0.0480154
Mbel_ltr-1_family-22	11	0.566923
Mbel_ltr-1_family-23_s_2_inc	156	0.00873362
Mbel_ltr-1_family-24	146	0.168476
Mbel_ltr-1_family-27_inc	89	0.401535
Mbel_ltr-1_family-29	10	0.482759
Mbel_ltr-1_family-30_s_2_inc	55	0.280043
Mbel_ltr-1_family-31_inc	31	0.108556
Mbel_ltr-1_family-33_s_1_inc	21	0.0436242
Mbel_ltr-1_family-35_inc	19908	0.0128109
Mbel_ltr-1_family-38_inc	285	0.279307
Mbel_ltr-1_family-41	22	0.414139
Mbel_ltr-1_family-47_inc	10576	0.0287113
Mbel_ltr-1_family-49_inc	37	0.00524345
Mbel_ltr-1_family-53_inc	3879	0.0608995
Mbel_ltr-1_family-57	671	0.123877
Mbel_ltr-1_family-62_inc	2960	0.0302397
Mbel_ltr-1_family-64_inc	21524	0.0530699
Mbel_ltr-1_family-65_inc	4673	0.00277313
Mbel_ltr-1_family-66_inc	156	0.211545
Mbel_ltr-1_family-70_inc	8954	0.0569766
Mbel_ltr-1_family-71_s_2_inc	409	0.0101466
Mbel_ltr-1_family-72_inc	668	0.300178
Mbel_ltr-1_family-8_s_1_inc	2920	0.0852721
Mbel_ltr-1_family-9	24	0.273567
Mbel_rnd-1_family-10_inc	2598	0.0125256
Mbel_rnd-1_family-112_s_1	290	0.23748
Mbel_rnd-1_family-114_s_2_s_1	135	0
Mbel_rnd-1_family-115	1902	0.0954098
Mbel_rnd-1_family-124_unconfirmed	1000	0.0221937
Mbel_rnd-1_family-133_s_2	4620	0.051967
Mbel_rnd-1_family-137	1096	0.631613
Mbel_rnd-1_family-146	13844	0.0259615
Mbel_rnd-1_family-150	3320	0.00464684
Mbel_rnd-1_family-153	359	0.0193494
Mbel_rnd-1_family-156_s_2_s_2	2018	0.0228045
Mbel_rnd-1_family-157_inc	555	0.549122
Mbel_rnd-1_family-159_s_1_s_1	382	0.0864577
Mbel_rnd-1_family-159_s_1_s_2	691	0.166988
Mbel_rnd-1_family-165	8725	0.0213134
Mbel_rnd-1_family-166_inc	361	0.226868
Mbel_rnd-1_family-177	198	0.553406
Mbel_rnd-1_family-184_inc	38	0.502053
Mbel_rnd-1_family-19	517	0.0175868
Mbel_rnd-1_family-191_unconfirmed	271	0.0300325
Mbel_rnd-1_family-194	1643	0.0280342
Mbel_rnd-1_family-198_inc	104	0.325167
Mbel_rnd-1_family-2_s_1	5424	0.00633949
Mbel_rnd-1_family-200_inc	2303	0.201276
Mbel_rnd-1_family-206_s_2_unconfirmed	255	0.169409
Mbel_rnd-1_family-208	459	0.651387
Mbel_rnd-1_family-218_s_0	836	0.0100897
Mbel_rnd-1_family-218_s_1	960	0.014689
Mbel_rnd-1_family-225_s_2_inc	1059	0.32313
Mbel_rnd-1_family-226	14	0.464646
Mbel_rnd-1_family-234	26	0.354278
Mbel_rnd-1_family-236_inc	1247	0.00552532
Mbel_rnd-1_family-237	354	0.128458
Mbel_rnd-1_family-238_s_2_s_1_unconfirmed	135	0.128587
Mbel_rnd-1_family-239	319	0.133257
Mbel_rnd-1_family-24_inc	670	0.143563
Mbel_rnd-1_family-241	1146	0.0305607
Mbel_rnd-1_family-243_unconfirmed	826	0.0233519
Mbel_rnd-1_family-245_s_1	4377	0.0468088
Mbel_rnd-1_family-246	3479	0.0631282
Mbel_rnd-1_family-247	272	0.331484
Mbel_rnd-1_family-250_s_2_s_1	448	0.226437
Mbel_rnd-1_family-250_s_3	382	0.536554
Mbel_rnd-1_family-255	134	0.40552
Mbel_rnd-1_family-256	69	0.167224
Mbel_rnd-1_family-260	407	0.599214
Mbel_rnd-1_family-271_s_1_s_2	736	0.50211
Mbel_rnd-1_family-274_s_2	142	0.604671
Mbel_rnd-1_family-282	687	0.0286006
Mbel_rnd-1_family-284	656	0.072969
Mbel_rnd-1_family-290_s_2_unconfirmed	2152	0.0299642
Mbel_rnd-1_family-295_s_2	233	0.445288
Mbel_rnd-1_family-298_inc	78	0.574669
Mbel_rnd-1_family-3	41377	0.0398305
Mbel_rnd-1_family-302	316	0.183655
Mbel_rnd-1_family-304_unconfirmed	911	0.0151146
Mbel_rnd-1_family-306	61	0.55
Mbel_rnd-1_family-307_s_2_s_1	1071	0.17292
Mbel_rnd-1_family-307_s_2_s_2_unconfirmed	1027	0.424141
Mbel_rnd-1_family-307_s_2_s_3_unconfirmed	521	0.589374
Mbel_rnd-1_family-313	607	0.0539043
Mbel_rnd-1_family-314	1238	0.100239
Mbel_rnd-1_family-318	141	0.414303
Mbel_rnd-1_family-321_s_0	184	0.0960946
Mbel_rnd-1_family-325_s_2	14893	0.0745738
Mbel_rnd-1_family-328	44	0.33419
Mbel_rnd-1_family-329	1911	0.0398626
Mbel_rnd-1_family-330	498	0.593326
Mbel_rnd-1_family-337	3353	0.0374548
Mbel_rnd-1_family-34_inc	661	0.00317337
Mbel_rnd-1_family-341_s_1_s_2_inc	3224	0.428966
Mbel_rnd-1_family-345	328	0.0847195
Mbel_rnd-1_family-349_s_2	52	0
Mbel_rnd-1_family-361_s_2_inc	511	0.230165
Mbel_rnd-1_family-371	157	0.163347
Mbel_rnd-1_family-372	132	0.107868
Mbel_rnd-1_family-373	85	0.631658
Mbel_rnd-1_family-374_s_1_s_2	11698	0.0339563
Mbel_rnd-1_family-374_s_1_s_3_inc	9945	0.0192153
Mbel_rnd-1_family-374_s_2_inc	383	0.171372
Mbel_rnd-1_family-380	34	0.558739
Mbel_rnd-1_family-382	650	0.0234755
Mbel_rnd-1_family-387	302	0.0296214
Mbel_rnd-1_family-388_s_1_s_2	144	0.00259712
Mbel_rnd-1_family-390	578	0.0180672
Mbel_rnd-1_family-394_s_1	154	0.397857
Mbel_rnd-1_family-396_s_2	315	0.0894102
Mbel_rnd-1_family-397	130	0.0619902
Mbel_rnd-1_family-401_inc	82	0.318944
Mbel_rnd-1_family-402_inc	1439	0.0492938
Mbel_rnd-1_family-404_s_2	659	0.0747051
Mbel_rnd-1_family-406	75	0.45974
Mbel_rnd-1_family-410	405	0.861405
Mbel_rnd-1_family-411_s_1	284	0.17929
Mbel_rnd-1_family-411_s_2	1573	0.0322155
Mbel_rnd-1_family-411_s_3	1484	0.0857944
Mbel_rnd-1_family-413_s_1_inc	54	0.175972
Mbel_rnd-1_family-413_s_2_inc	121	0.281437
Mbel_rnd-1_family-414_s_0	993	0.241931
Mbel_rnd-1_family-417	275	0.119542
Mbel_rnd-1_family-419_unconfirmed	534	0.0494845
Mbel_rnd-1_family-422	376	0.138104
Mbel_rnd-1_family-429_s_1_s_1	406	0.0864338
Mbel_rnd-1_family-429_s_1_s_2_s_1	554	0.0775566
Mbel_rnd-1_family-435	722	0.584423
Mbel_rnd-1_family-443_s_1_s_2	76	0.494596
Mbel_rnd-1_family-443_s_2	451	0.184036
Mbel_rnd-1_family-444_s_0_inc	226	0.171875
Mbel_rnd-1_family-444_s_2	239	0.181116
Mbel_rnd-1_family-446_s_2	277	0.186355
Mbel_rnd-1_family-448_s_1	9898	0.105612
Mbel_rnd-1_family-449_s_1	194	0.55061
Mbel_rnd-1_family-449_s_2	34	0.727113
Mbel_rnd-1_family-449_s_4	45	0.745782
Mbel_rnd-1_family-451_s_2_inc	145	0.497383
Mbel_rnd-1_family-454_inc	221	0.384672
Mbel_rnd-1_family-455	274	0.101516
Mbel_rnd-1_family-456	207	0.0567261
Mbel_rnd-1_family-465	805	0.0224711
Mbel_rnd-1_family-466	48	0.476499
Mbel_rnd-1_family-468	470	0.214876
Mbel_rnd-1_family-469_s_1	449	0.20709
Mbel_rnd-1_family-469_s_2_inc	1065	0.320627
Mbel_rnd-1_family-471_s_2	2319	0.182727
Mbel_rnd-1_family-479	469	0.0530883
Mbel_rnd-1_family-482_s_2	5280	0.168178
Mbel_rnd-1_family-485_s_2_inc	523	0.064693
Mbel_rnd-1_family-488	279	0.184075
Mbel_rnd-1_family-489	289	0.0028341
Mbel_rnd-1_family-490_inc	302	0.774887
Mbel_rnd-1_family-494	217	0.623145
Mbel_rnd-1_family-496_inc	116	0.369099
Mbel_rnd-1_family-497_inc	555	0.132818
Mbel_rnd-1_family-499	431	0.200476
Mbel_rnd-1_family-5	23188	0.0397095
Mbel_rnd-1_family-501_s_1_s_0_unconfirmed	201	0.339429
Mbel_rnd-1_family-51	775	0.544321
Mbel_rnd-1_family-56_s_2_s_2_s_1	200	0.739857
Mbel_rnd-1_family-56_s_2_s_2_s_2	80	0.746579
Mbel_rnd-1_family-73	2977	0.0365371
Mbel_rnd-1_family-74_s_2	632	0.210098
Mbel_rnd-1_family-75_inc	885	0.248023
Mbel_rnd-1_family-76	383	0.510693
Mbel_rnd-1_family-79_inc	281	0.679213
Mbel_rnd-1_family-83	1197	0.0664192
Mbel_rnd-1_family-93_inc	898	0.0172178
Mbel_rnd-1_family-95_inc	200	0.694898
Mbel_rnd-3_family-1072_inc	138	0.152
Mbel_rnd-3_family-173_unconfirmed	406	0.474536
Mbel_rnd-3_family-199_s_1_inc	320	0.514047
Mbel_rnd-3_family-199_s_2	234	0.599085
Mbel_rnd-3_family-199_s_3_s_1	140	0.640174
Mbel_rnd-3_family-199_s_3_s_2_inc	22	0.595308
Mbel_rnd-3_family-220	2348	0.022733
Mbel_rnd-3_family-260	2741	0.207724
Mbel_rnd-3_family-27_inc	563	0.265922
Mbel_rnd-3_family-337	727	0.0164234
Mbel_rnd-3_family-39	13081	0.0694416
Mbel_rnd-3_family-69_s_2_inc	525	0.100796
Mbel_rnd-3_family-729_inc	909	0.0355279
Mbel_rnd-3_family-762	1512	0.103541
Mbel_rnd-4_family-1087_s_2_s_1	412	0.139418
Mbel_rnd-4_family-1087_s_2_s_2	474	0.336859
Mbel_rnd-4_family-1113	7385	0.0681506
Mbel_rnd-4_family-1141_unconfirmed	1334	0.0126612
Mbel_rnd-4_family-1142_s_1	1367	0.0287603
Mbel_rnd-4_family-1142_s_2_unconfirmed	1701	0.00455063
Mbel_rnd-4_family-1142_s_3	1573	0.0156089
Mbel_rnd-4_family-1176_inc	39	0.0740741
Mbel_rnd-4_family-120_inc	5602	0.0986738
Mbel_rnd-4_family-1259	426	0.0700716
Mbel_rnd-4_family-129_inc	108	0.167939
Mbel_rnd-4_family-1291_s_2	953	0.370506
Mbel_rnd-4_family-1345_inc	771	0.0730435
Mbel_rnd-4_family-1356_inc	271	0.0824742
Mbel_rnd-4_family-1385_inc	462	0.00223133
Mbel_rnd-4_family-1413_s_1	1677	0.0146337
Mbel_rnd-4_family-1447_s_1	226	0.119938
Mbel_rnd-4_family-1463	160	0.15424
Mbel_rnd-4_family-153_s_2_inc	64	0.00705882
Mbel_rnd-4_family-1546_s_1	1494	0.231302
Mbel_rnd-4_family-1597_s_2_inc	1344	0.023919
Mbel_rnd-4_family-1623_inc	16	0.111111
Mbel_rnd-4_family-1624_inc	91	0.0825688
Mbel_rnd-4_family-1636_s_1_inc	317	0.0778068
Mbel_rnd-4_family-1674	293	0.00639033
Mbel_rnd-4_family-1689_s_1	596	0.291896
Mbel_rnd-4_family-1693	105	0.0251928
Mbel_rnd-4_family-17_s_1_inc	2033	0.126976
Mbel_rnd-4_family-17_s_2	313	0.16206
Mbel_rnd-4_family-1776_inc	23	0.979592
Mbel_rnd-4_family-18	177	0.231343
Mbel_rnd-4_family-1801_inc	1153	0.001062
Mbel_rnd-4_family-1850_inc	37	0.12069
Mbel_rnd-4_family-19_s_1	467	0.077266
Mbel_rnd-4_family-19_s_2_inc	1517	0.0337393
Mbel_rnd-4_family-1926_s_1	84	0.609509
Mbel_rnd-4_family-1926_s_2	646	0.138877
Mbel_rnd-4_family-1947_inc	14	0.013245
Mbel_rnd-4_family-1998_inc	2268	0.175987
Mbel_rnd-4_family-2117_unconfirmed	240	0.759219
Mbel_rnd-4_family-2126	138	0.00548992
Mbel_rnd-4_family-2211_unconfirmed	3076	0.335982
Mbel_rnd-4_family-2225_inc	386	0.0729517
Mbel_rnd-4_family-2255_inc	300	0.807205
Mbel_rnd-4_family-2271_inc	33	0.26
Mbel_rnd-4_family-2310_inc	16	0.146789
Mbel_rnd-4_family-243	554	0.51717
Mbel_rnd-4_family-2432	345	0.271225
Mbel_rnd-4_family-2480	2029	0.206558
Mbel_rnd-4_family-254_inc	4579	0.291508
Mbel_rnd-4_family-2550_inc	3181	0.676762
Mbel_rnd-4_family-260_s_2_s_2_unconfirmed	49	0.385584
Mbel_rnd-4_family-266_s_2	681	0.255092
Mbel_rnd-4_family-2711_s_2	442	0.303762
Mbel_rnd-4_family-2816_inc	19	0.0263158
Mbel_rnd-4_family-284_inc	1831	0.129589
Mbel_rnd-4_family-2997_inc	507	0.0732436
Mbel_rnd-4_family-3003_s_1	498	0.27291
Mbel_rnd-4_family-3003_s_2	675	0.0427788
Mbel_rnd-4_family-302	72	0.678788
Mbel_rnd-4_family-3028_s_2_s_2	170	0.576975
Mbel_rnd-4_family-3098_inc	112	0.133333
Mbel_rnd-4_family-3294_unconfirmed	270	0.0846847
Mbel_rnd-4_family-3494_unconfirmed	5758	0.0205233
Mbel_rnd-4_family-361_unconfirmed	529	0.00407754
Mbel_rnd-4_family-364_unconfirmed	480	0.000661418
Mbel_rnd-4_family-365_inc	275	0.000174381
Mbel_rnd-4_family-3657_s_2	689	0.522589
Mbel_rnd-4_family-3657_s_3_s_2	84	0.733226
Mbel_rnd-4_family-3658	188	0.115898
Mbel_rnd-4_family-3737_s_1	444	0.578597
Mbel_rnd-4_family-374	2724	0.173558
Mbel_rnd-4_family-4079_inc	142	0.0654936
Mbel_rnd-4_family-4568	215	0.585059
Mbel_rnd-4_family-5027_unconfirmed	593	0.0268293
Mbel_rnd-4_family-585	15114	0.0658449
Mbel_rnd-4_family-649_s_0_inc	177	0.116333
Mbel_rnd-4_family-649_s_1	200	0.313025
Mbel_rnd-4_family-649_s_2	415	0.244717
Mbel_rnd-4_family-657_inc	277	0.119287
Mbel_rnd-4_family-659	51	0.602963
Mbel_rnd-4_family-667_unconfirmed	495	0.063968
Mbel_rnd-4_family-679_inc	529	0.0746119
Mbel_rnd-4_family-685	619	0.0286199
Mbel_rnd-4_family-688_inc	400	0.0347869
Mbel_rnd-4_family-705_inc	203	0.207146
Mbel_rnd-4_family-724_inc	255	0.516036
Mbel_rnd-4_family-75_s_1	5473	0.080193
Mbel_rnd-4_family-780_inc	1006	0.570387
Mbel_rnd-4_family-817	481	0.0802196
Mbel_rnd-4_family-827	434	0.356249
Mbel_rnd-4_family-832	66	0.418182
Mbel_rnd-4_family-917_unconfirmed	448	0.018752
Mbel_rnd-4_family-931_s_1_s_1_unconfirmed	295	0.000737068
Mbel_rnd-4_family-931_s_3	240	0.00503548
Mbel_rnd-5_family-1012_inc	31	0.0403226
Mbel_rnd-5_family-10122_inc	100	0.00401031
Mbel_rnd-5_family-10160_unconfirmed	1373	0.113071
Mbel_rnd-5_family-1018_s_0_inc	29	0.0144928
Mbel_rnd-5_family-1018_s_1_inc	148	0.0898204
Mbel_rnd-5_family-1049_s_1	173	0.374332
Mbel_rnd-5_family-1086	59	0.0453475
Mbel_rnd-5_family-10925_inc	216	0.299674
Mbel_rnd-5_family-11359_inc	37	0.245614
Mbel_rnd-5_family-11420_s_1_inc	67	0.510917
Mbel_rnd-5_family-11420_s_2_s_1	812	0.22259
Mbel_rnd-5_family-11420_s_2_s_2	688	0.405335
Mbel_rnd-5_family-1199	3457	0.349817
Mbel_rnd-5_family-1206	1455	0.196262
Mbel_rnd-5_family-1216_inc	64	0.0675676
Mbel_rnd-5_family-12208_inc	138	0.1423
Mbel_rnd-5_family-12236	85	0.0826833
Mbel_rnd-5_family-1226	7	0.914894
Mbel_rnd-5_family-1230	54	0.111444
Mbel_rnd-5_family-12352	1104	0.210706
Mbel_rnd-5_family-12534_inc	593	0.100066
Mbel_rnd-5_family-1256	99	0.427151
Mbel_rnd-5_family-126	1710	0.244866
Mbel_rnd-5_family-12645_inc	25	0.319444
Mbel_rnd-5_family-1269	178	0.232751
Mbel_rnd-5_family-12926_s_1	100	0.210597
Mbel_rnd-5_family-12926_s_2_unconfirmed	34	0.216981
Mbel_rnd-5_family-1298	2888	0.0611875
Mbel_rnd-5_family-1343_unconfirmed	141	0.135033
Mbel_rnd-5_family-1367	4844	0.269186
Mbel_rnd-5_family-1375	1109	0.0224751
Mbel_rnd-5_family-1377	1012	0.0103063
Mbel_rnd-5_family-1378_inc	521	0.0428585
Mbel_rnd-5_family-1379_s_1	187	0.434554
Mbel_rnd-5_family-1379_s_2	533	0.278834
Mbel_rnd-5_family-1385_unconfirmed	940	0.0175832
Mbel_rnd-5_family-1471	468	0.235157
Mbel_rnd-5_family-1476	72	0.0552486
Mbel_rnd-5_family-1479	4210	0.101218
Mbel_rnd-5_family-1497	239	0.375023
Mbel_rnd-5_family-152	1906	0.151832
Mbel_rnd-5_family-1522	32	0.578947
Mbel_rnd-5_family-15523_unconfirmed	191	0.00598229
Mbel_rnd-5_family-1569	4347	0.00866723
Mbel_rnd-5_family-15710	53	0.169111
Mbel_rnd-5_family-16_inc	53	0.0339426
Mbel_rnd-5_family-1625	101	0.484854
Mbel_rnd-5_family-16604_s_0_s_2	3431	0.021244
Mbel_rnd-5_family-16604_s_1	621	0.245902
Mbel_rnd-5_family-16604_s_2	612	0.159678
Mbel_rnd-5_family-1677_unconfirmed	80	0.0104741
Mbel_rnd-5_family-1710_inc	46	0.0906921
Mbel_rnd-5_family-17641	8604	0.134095
Mbel_rnd-5_family-1784_s_2_unconfirmed	1482	0.151035
Mbel_rnd-5_family-185_inc	2352	0.0254559
Mbel_rnd-5_family-1868_inc	50	0.590998
Mbel_rnd-5_family-1894	63	0.0627451
Mbel_rnd-5_family-1904_inc	108	0.61745
Mbel_rnd-5_family-1921	62	0.640248
Mbel_rnd-5_family-1955_s_2_inc	2610	0.216074
Mbel_rnd-5_family-1994	197	0.416571
Mbel_rnd-5_family-1996	945	0.182438
Mbel_rnd-5_family-2015_inc	39	0.333333
Mbel_rnd-5_family-2042_inc	93	0.0271903
Mbel_rnd-5_family-2043_inc	150	0.0417457
Mbel_rnd-5_family-2102	1053	0.16931
Mbel_rnd-5_family-2209_inc	143	0.159603
Mbel_rnd-5_family-224_unconfirmed	848	0
Mbel_rnd-5_family-2242	227	0.268271
Mbel_rnd-5_family-2288_unconfirmed	132	0.0075241
Mbel_rnd-5_family-2347	45	0.581522
Mbel_rnd-5_family-24	14851	0.203065
Mbel_rnd-5_family-2431_s_1	49	0.777924
Mbel_rnd-5_family-2431_s_2	4	0.859155
Mbel_rnd-5_family-2432	2431	0.654323
Mbel_rnd-5_family-2443_inc	75	0.560976
Mbel_rnd-5_family-2478	96	0.195913
Mbel_rnd-5_family-2506_inc	103	0.104772
Mbel_rnd-5_family-25856	803	0.0705513
Mbel_rnd-5_family-259_inc	71	0.27458
Mbel_rnd-5_family-2600_inc	169	0.0194175
Mbel_rnd-5_family-2680_s_1_unconfirmed	1044	0.026601
Mbel_rnd-5_family-288_inc	1050	0.171758
Mbel_rnd-5_family-2887	3824	0.0349484
Mbel_rnd-5_family-289_s_2	484	0.24557
Mbel_rnd-5_family-297_unconfirmed	1352	0.476768
Mbel_rnd-5_family-3001	265	0.563244
Mbel_rnd-5_family-3007	1502	0.153485
Mbel_rnd-5_family-3008	4042	0.229833
Mbel_rnd-5_family-3011	1958	0.280477
Mbel_rnd-5_family-3012	4952	0.12236
Mbel_rnd-5_family-3030_s_1	113	0.000470921
Mbel_rnd-5_family-3030_s_2	574	0.00908175
Mbel_rnd-5_family-3071_s_2	359	0.0304444
Mbel_rnd-5_family-3073_s_1_unconfirmed	230	0.00805467
Mbel_rnd-5_family-3074_s_0	649	0.00668338
Mbel_rnd-5_family-3074_s_2	553	0.0896189
Mbel_rnd-5_family-3074_s_3	1897	0.021438
Mbel_rnd-5_family-3115_s_1	98	0.286757
Mbel_rnd-5_family-3132_inc	87	0.486207
Mbel_rnd-5_family-3180_inc	111	0.0964706
Mbel_rnd-5_family-3292_inc	40	0.0689655
Mbel_rnd-5_family-33_unconfirmed	1296	0.191588
Mbel_rnd-5_family-3311_inc	181	0.252972
Mbel_rnd-5_family-3324_inc	10	0.0735294
Mbel_rnd-5_family-3353	3123	0.0158332
Mbel_rnd-5_family-3401_s_1_unconfirmed	387	0.0527365
Mbel_rnd-5_family-3423_s_1_s_1	588	0.39804
Mbel_rnd-5_family-3423_s_2	420	0.313701
Mbel_rnd-5_family-3473_unconfirmed	7646	0.0687228
Mbel_rnd-5_family-3489	442	0.744014
Mbel_rnd-5_family-3578	4762	0.282375
Mbel_rnd-5_family-3579_inc	11	0.76087
Mbel_rnd-5_family-3607_inc	49	0.0207469
Mbel_rnd-5_family-365	2219	0.0257052
Mbel_rnd-5_family-3663	76	0.0607125
Mbel_rnd-5_family-3679	8896	0.0728902
Mbel_rnd-5_family-3751_inc	159	0.0713178
Mbel_rnd-5_family-3763_inc	223	0.0780619
Mbel_rnd-5_family-381	844	0.128502
Mbel_rnd-5_family-3843_inc	98	0.0997783
Mbel_rnd-5_family-3951_inc	170	0.0221739
Mbel_rnd-5_family-4033_s_1	92	0.661714
Mbel_rnd-5_family-4035_inc	267	0.320303
Mbel_rnd-5_family-4069	11766	0.0597534
Mbel_rnd-5_family-410	149	0.106395
Mbel_rnd-5_family-4122_inc	200	0.0450311
Mbel_rnd-5_family-4153_inc	48	0.614481
Mbel_rnd-5_family-4160_unconfirmed	1896	0.0274366
Mbel_rnd-5_family-4201	170	0.187534
Mbel_rnd-5_family-4233	507	0.39539
Mbel_rnd-5_family-4234_s_1_s_1	109	0.668456
Mbel_rnd-5_family-4234_s_1_s_2	56	0.677455
Mbel_rnd-5_family-4234_s_2	298	0.268827
Mbel_rnd-5_family-4322_inc	27	0.0625
Mbel_rnd-5_family-440	125	0.571795
Mbel_rnd-5_family-443_s_1	2985	0.0252605
Mbel_rnd-5_family-446_s_3	952	0.177752
Mbel_rnd-5_family-449_unconfirmed	3223	0.00810737
Mbel_rnd-5_family-4507_inc	188	0.0704167
Mbel_rnd-5_family-451_unconfirmed	4127	0.034425
Mbel_rnd-5_family-4527_inc	73	0
Mbel_rnd-5_family-4544	76	0.646492
Mbel_rnd-5_family-4559_s_1_s_1	942	0.389741
Mbel_rnd-5_family-458	43	0.317708
Mbel_rnd-5_family-461	32	0.669145
Mbel_rnd-5_family-4639_unconfirmed	193	0.466495
Mbel_rnd-5_family-464	21	0.0714121
Mbel_rnd-5_family-4654_unconfirmed	589	0.00201889
Mbel_rnd-5_family-471	4776	0.0502604
Mbel_rnd-5_family-4787	456	0.145333
Mbel_rnd-5_family-4797_inc	123	0.134328
Mbel_rnd-5_family-4830_unconfirmed	264	0.00558082
Mbel_rnd-5_family-486_inc	79	0.581776
Mbel_rnd-5_family-4862	168	0.443556
Mbel_rnd-5_family-4864	131	0.756039
Mbel_rnd-5_family-4865	878	0.333333
Mbel_rnd-5_family-4866	98	0.595981
Mbel_rnd-5_family-4901_inc	24	0.0257069
Mbel_rnd-5_family-4903_inc	55	0.273408
Mbel_rnd-5_family-4916_s_1	362	0.590222
Mbel_rnd-5_family-499_inc	197	0.0885714
Mbel_rnd-5_family-5013_unconfirmed	146	0.0130268
Mbel_rnd-5_family-510	103	0.00106496
Mbel_rnd-5_family-5110_s_2	6771	0.057607
Mbel_rnd-5_family-52_inc	35	0.221053
Mbel_rnd-5_family-5202	3189	0.130883
Mbel_rnd-5_family-5291	173	0.675115
Mbel_rnd-5_family-5325_s_1_s_2	481	0.0787558
Mbel_rnd-5_family-5343_inc	283	0.00259107
Mbel_rnd-5_family-5362	873	0.293965
Mbel_rnd-5_family-5407	2716	0.218991
Mbel_rnd-5_family-5464	73	0.168489
Mbel_rnd-5_family-5528	121	0.679155
Mbel_rnd-5_family-5600	3152	0.0702681
Mbel_rnd-5_family-5628	1108	0.034869
Mbel_rnd-5_family-5657_s_1	254	0.0586662
Mbel_rnd-5_family-5751_inc	93	0.0075188
Mbel_rnd-5_family-5762_inc	109	0.0463158
Mbel_rnd-5_family-5808_s_2	5201	0.0759711
Mbel_rnd-5_family-5829	68	0.0443548
Mbel_rnd-5_family-5834	156	0.77548
Mbel_rnd-5_family-5850_unconfirmed	11905	0.0961948
Mbel_rnd-5_family-620_inc	170	0.0553398
Mbel_rnd-5_family-6258	59	0.710313
Mbel_rnd-5_family-63_inc	205	0.0329557
Mbel_rnd-5_family-638_inc	229	0.0358584
Mbel_rnd-5_family-646_s_1	667	0.17094
Mbel_rnd-5_family-6500_s_2_inc	287	0.301863
Mbel_rnd-5_family-6527_inc	1666	0.214532
Mbel_rnd-5_family-654_inc	23	0.432203
Mbel_rnd-5_family-6590_inc	106	0.0144264
Mbel_rnd-5_family-67	4577	0.159127
Mbel_rnd-5_family-6717_inc	1715	0.0579931
Mbel_rnd-5_family-672_s_0	418	0.588884
Mbel_rnd-5_family-672_s_1	188	0.465839
Mbel_rnd-5_family-6725_inc	140	0.0343176
Mbel_rnd-5_family-6808	1669	0.30194
Mbel_rnd-5_family-6945	63	0.469412
Mbel_rnd-5_family-6978_inc	647	0.00431732
Mbel_rnd-5_family-70_unconfirmed	109	0.181315
Mbel_rnd-5_family-7120_s_1	779	0.00893827
Mbel_rnd-5_family-7120_s_2	580	0.0117731
Mbel_rnd-5_family-7210	346	0.0519875
Mbel_rnd-5_family-7331_unconfirmed	33	0.0314136
Mbel_rnd-5_family-7432	93	0.113811
Mbel_rnd-5_family-7466	97	0.219288
Mbel_rnd-5_family-7503	3592	0.0409807
Mbel_rnd-5_family-7536	126	0.448406
Mbel_rnd-5_family-7551	182	0.47329
Mbel_rnd-5_family-759_inc	64	0.823009
Mbel_rnd-5_family-7725_unconfirmed	65	0.0591472
Mbel_rnd-5_family-7983	52	0.0738953
Mbel_rnd-5_family-8054_inc	64	0.454183
Mbel_rnd-5_family-8078_inc	108	0.0828025
Mbel_rnd-5_family-8217_inc	2867	0.121219
Mbel_rnd-5_family-8302_s_1	111	0.670886
Mbel_rnd-5_family-8302_s_3	1741	0.0848659
Mbel_rnd-5_family-8314	99	0.093633
Mbel_rnd-5_family-843	2764	0.0140599
Mbel_rnd-5_family-844_s_1_s_1	440	0.130752
Mbel_rnd-5_family-844_s_2	355	0.0498971
Mbel_rnd-5_family-8553	158	0.117101
Mbel_rnd-5_family-868	186	0.0242543
Mbel_rnd-5_family-8783_s_1	45	0.0744417
Mbel_rnd-5_family-8783_s_2	38	0.351852
Mbel_rnd-5_family-9088_inc	47	0.281501
Mbel_rnd-5_family-9278_unconfirmed	159	0.0876968
Mbel_rnd-5_family-929_inc	49	0.0485934
Mbel_rnd-5_family-9375	1063	0.0238114
Mbel_rnd-5_family-9432	6628	0.502195
Mbel_rnd-5_family-9682_inc	90	0.5
Mbel_rnd-5_family-9689	1030	0.437746
Mdar_ltr-1_family-2_s_4_inc	1319	0.021316
Mdar_ltr-1_family-4	116	0.0348432
Mdar_ltr-1_family-5_inc	1201	0.0271705
Mdar_rnd-1_family-107_inc	4743	0.0317702
Mdar_rnd-1_family-113	175	0.133971
Mdar_rnd-1_family-122_s_0_s_1	362	0.333599
Mdar_rnd-1_family-122_s_2	572	0.072523
Mdar_rnd-1_family-128_s_1	807	0.0388309
Mdar_rnd-1_family-131	1160	0.0230586
Mdar_rnd-1_family-135_inc	8277	0.0394753
Mdar_rnd-1_family-139_inc	38	0.0348837
Mdar_rnd-1_family-141	90	0.242086
Mdar_rnd-1_family-145	61	0.0141844
Mdar_rnd-1_family-15_unconfirmed	1556	0.0383869
Mdar_rnd-1_family-152_s_2	65	0.00403226
Mdar_rnd-1_family-162_s_1_inc	822	0.0326686
Mdar_rnd-1_family-180_inc	612	0.0362573
Mdar_rnd-1_family-182	29	0.116667
Mdar_rnd-1_family-195	93	0.1875
Mdar_rnd-1_family-219	148	0.00772798
Mdar_rnd-1_family-22	684	0.0282519
Mdar_rnd-1_family-226	605	0.0239489
Mdar_rnd-1_family-227_inc	755	0.0261076
Mdar_rnd-1_family-230	21	0.0327869
Mdar_rnd-1_family-241	48	0.062069
Mdar_rnd-1_family-256	16	0.285714
Mdar_rnd-1_family-259	818	0.0207612
Mdar_rnd-1_family-266_s_2_inc	982	0.0241083
Mdar_rnd-1_family-274	369	0.0347411
Mdar_rnd-1_family-286	10533	0.0366062
Mdar_rnd-1_family-292_s_3	1690	0.0391517
Mdar_rnd-1_family-295	763	0.0232221
Mdar_rnd-1_family-310_s_0	850	0.0395722
Mdar_rnd-1_family-320	13188	0.0358188
Mdar_rnd-1_family-338_inc	6911	0.0201151
Mdar_rnd-1_family-356	32	0.339744
Mdar_rnd-1_family-36_unconfirmed	1194	0.033909
Mdar_rnd-1_family-364_s_2	79	0.628571
Mdar_rnd-1_family-395_inc	83	0.595588
Mdar_rnd-1_family-40_s_3_unconfirmed	1078	0.0293536
Mdar_rnd-1_family-404	27	0.182796
Mdar_rnd-1_family-427	217	0.0873971
Mdar_rnd-1_family-434	108	0.428954
Mdar_rnd-1_family-44	955	0.0195312
Mdar_rnd-1_family-453_s_1	187	0.151938
Mdar_rnd-1_family-456	28	0.489796
Mdar_rnd-1_family-61_inc	2202	0.0420695
Mdar_rnd-1_family-64_inc	6720	0.0313259
Mdar_rnd-1_family-67_unconfirmed	1792	0.0389912
Mdar_rnd-1_family-70	316	0.0324846
Mdar_rnd-1_family-74	1772	0.104806
Mdar_rnd-1_family-79	1341	0.0362781
Mdar_rnd-1_family-80_inc	31	0.120567
Mdar_rnd-1_family-83_inc	367	0.0927498
Mdar_rnd-2_family-174_inc	71	0.104132
Mdar_rnd-2_family-5_unconfirmed	550	0.0211736
Mdar_rnd-2_family-94_inc	158	0.849231
Mdar_rnd-3_family-101_s_0_inc	48	0.019802
Mdar_rnd-3_family-148	48	0.0437158
Mdar_rnd-3_family-164_inc	517	0.025641
Mdar_rnd-3_family-187	111	0.056244
Mdar_rnd-3_family-200_inc	349	0.668731
Mdar_rnd-3_family-435_inc	78	0.0645161
Mdar_rnd-3_family-72	34	0.146739
Mdar_rnd-3_family-83	195	0.131509
Mdar_rnd-3_family-91_s_1_inc	40	0.102564
Mdar_rnd-4_family-1040_inc	106	0.432243
Mdar_rnd-4_family-121_inc	68	0.0662651
Mdar_rnd-4_family-132_s_2	57	0.522777
Mdar_rnd-4_family-157	300	0.271047
Mdar_rnd-4_family-1657_inc	1466	0.0459668
Mdar_rnd-4_family-1678_inc	1037	0.133333
Mdar_rnd-4_family-1766	348	0.0667421
Mdar_rnd-4_family-2180_s_1_unconfirmed	2620	0.0303057
Mdar_rnd-4_family-2180_s_2	1063	0.0355119
Mdar_rnd-4_family-2186_inc	513	0.0232713
Mdar_rnd-4_family-2426_s_1_s_2_inc	2532	0.0262391
Mdar_rnd-4_family-257_inc	59	0.0966387
Mdar_rnd-4_family-299_inc	138	0.04426
Mdar_rnd-4_family-3164	42	0.149306
Mdar_rnd-4_family-3370	856	0.0490771
Mdar_rnd-4_family-393_inc	43	0.0258065
Mdar_rnd-4_family-441_inc	1692	0.0695471
Mdar_rnd-4_family-609_inc	4271	0.0529062
Mdar_rnd-4_family-618	1157	0.0479866
Mdar_rnd-4_family-64	298	0.0237902
Mdar_rnd-4_family-705	1013	0.0375458
Mdar_rnd-4_family-753_unconfirmed	170	0.0165441
Mdar_rnd-4_family-782_inc	29	0.552941
Mdar_rnd-4_family-806_inc	44	0.637097
Mdar_rnd-4_family-819_s_1_inc	47	0.129707
Mdar_rnd-4_family-914_inc	37	0.497093
Mdar_rnd-4_family-951	41	0.200717
Mdar_rnd-4_family-96_inc	307	0.358515
Mdar_rnd-5_family-1002_unconfirmed	1337	0.0263562
Mdar_rnd-5_family-1011_inc	152	0.0113208
Mdar_rnd-5_family-10126_inc	25	0.0347826
Mdar_rnd-5_family-103	59	0.0428571
Mdar_rnd-5_family-1117	1727	0.158857
Mdar_rnd-5_family-1186	73	0.124365
Mdar_rnd-5_family-12496_inc	2001	0.0378724
Mdar_rnd-5_family-1255_unconfirmed	1771	0.0413761
Mdar_rnd-5_family-127_s_2	704	0.0504484
Mdar_rnd-5_family-1379_s_2	1092	0.0336103
Mdar_rnd-5_family-1459	658	0.0285714
Mdar_rnd-5_family-1524_inc	59	0.768293
Mdar_rnd-5_family-15485_inc	41	0.724638
Mdar_rnd-5_family-1703_inc	73	0.198381
Mdar_rnd-5_family-1707_s_1	686	0.0842767
Mdar_rnd-5_family-1707_s_2	888	0.141393
Mdar_rnd-5_family-1710	687	0.0274194
Mdar_rnd-5_family-1728	1048	0.035855
Mdar_rnd-5_family-1808_inc	127	0.0759754
Mdar_rnd-5_family-1844_s_1	595	0.121818
Mdar_rnd-5_family-1846_s_2	643	0.0257069
Mdar_rnd-5_family-1883_inc	654	0.102472
Mdar_rnd-5_family-19_inc	55	0.0471698
Mdar_rnd-5_family-2012_inc	903	0.0474289
Mdar_rnd-5_family-2103	1154	0.162777
Mdar_rnd-5_family-2190	930	0.0411011
Mdar_rnd-5_family-2205_inc	704	0.133136
Mdar_rnd-5_family-2210_inc	24	0.0333333
Mdar_rnd-5_family-2312_inc	43	0.569444
Mdar_rnd-5_family-2321	271	0.0613811
Mdar_rnd-5_family-241_unconfirmed	759	0.0535812
Mdar_rnd-5_family-2485	963	0.0606223
Mdar_rnd-5_family-2524_inc	1073	0.167129
Mdar_rnd-5_family-2621	864	0.0716126
Mdar_rnd-5_family-2629	1072	0.0831461
Mdar_rnd-5_family-2751_inc	17	0.0583333
Mdar_rnd-5_family-2767	1983	0.0322522
Mdar_rnd-5_family-2769_s_1	646	0.0288698
Mdar_rnd-5_family-2833_unconfirmed	993	0.0601952
Mdar_rnd-5_family-2943	293	0.271555
Mdar_rnd-5_family-2980	1234	0.0734908
Mdar_rnd-5_family-316_inc	1700	0.0740192
Mdar_rnd-5_family-3278	1557	0.0292734
Mdar_rnd-5_family-3467	430	0.0660502
Mdar_rnd-5_family-35	680	0.023374
Mdar_rnd-5_family-360_inc	50	0.418605
Mdar_rnd-5_family-362	405	0.0753341
Mdar_rnd-5_family-3679	1183	0.0281768
Mdar_rnd-5_family-3689_s_1_s_1_unconfirmed	317	0.0184783
Mdar_rnd-5_family-3879	1358	0.0345719
Mdar_rnd-5_family-3969_unconfirmed	1664	0.0337006
Mdar_rnd-5_family-3973	612	0.024016
Mdar_rnd-5_family-4036_s_2	1459	0.0328804
Mdar_rnd-5_family-4167_inc	17	0.097561
Mdar_rnd-5_family-4211_s_3_inc	1035	0.0221311
Mdar_rnd-5_family-4212_s_2	1126	0.0306247
Mdar_rnd-5_family-4552_s_2_inc	975	0.0377616
Mdar_rnd-5_family-4553_s_2_inc	1629	0.0197309
Mdar_rnd-5_family-482	2173	0.0524945
Mdar_rnd-5_family-4850_unconfirmed	1077	0.0245131
Mdar_rnd-5_family-487_inc	42	0.04
Mdar_rnd-5_family-5_inc	32	0.0363636
Mdar_rnd-5_family-5029_s_2_unconfirmed	577	0.0368764
Mdar_rnd-5_family-5178	1959	0.0394504
Mdar_rnd-5_family-5983	170	0.0273423
Mdar_rnd-5_family-620	723	0.0295858
Mdar_rnd-5_family-622	1580	0.0345353
Mdar_rnd-5_family-628_s_2_s_1_s_2	922	0.025731
Mdar_rnd-5_family-633_s_2_s_3	825	0.0382231
Mdar_rnd-5_family-6518_inc	61	0.0714286
Mdar_rnd-5_family-6833_inc	3302	0.037895
Mdar_rnd-5_family-6977	765	0.0410542
Mdar_rnd-5_family-699_unconfirmed	1563	0.0468456
Mdar_rnd-5_family-7020_inc	236	0.416667
Mdar_rnd-5_family-7084_s_2_s_1_s_2_unconfirmed	646	0.0280992
Mdar_rnd-5_family-7084_s_2_s_2_unconfirmed	379	0.016632
Mdar_rnd-5_family-7663_inc	102	0.76699
Mdar_rnd-5_family-809_unconfirmed	732	0.0421534
Mdar_rnd-5_family-8114_inc	56	0.0868167
Mdar_rnd-5_family-818_inc	1737	0.0724178
Mdar_rnd-5_family-8335_unconfirmed	425	0.0606436
Mdar_rnd-5_family-8627	727	0.0818584
Mdar_rnd-5_family-945_s_1	1614	0.0341778
Mdar_rnd-5_family-997	71	0.0527241
Odon_ltr-1_family-101_inc	1364	0.0402913
Odon_ltr-1_family-103_inc	388	0.0439716
Odon_ltr-1_family-104_inc	4965	0.00958685
Odon_ltr-1_family-106	86	0.0956522
Odon_ltr-1_family-111_inc	438	0.332611
Odon_ltr-1_family-117_inc	11478	0.012045
Odon_ltr-1_family-123_s_1_inc	356	0.218944
Odon_ltr-1_family-123_s_2_inc	562	0.139671
Odon_ltr-1_family-13_s_2_inc	1094	0.051265
Odon_ltr-1_family-21_inc	210	0.24654
Odon_ltr-1_family-23_inc	1337	0.00773256
Odon_ltr-1_family-25_inc	9	0.886364
Odon_ltr-1_family-26_s_2_s_2_inc	699	0.11495
Odon_ltr-1_family-28_s_1	44	0.261241
Odon_ltr-1_family-30_inc	615	0.146094
Odon_ltr-1_family-32_inc	40	0.55268
Odon_ltr-1_family-34_inc	1024	0.0182342
Odon_ltr-1_family-35_inc	4276	0.0287244
Odon_ltr-1_family-37_s_2_inc	59	0.0365854
Odon_ltr-1_family-4_inc	2147	0.0552562
Odon_ltr-1_family-43_inc	17	0.327488
Odon_ltr-1_family-50_inc	147	0.0197368
Odon_ltr-1_family-53	33	0.121167
Odon_ltr-1_family-54_inc	2718	0.0129355
Odon_ltr-1_family-55_inc	808	0.0289314
Odon_ltr-1_family-58_s_1_inc	222	0.130241
Odon_ltr-1_family-58_s_2_inc	405	0.270916
Odon_ltr-1_family-6_inc	23	0.698933
Odon_ltr-1_family-65_s_1_inc	242	0.486747
Odon_ltr-1_family-67_inc	1418	0.0335614
Odon_ltr-1_family-69_inc	600	0.00691563
Odon_ltr-1_family-75_inc	331	0.0587361
Odon_ltr-1_family-79	768	0.0403023
Odon_ltr-1_family-81_inc	65	0.00221484
Odon_ltr-1_family-83	100	0.095057
Odon_ltr-1_family-85_inc	7222	0.0109076
Odon_ltr-1_family-88_inc	455	0.144022
Odon_ltr-1_family-91_inc	884	0.182628
Odon_ltr-1_family-95_inc	297	0.0213333
Odon_rnd-1_family-100_unconfirmed	81	0.182004
Odon_rnd-1_family-104	4097	0.090612
Odon_rnd-1_family-121_s_1_s_0	27	0.596059
Odon_rnd-1_family-121_s_1_s_2	619	0.0331844
Odon_rnd-1_family-125_unconfirmed	1948	0.0352371
Odon_rnd-1_family-126	1132	0.0393568
Odon_rnd-1_family-129_s_0	45	0.117647
Odon_rnd-1_family-129_s_2_unconfirmed	350	0.00351137
Odon_rnd-1_family-134_unconfirmed	1515	0.0347013
Odon_rnd-1_family-136_s_1	1837	0.0539826
Odon_rnd-1_family-141_inc	177	0.691176
Odon_rnd-1_family-143_s_2_inc	969	0.20446
Odon_rnd-1_family-145	1400	0.00270474
Odon_rnd-1_family-150_s_1_unconfirmed	448	0.0471607
Odon_rnd-1_family-150_s_2	187	0.0248447
Odon_rnd-1_family-156	285	0.0695876
Odon_rnd-1_family-16	3195	0.0189513
Odon_rnd-1_family-170_unconfirmed	239	0.556623
Odon_rnd-1_family-173	658	0.0140968
Odon_rnd-1_family-178	63	0.213383
Odon_rnd-1_family-185_s_1_unconfirmed	57	0.0507246
Odon_rnd-1_family-185_s_4	694	0.027611
Odon_rnd-1_family-195	772	0.0798969
Odon_rnd-1_family-199_s_1	1145	0.0710309
Odon_rnd-1_family-204	323	0.0152964
Odon_rnd-1_family-207	199	0.162291
Odon_rnd-1_family-208_s_1	123	0.4352
Odon_rnd-1_family-218_s_0	788	0.202693
Odon_rnd-1_family-218_s_2	97	0.201754
Odon_rnd-1_family-226_s_1	1158	0.143594
Odon_rnd-1_family-226_s_2	232	0.0174442
Odon_rnd-1_family-228_s_1	382	0.0237826
Odon_rnd-1_family-233_s_2_inc	107	0.110425
Odon_rnd-1_family-241_s_2_s_1_s_1	437	0.121115
Odon_rnd-1_family-243_unconfirmed	59	0.177548
Odon_rnd-1_family-245_inc	163	0.10472
Odon_rnd-1_family-249_s_2	302	0.137168
Odon_rnd-1_family-251	38	0.0798526
Odon_rnd-1_family-252_s_3	1443	0.0697257
Odon_rnd-1_family-253_inc	760	0.0682483
Odon_rnd-1_family-254_unconfirmed	162	0.00166251
Odon_rnd-1_family-257_unconfirmed	1311	0.0295526
Odon_rnd-1_family-262	167	0.177419
Odon_rnd-1_family-263_s_2	93	0.568402
Odon_rnd-1_family-268_s_2	77	0.00406339
Odon_rnd-1_family-285	107	0.127527
Odon_rnd-1_family-288_s_2	303	0.0789474
Odon_rnd-1_family-289_s_1_inc	595	0.0838562
Odon_rnd-1_family-298_s_1	284	0.238095
Odon_rnd-1_family-3	7370	0.129878
Odon_rnd-1_family-308	3701	0.0432607
Odon_rnd-1_family-309_s_1	85	0.155056
Odon_rnd-1_family-320_inc	279	0.104824
Odon_rnd-1_family-322_inc	15	0.615953
Odon_rnd-1_family-323_s_2	381	0.0894915
Odon_rnd-1_family-324_inc	12	0.533569
Odon_rnd-1_family-326	66	0.0748899
Odon_rnd-1_family-327_inc	68	0.345937
Odon_rnd-1_family-340_s_1	28	0.0651341
Odon_rnd-1_family-343_s_3	490	0.0452454
Odon_rnd-1_family-344	21	0.754717
Odon_rnd-1_family-347_s_1_inc	2583	0.0427205
Odon_rnd-1_family-347_s_2	306	0.106764
Odon_rnd-1_family-360_s_1	1162	0.0850602
Odon_rnd-1_family-362	380	0.0460094
Odon_rnd-1_family-364_s_1_s_1	298	0.132046
Odon_rnd-1_family-367	2059	0.0782811
Odon_rnd-1_family-375_s_2	126	0.226623
Odon_rnd-1_family-385	522	0.566372
Odon_rnd-1_family-389_s_2_s_2	172	0.16816
Odon_rnd-1_family-400_s_1_s_2	96	0.554852
Odon_rnd-1_family-402	44	0.372549
Odon_rnd-1_family-403_s_1_s_1_inc	489	0.0710204
Odon_rnd-1_family-403_s_2_s_0	91	0.0250972
Odon_rnd-1_family-417_s_2_inc	143	0.455008
Odon_rnd-1_family-419_inc	130	0.455275
Odon_rnd-1_family-420	1613	0.0493863
Odon_rnd-1_family-421_s_0_s_1	107	0.000945477
Odon_rnd-1_family-421_s_2_unconfirmed	93	0.0257392
Odon_rnd-1_family-428_s_2	639	0.135203
Odon_rnd-1_family-430_unconfirmed	91	0.0387097
Odon_rnd-1_family-431_s_0_s_2_inc	224	0.139706
Odon_rnd-1_family-431_s_3_inc	344	0.114286
Odon_rnd-1_family-436_s_0_inc	830	0.082118
Odon_rnd-1_family-440_s_2_s_1	368	0.0461797
Odon_rnd-1_family-444_s_1_s_2	1865	0.0295796
Odon_rnd-1_family-448_unconfirmed	500	0.0312881
Odon_rnd-1_family-452_s_2	716	0.0505051
Odon_rnd-1_family-453_s_1_s_1	192	0.00296736
Odon_rnd-1_family-454_s_2_unconfirmed	344	0.0451613
Odon_rnd-1_family-455	9	0.148515
Odon_rnd-1_family-456_s_0	75	0.028
Odon_rnd-1_family-456_s_1	1278	0.0622732
Odon_rnd-1_family-456_s_2	474	0.369628
Odon_rnd-1_family-457_s_0_s_1	1873	0.154967
Odon_rnd-1_family-457_s_1	374	0.0306748
Odon_rnd-1_family-459_s_1_s_2	366	0.157305
Odon_rnd-1_family-462_inc	232	0.0590433
Odon_rnd-1_family-463	745	0.0161223
Odon_rnd-1_family-466	92	0.0222985
Odon_rnd-1_family-469_s_1_unconfirmed	118	0.131915
Odon_rnd-1_family-476_s_1_s_3	653	0.079257
Odon_rnd-1_family-476_s_2	341	0.104068
Odon_rnd-1_family-479	31	0.542094
Odon_rnd-1_family-484	574	0.0673381
Odon_rnd-1_family-487_inc	583	0.222951
Odon_rnd-1_family-496	58	0.0286458
Odon_rnd-1_family-498_inc	71	0.618255
Odon_rnd-1_family-501	53	0.781829
Odon_rnd-1_family-509_s_1	227	0.486191
Odon_rnd-1_family-509_s_2	517	0.164573
Odon_rnd-1_family-516_s_3	353	0.111576
Odon_rnd-1_family-520_s_1_s_2_inc	440	0.125084
Odon_rnd-1_family-520_s_2_inc	1716	0.0432236
Odon_rnd-1_family-521_s_0_inc	167	0.450904
Odon_rnd-1_family-521_s_1_inc	213	0.0810586
Odon_rnd-1_family-521_s_2_inc	525	0.0932384
Odon_rnd-1_family-526_s_2	588	0.0864094
Odon_rnd-1_family-536_s_1_s_1	112	0.365194
Odon_rnd-1_family-536_s_2_inc	325	0.160788
Odon_rnd-1_family-538_s_1_s_1_s_2	355	0.138745
Odon_rnd-1_family-538_s_2	468	0.0523104
Odon_rnd-1_family-541	42	0.0264706
Odon_rnd-1_family-543	715	0.0200339
Odon_rnd-1_family-551	389	0.363199
Odon_rnd-1_family-554_s_2	667	0.244618
Odon_rnd-1_family-555_s_2	248	0.0323974
Odon_rnd-1_family-555_s_4	503	0.194444
Odon_rnd-1_family-558	251	0.141558
Odon_rnd-1_family-560	525	0.582483
Odon_rnd-1_family-561	444	0.348477
Odon_rnd-1_family-563_s_1	158	0.604015
Odon_rnd-1_family-565	17	0.00392157
Odon_rnd-1_family-572_s_1_s_1	189	0.250678
Odon_rnd-1_family-578_s_1_unconfirmed	719	0.0233312
Odon_rnd-1_family-586_s_3_inc	248	0.179908
Odon_rnd-1_family-60	398	0.0784693
Odon_rnd-1_family-65_s_0	1515	0.0299252
Odon_rnd-1_family-65_s_1	1318	0.012844
Odon_rnd-1_family-69_inc	949	0.0535954
Odon_rnd-1_family-73_s_1	92	0.0390335
Odon_rnd-1_family-91_s_2	466	0.104632
Odon_rnd-1_family-95_s_2_s_2	473	0.350196
Odon_rnd-1_family-97	594	0.247261
Odon_rnd-3_family-1538_s_1_s_1_inc	285	0.432785
Odon_rnd-3_family-310	539	0.112233
Odon_rnd-4_family-101_s_0_s_2_unconfirmed	570	0.589582
Odon_rnd-4_family-102	523	0.381913
Odon_rnd-4_family-1166	224	0.0999782
Odon_rnd-4_family-1221_inc	21	0.321637
Odon_rnd-4_family-1285_s_1	190	0.229206
Odon_rnd-4_family-1333_s_2	515	0.266079
Odon_rnd-4_family-1363_inc	41	0.0623377
Odon_rnd-4_family-1385_unconfirmed	300	0.0276745
Odon_rnd-4_family-141_inc	340	0.281412
Odon_rnd-4_family-1416	37	0.232905
Odon_rnd-4_family-1456_s_1	389	0.0540816
Odon_rnd-4_family-149_s_4	639	0.192402
Odon_rnd-4_family-1536_s_2_s_2	441	0.306397
Odon_rnd-4_family-1536_s_3_s_1	558	0.0931403
Odon_rnd-4_family-1541	1283	0.0898443
Odon_rnd-4_family-1544_s_2	779	0.08845
Odon_rnd-4_family-1547	787	0.0988185
Odon_rnd-4_family-160_inc	38	0.426357
Odon_rnd-4_family-175	3168	0.016679
Odon_rnd-4_family-184_inc	157	0.0539745
Odon_rnd-4_family-1900_inc	954	0.0599733
Odon_rnd-4_family-191_inc	612	0.0717054
Odon_rnd-4_family-2004_inc	219	0.13604
Odon_rnd-4_family-2051_unconfirmed	862	0.0403938
Odon_rnd-4_family-2109_unconfirmed	651	0.108018
Odon_rnd-4_family-2149	160	0.375783
Odon_rnd-4_family-215	175	0.0947541
Odon_rnd-4_family-2151	55	0.51952
Odon_rnd-4_family-2152	301	0.699372
Odon_rnd-4_family-2264	287	0.0274321
Odon_rnd-4_family-2267_s_1_s_2_s_2	107	0.252992
Odon_rnd-4_family-2290_unconfirmed	274	0.00439367
Odon_rnd-4_family-2329_s_2_s_2	46	0.565632
Odon_rnd-4_family-233_inc	715	0.0466488
Odon_rnd-4_family-2344	222	0.157807
Odon_rnd-4_family-2346_s_0_s_2	844	0.0324809
Odon_rnd-4_family-2346_s_1	731	0.213473
Odon_rnd-4_family-2398_s_2	263	0.145985
Odon_rnd-4_family-2439	39	0.35989
Odon_rnd-4_family-2460_s_2	431	0.132619
Odon_rnd-4_family-2505_unconfirmed	312	0.101366
Odon_rnd-4_family-2556_unconfirmed	149	0.3498
Odon_rnd-4_family-265	481	0.152379
Odon_rnd-4_family-2658_s_1_s_1_inc	795	0.124813
Odon_rnd-4_family-2658_s_1_s_2_inc	861	0.104886
Odon_rnd-4_family-2658_s_2	190	0.25641
Odon_rnd-4_family-266_inc	45	0.2625
Odon_rnd-4_family-267	2558	0.0861779
Odon_rnd-4_family-2851	413	0.364294
Odon_rnd-4_family-2894_s_2_inc	129	0.693836
Odon_rnd-4_family-3211_inc	4112	0.0873535
Odon_rnd-4_family-3243_inc	248	0.323238
Odon_rnd-4_family-3391	38	0.550926
Odon_rnd-4_family-3493	623	0.00942902
Odon_rnd-4_family-3758	354	0.0564867
Odon_rnd-4_family-4012_inc	169	0.783448
Odon_rnd-4_family-41_inc	216	0.458791
Odon_rnd-4_family-412_s_1	600	0.201791
Odon_rnd-4_family-4124_s_2_s_1	148	0.414414
Odon_rnd-4_family-4152	12	0.779874
Odon_rnd-4_family-4654_inc	293	0.240392
Odon_rnd-4_family-48_inc	62	0.180952
Odon_rnd-4_family-4849_s_1_inc	268	0.00442478
Odon_rnd-4_family-4849_s_2_inc	850	0.0123874
Odon_rnd-4_family-515_unconfirmed	625	0.0118605
Odon_rnd-4_family-538_s_1_s_1_inc	713	0.0498507
Odon_rnd-4_family-54	1108	0.23658
Odon_rnd-4_family-568_s_2_s_1	652	0.0407
Odon_rnd-4_family-62	267	0.059985
Odon_rnd-4_family-676	133	0.0969667
Odon_rnd-4_family-687_inc	46	0.327869
Odon_rnd-4_family-706	305	0.0258273
Odon_rnd-4_family-763	634	0.0759152
Odon_rnd-4_family-800_s_0_s_2	238	0.0808511
Odon_rnd-4_family-800_s_0_s_3_unconfirmed	110	0.479522
Odon_rnd-4_family-800_s_3	379	0.155502
Odon_rnd-4_family-838_unconfirmed	240	0.0237389
Odon_rnd-4_family-839_inc	330	0.310563
Odon_rnd-4_family-914_unconfirmed	115	0.343641
Odon_rnd-4_family-95	377	0.141605
Odon_rnd-5_family-10054_s_1	163	0.713069
Odon_rnd-5_family-10055	377	0.551275
Odon_rnd-5_family-1007_s_1_s_1_inc	952	0.0321821
Odon_rnd-5_family-101_s_1_s_1	862	0.280292
Odon_rnd-5_family-101_s_1_s_2	372	0.236629
Odon_rnd-5_family-101_s_1_s_3	595	0.0933408
Odon_rnd-5_family-1055_inc	71	0.0500317
Odon_rnd-5_family-10607	460	0.412825
Odon_rnd-5_family-10648_inc	646	0.577361
Odon_rnd-5_family-1076_inc	48	0.0986842
Odon_rnd-5_family-109	135	0.0502415
Odon_rnd-5_family-1091_unconfirmed	2256	0.68505
Odon_rnd-5_family-1093_s_1_s_0	42	0.716505
Odon_rnd-5_family-1107_inc	112	0.0767918
Odon_rnd-5_family-1131	95	0.056366
Odon_rnd-5_family-11367	75	0.0583419
Odon_rnd-5_family-1143_unconfirmed	1896	0.115437
Odon_rnd-5_family-11435_s_1	906	0.0765101
Odon_rnd-5_family-11435_s_2	519	0.0133333
Odon_rnd-5_family-11589_inc	28	0.183548
Odon_rnd-5_family-1197_inc	467	0.0276764
Odon_rnd-5_family-1198_s_3_unconfirmed	1379	0.108447
Odon_rnd-5_family-1200	438	0.562207
Odon_rnd-5_family-1211_s_1_inc	5337	0.0490732
Odon_rnd-5_family-1211_s_2_inc	1342	0.132585
Odon_rnd-5_family-1232_inc	178	0.0391557
Odon_rnd-5_family-12517_s_1	571	0.438645
Odon_rnd-5_family-12517_s_2_s_1	35	0.669935
Odon_rnd-5_family-1253	335	0.145475
Odon_rnd-5_family-126_s_2_unconfirmed	634	0.0111111
Odon_rnd-5_family-127	63	0.46507
Odon_rnd-5_family-130_s_1_inc	2444	0.0274089
Odon_rnd-5_family-130_s_2_inc	309	0.0478548
Odon_rnd-5_family-13017_inc	403	0.186692
Odon_rnd-5_family-13322_s_1_unconfirmed	217	0.0451745
Odon_rnd-5_family-13322_s_2	821	0.0717629
Odon_rnd-5_family-1339	729	0.168976
Odon_rnd-5_family-1345	111	0.128855
Odon_rnd-5_family-1346_inc	2352	0.0688035
Odon_rnd-5_family-13624_s_4	258	0.538074
Odon_rnd-5_family-1395	1437	0.157644
Odon_rnd-5_family-1397_inc	33	0.117949
Odon_rnd-5_family-1419	57	0.0120672
Odon_rnd-5_family-14277_unconfirmed	75	0.559603
Odon_rnd-5_family-1456_inc	1406	0.118753
Odon_rnd-5_family-14886_inc	82	0.33125
Odon_rnd-5_family-149_s_1_s_1	225	0.0701694
Odon_rnd-5_family-149_s_1_s_3	80	0.129875
Odon_rnd-5_family-1491_s_1	187	0.0494983
Odon_rnd-5_family-1491_s_2	2162	0.0200959
Odon_rnd-5_family-1493_s_0	619	0.0512528
Odon_rnd-5_family-1494_s_1	196	0.0668524
Odon_rnd-5_family-1494_s_2	359	0.308463
Odon_rnd-5_family-150_s_3	236	0.393162
Odon_rnd-5_family-1520	1270	0.0149416
Odon_rnd-5_family-1526_s_0	38	0.227872
Odon_rnd-5_family-153_s_1	188	0.0126263
Odon_rnd-5_family-1542_inc	137	0.00880503
Odon_rnd-5_family-1552_inc	829	0.107124
Odon_rnd-5_family-1560_s_1	408	0.0286236
Odon_rnd-5_family-1560_s_2_s_1_unconfirmed	176	0.0147256
Odon_rnd-5_family-15827_unconfirmed	59	0.360515
Odon_rnd-5_family-1611_inc	157	0.0555947
Odon_rnd-5_family-1629	22	0.366279
Odon_rnd-5_family-1638_s_2_inc	354	0.0420851
Odon_rnd-5_family-1650	2085	0.173415
Odon_rnd-5_family-1757_s_1_s_1	581	0.106897
Odon_rnd-5_family-1757_s_1_s_2	681	0.0403564
Odon_rnd-5_family-1768	687	0.0750129
Odon_rnd-5_family-1783_s_1_s_1	1369	0.207416
Odon_rnd-5_family-1796	2935	0.124769
Odon_rnd-5_family-1820	13	0.0545455
Odon_rnd-5_family-185_s_1_inc	1336	0.0651977
Odon_rnd-5_family-1972_s_0	613	0.025
Odon_rnd-5_family-1972_s_1	364	0.00757576
Odon_rnd-5_family-2006_s_2	218	0.017341
Odon_rnd-5_family-2080_s_2_s_1	60	0
Odon_rnd-5_family-2103	21	0.134113
Odon_rnd-5_family-2201	110	0.0277551
Odon_rnd-5_family-22060	123	0.0203735
Odon_rnd-5_family-2217	193	0.163636
Odon_rnd-5_family-228_inc	94	0.132686
Odon_rnd-5_family-2403_inc	97	0.0873786
Odon_rnd-5_family-244_inc	112	0.34252
Odon_rnd-5_family-2488_s_1_s_1_unconfirmed	480	0.218464
Odon_rnd-5_family-2505_inc	90	0.131693
Odon_rnd-5_family-2506	721	0.0163242
Odon_rnd-5_family-2541	333	0.070967
Odon_rnd-5_family-2542	220	0.096831
Odon_rnd-5_family-2545_s_2_s_2_s_1_unconfirmed	459	0.0467053
Odon_rnd-5_family-262_inc	25	0.012987
Odon_rnd-5_family-270_unconfirmed	72	0.256818
Odon_rnd-5_family-2768_inc	121	0.0730088
Odon_rnd-5_family-2825_inc	138	0.321361
Odon_rnd-5_family-2836_s_1	108	0.0982143
Odon_rnd-5_family-2837_s_1	42	0.0167598
Odon_rnd-5_family-2848_inc	757	0.0108401
Odon_rnd-5_family-2867	109	0.102215
Odon_rnd-5_family-2868_inc	145	0.0293123
Odon_rnd-5_family-2875	616	0.0420694
Odon_rnd-5_family-2882	492	0.0293333
Odon_rnd-5_family-2883	640	0.0244284
Odon_rnd-5_family-2921	43	0.517483
Odon_rnd-5_family-2931_s_1_s_2	107	0.00274725
Odon_rnd-5_family-2931_s_2_s_1_unconfirmed	474	0.0146092
Odon_rnd-5_family-2931_s_3	229	0.179257
Odon_rnd-5_family-2938_inc	187	0.315427
Odon_rnd-5_family-2940	1199	0.0483571
Odon_rnd-5_family-2943_s_2	286	0.0914701
Odon_rnd-5_family-2945_inc	398	0.490103
Odon_rnd-5_family-3048	19	0
Odon_rnd-5_family-3142_inc	173	0.0429836
Odon_rnd-5_family-3228_s_1_s_1	309	0.0255265
Odon_rnd-5_family-3234	121	0.775416
Odon_rnd-5_family-3377_inc	1895	0.162185
Odon_rnd-5_family-3391	107	0.0642857
Odon_rnd-5_family-3497_inc	17	0.17931
Odon_rnd-5_family-3668	4043	0.02463
Odon_rnd-5_family-3705_s_1	1312	0.0564408
Odon_rnd-5_family-3821	200	0.133139
Odon_rnd-5_family-386	27	0.0498915
Odon_rnd-5_family-3884	110	0.284615
Odon_rnd-5_family-398_inc	75	0.652733
Odon_rnd-5_family-401	730	0.30527
Odon_rnd-5_family-4047_s_1_s_1	659	0.152921
Odon_rnd-5_family-4053_unconfirmed	460	0.0262225
Odon_rnd-5_family-4186_s_1	331	0.0931459
Odon_rnd-5_family-4205_s_0_s_0	123	0.021843
Odon_rnd-5_family-4205_s_1_s_2	490	0.0255403
Odon_rnd-5_family-4208_s_1	370	0.0443491
Odon_rnd-5_family-4233	224	0.225532
Odon_rnd-5_family-427_inc	307	0.0833333
Odon_rnd-5_family-4274_s_2	54	0.564048
Odon_rnd-5_family-4315	97	0.413399
Odon_rnd-5_family-4370_s_2_s_3_unconfirmed	147	0.0694239
Odon_rnd-5_family-455_inc	129	0.126808
Odon_rnd-5_family-4645_unconfirmed	25	0.080402
Odon_rnd-5_family-4648_s_1_s_0	225	0.0348048
Odon_rnd-5_family-4648_s_3_inc	2915	0.042119
Odon_rnd-5_family-4769_s_2	89	0.0748254
Odon_rnd-5_family-4804	27	0.303136
Odon_rnd-5_family-4894	160	0.0446194
Odon_rnd-5_family-4910_inc	1974	0.161444
Odon_rnd-5_family-4914	717	0.145847
Odon_rnd-5_family-495_s_2	430	0.105128
Odon_rnd-5_family-4974_unconfirmed	29	0.555556
Odon_rnd-5_family-5010_s_1_unconfirmed	553	0.00969766
Odon_rnd-5_family-5011_s_1	478	0.0255064
Odon_rnd-5_family-5014_s_2	597	0.0238405
Odon_rnd-5_family-502_s_0	2002	0.0872038
Odon_rnd-5_family-5041	576	0.15944
Odon_rnd-5_family-5127	25	0.107317
Odon_rnd-5_family-5159_s_2	63	0.00987654
Odon_rnd-5_family-5183	87	0.228209
Odon_rnd-5_family-524_s_1	52	0
Odon_rnd-5_family-5277	977	0.180218
Odon_rnd-5_family-5427_inc	1966	0.0723896
Odon_rnd-5_family-559_inc	41	0.0128535
Odon_rnd-5_family-5622	115	0.183256
Odon_rnd-5_family-5628_inc	163	0.178571
Odon_rnd-5_family-5662	28	0.0191388
Odon_rnd-5_family-5663_unconfirmed	670	0.16386
Odon_rnd-5_family-5824_s_1	88	0.205017
Odon_rnd-5_family-5824_s_2_unconfirmed	4518	0.0831978
Odon_rnd-5_family-5895_inc	437	0.29862
Odon_rnd-5_family-5933_inc	48	0.00903614
Odon_rnd-5_family-5991_unconfirmed	526	0.774076
Odon_rnd-5_family-5996_unconfirmed	1409	0.0652938
Odon_rnd-5_family-6036	14	0.0819672
Odon_rnd-5_family-6278	394	0.0131796
Odon_rnd-5_family-6338_inc	76	0.025923
Odon_rnd-5_family-6347_inc	869	0.0517677
Odon_rnd-5_family-6354_s_1_s_2	610	0.1036
Odon_rnd-5_family-6391_s_1	188	0.534014
Odon_rnd-5_family-6391_s_2	72	0.54087
Odon_rnd-5_family-646_unconfirmed	122	0.0124081
Odon_rnd-5_family-6506_inc	592	0.0407879
Odon_rnd-5_family-6656	891	0.33339
Odon_rnd-5_family-666_s_1	124	0.0505821
Odon_rnd-5_family-6791	59	0.375706
Odon_rnd-5_family-680	136	0.0458275
Odon_rnd-5_family-6829	111	0.0165913
Odon_rnd-5_family-684	79	0.329381
Odon_rnd-5_family-685_inc	14	0.121622
Odon_rnd-5_family-6867_s_1_s_2	632	0.0440335
Odon_rnd-5_family-6906_inc	77	0.628169
Odon_rnd-5_family-6930_inc	434	0.269271
Odon_rnd-5_family-6964_inc	180	0.0608365
Odon_rnd-5_family-6975_s_0	397	0.0500569
Odon_rnd-5_family-6975_s_1_s_0_unconfirmed	55	0.0111111
Odon_rnd-5_family-702_inc	98	0.0103503
Odon_rnd-5_family-705_s_3_unconfirmed	473	0.0183357
Odon_rnd-5_family-705_s_4	595	0.019368
Odon_rnd-5_family-7089	88	0.430622
Odon_rnd-5_family-7110_s_1	46	0.706282
Odon_rnd-5_family-7110_s_2	556	0.141076
Odon_rnd-5_family-7338_inc	41	0.18677
Odon_rnd-5_family-7462_s_0_s_0	11	0.338462
Odon_rnd-5_family-7462_s_0_s_1	43	0.592885
Odon_rnd-5_family-7462_s_2_s_1	936	0.131726
Odon_rnd-5_family-7463_s_2	64	0.648029
Odon_rnd-5_family-766_inc	769	0.0423729
Odon_rnd-5_family-772_inc	56	0.00917874
Odon_rnd-5_family-778_inc	715	0.0637755
Odon_rnd-5_family-7898	233	0.161517
Odon_rnd-5_family-79_inc	14	0.03125
Odon_rnd-5_family-7974_inc	74	0.122066
Odon_rnd-5_family-8001_inc	96	0.0368932
Odon_rnd-5_family-8042	223	0.0258765
Odon_rnd-5_family-8139_inc	148	0.0544994
Odon_rnd-5_family-8170_s_2_inc	173	0.144
Odon_rnd-5_family-8172	670	0.0517711
Odon_rnd-5_family-8173_s_1_s_2	861	0.0630923
Odon_rnd-5_family-8189_s_0	54	0.828343
Odon_rnd-5_family-8573	490	0.185774
Odon_rnd-5_family-858	403	0.0400184
Odon_rnd-5_family-8759_s_1_inc	1802	0.0191451
Odon_rnd-5_family-879_inc	21	0.488372
Odon_rnd-5_family-8842_inc	11	0.192308
Odon_rnd-5_family-8885	175	0.158598
Odon_rnd-5_family-893_inc	40	0.698718
Odon_rnd-5_family-9038_s_2	36	0.160714
Odon_rnd-5_family-9090	326	0.310123
Odon_rnd-5_family-917_s_1	883	0.273306
Odon_rnd-5_family-923	132	0.206076
Odon_rnd-5_family-929_inc	700	0.237191
Odon_rnd-5_family-9461	64	0.0978916
Odon_rnd-5_family-9514_s_3	385	0.111977
Odon_rnd-5_family-963_inc	57	0.274827
Odon_rnd-5_family-9656	53	0.52619
Odon_rnd-5_family-9819_s_2	960	0.00952587
Odon_rnd-5_family-9857	134	0.425256
Odon_rnd-5_family-99_s_1_inc	1079	0.265935
Odon_rnd-5_family-99_s_2	989	0.0767034
Odon_rnd-5_family-9931_unconfirmed	117	0.12206
Rgra_ltr-1_family-111_inc	2174	0.0115317
Rgra_ltr-1_family-116_inc	6653	0.0156631
Rgra_ltr-1_family-117_inc	863	0.0107885
Rgra_ltr-1_family-119_inc	3775	0.0456988
Rgra_ltr-1_family-120_inc	883	0.00704169
Rgra_ltr-1_family-121_inc	2967	0.0153786
Rgra_ltr-1_family-123_inc	1266	0.0721704
Rgra_ltr-1_family-124_inc	3737	0.0181419
Rgra_ltr-1_family-127_inc	1231	0.0122768
Rgra_ltr-1_family-129_inc	4680	0.028117
Rgra_ltr-1_family-131_s_2_inc	2529	0.0271418
Rgra_ltr-1_family-133_inc	2152	0.0213611
Rgra_ltr-1_family-135_inc	3288	0.0329222
Rgra_ltr-1_family-137_inc	451	0.0120025
Rgra_ltr-1_family-18_inc	3639	0.023361
Rgra_ltr-1_family-22	1195	0.0141799
Rgra_ltr-1_family-28_inc	946	0.0230426
Rgra_ltr-1_family-34_inc	1037	0.00967067
Rgra_ltr-1_family-36_inc	232	0.153488
Rgra_ltr-1_family-47_inc	1023	0.015978
Rgra_ltr-1_family-52_inc	89	0.0174672
Rgra_ltr-1_family-53_inc	1677	0.0164531
Rgra_ltr-1_family-55_inc	500	0.0231862
Rgra_ltr-1_family-68_inc	1354	0.0373319
Rgra_ltr-1_family-74_inc	468	0.0552147
Rgra_ltr-1_family-76_inc	1960	0.0274488
Rgra_ltr-1_family-83_inc	4500	0.0109044
Rgra_ltr-1_family-84_inc	1608	0.0260754
Rgra_ltr-1_family-86_inc	1218	0.0356798
Rgra_ltr-1_family-97_inc	3611	0.0201041
Rgra_rnd-1_family-118	11325	0.0263218
Rgra_rnd-1_family-132_unconfirmed	1702	0.0586347
Rgra_rnd-1_family-156	1033	0.0389509
Rgra_rnd-1_family-159	1703	0.0235596
Rgra_rnd-1_family-161_unconfirmed	25	0.805405
Rgra_rnd-1_family-170_inc	1509	0.213124
Rgra_rnd-1_family-175_inc	854	0.0284447
Rgra_rnd-1_family-177_inc	127	0.362903
Rgra_rnd-1_family-183_unconfirmed	402	0.235927
Rgra_rnd-1_family-196_inc	1846	0.123599
Rgra_rnd-1_family-213_s_0	59	0.355932
Rgra_rnd-1_family-213_s_1	182	0.196126
Rgra_rnd-1_family-213_s_2	742	0.0330529
Rgra_rnd-1_family-216_unconfirmed	927	0.0397374
Rgra_rnd-1_family-218_unconfirmed	1141	0.106579
Rgra_rnd-1_family-227_inc	55	0.114754
Rgra_rnd-1_family-233_unconfirmed	250	0.008
Rgra_rnd-1_family-234_unconfirmed	534	0.599451
Rgra_rnd-1_family-24_s_0_s_1	336	0.205962
Rgra_rnd-1_family-24_s_2	106	0.398438
Rgra_rnd-1_family-266_s_2	102	0.00480769
Rgra_rnd-1_family-267_s_2_s_0	2131	0.0806668
Rgra_rnd-1_family-285_inc	10902	0.0267565
Rgra_rnd-1_family-29	20383	0.0409192
Rgra_rnd-1_family-320_s_0	74	0.100952
Rgra_rnd-1_family-356	873	0.0529427
Rgra_rnd-1_family-366_unconfirmed	1530	0.0159644
Rgra_rnd-1_family-391_inc	50	0.815126
Rgra_rnd-1_family-398_s_2	24	0.427046
Rgra_rnd-1_family-4	32585	0.0275958
Rgra_rnd-1_family-403	791	0.161115
Rgra_rnd-1_family-404_unconfirmed	3627	0.033935
Rgra_rnd-1_family-405_s_0	56	0.0759076
Rgra_rnd-1_family-407	618	0.263295
Rgra_rnd-1_family-409_unconfirmed	224	0.033123
Rgra_rnd-1_family-431_s_1	23	0.535912
Rgra_rnd-1_family-431_s_2_inc	102	0.432749
Rgra_rnd-1_family-444_inc	191	0.0422078
Rgra_rnd-1_family-469	94	0.0791636
Rgra_rnd-1_family-471_inc	228	0.552813
Rgra_rnd-1_family-480_s_1	1607	0.0470216
Rgra_rnd-1_family-482	17	0
Rgra_rnd-1_family-491_unconfirmed	27	0.0176211
Rgra_rnd-1_family-497	97	0.0630324
Rgra_rnd-1_family-502_s_2_inc	499	0.0739416
Rgra_rnd-1_family-51	13720	0.075704
Rgra_rnd-1_family-515	2945	0.042038
Rgra_rnd-1_family-521_s_1	139	0.616647
Rgra_rnd-1_family-549_s_1	408	0.0792478
Rgra_rnd-1_family-554	173	0.030504
Rgra_rnd-1_family-56	80	0.0238925
Rgra_rnd-1_family-563_s_2	898	0.124244
Rgra_rnd-1_family-566_s_1	39	0.186709
Rgra_rnd-1_family-566_s_2_inc	6802	0.0212437
Rgra_rnd-1_family-568	1256	0.352994
Rgra_rnd-1_family-576_unconfirmed	470	0.695087
Rgra_rnd-1_family-580_s_1_inc	36	0.525547
Rgra_rnd-1_family-581	95	0.0289256
Rgra_rnd-1_family-584	36	0.116822
Rgra_rnd-1_family-587_s_2	67	0.340278
Rgra_rnd-1_family-589_unconfirmed	39	0.0707965
Rgra_rnd-1_family-591_s_2_s_2	224	0.615717
Rgra_rnd-1_family-61	161	0.12223
Rgra_rnd-1_family-66	1022	0.0167232
Rgra_rnd-1_family-87_s_2_unconfirmed	767	0.0752056
Rgra_rnd-1_family-91	170	0.128777
Rgra_rnd-1_family-97_unconfirmed	2150	0.0284149
Rgra_rnd-3_family-1035_inc	668	0.0905974
Rgra_rnd-3_family-1235_unconfirmed	970	0.0258076
Rgra_rnd-3_family-142_unconfirmed	875	0.0493639
Rgra_rnd-3_family-242_s_1_inc	823	0.0406413
Rgra_rnd-3_family-3013	308	0.404319
Rgra_rnd-3_family-321_inc	1389	0.105331
Rgra_rnd-3_family-3561_unconfirmed	542	0.0539244
Rgra_rnd-3_family-3667_unconfirmed	577	0.0274346
Rgra_rnd-3_family-395_unconfirmed	668	0.0347501
Rgra_rnd-3_family-442_inc	542	0.196894
Rgra_rnd-3_family-474	184	0.19901
Rgra_rnd-3_family-670_unconfirmed	867	0.0519426
Rgra_rnd-3_family-738_unconfirmed	442	0.0364251
Rgra_rnd-3_family-822_inc	177	0.0711939
Rgra_rnd-3_family-919	3209	0.107689
Rgra_rnd-3_family-979_inc	135	0.0280172
Rgra_rnd-4_family-1016_inc	269	0.0306185
Rgra_rnd-4_family-1083_inc	116	0.540284
Rgra_rnd-4_family-12	160	0.0695052
Rgra_rnd-4_family-1213_inc	97	0.192447
Rgra_rnd-4_family-1221	881	0.0692278
Rgra_rnd-4_family-1284_inc	400	0.0623979
Rgra_rnd-4_family-1307_inc	91	0.0657277
Rgra_rnd-4_family-1311_inc	203	0.104087
Rgra_rnd-4_family-1318_inc	359	0.119736
Rgra_rnd-4_family-1367_inc	631	0.116017
Rgra_rnd-4_family-1403_unconfirmed	334	0.029877
Rgra_rnd-4_family-1450_inc	1129	0.0613623
Rgra_rnd-4_family-146	141	0.440823
Rgra_rnd-4_family-1562	1138	0.0221174
Rgra_rnd-4_family-1713_inc	171	0.0446281
Rgra_rnd-4_family-1819	743	0.083877
Rgra_rnd-4_family-1870_inc	214	0.202375
Rgra_rnd-4_family-2057	1495	0.026374
Rgra_rnd-4_family-207_unconfirmed	546	0.0922407
Rgra_rnd-4_family-2072_inc	72	0.0482759
Rgra_rnd-4_family-2104_inc	463	0.0763158
Rgra_rnd-4_family-2142	102	0.346939
Rgra_rnd-4_family-215_inc	193	0.0832025
Rgra_rnd-4_family-2242_unconfirmed	290	0.0502392
Rgra_rnd-4_family-225_s_1	299	0.148773
Rgra_rnd-4_family-225_s_2_unconfirmed	251	0.350928
Rgra_rnd-4_family-2287_inc	1731	0.218812
Rgra_rnd-4_family-2337	512	0.115751
Rgra_rnd-4_family-2338	194	0.701378
Rgra_rnd-4_family-2387	1024	0.0940447
Rgra_rnd-4_family-2484_inc	28	0.152778
Rgra_rnd-4_family-2516_inc	30	0.71875
Rgra_rnd-4_family-2522_unconfirmed	1196	0.194269
Rgra_rnd-4_family-2531	1224	0.17581
Rgra_rnd-4_family-2684_unconfirmed	239	0.0110169
Rgra_rnd-4_family-2735_inc	253	0.0391548
Rgra_rnd-4_family-2842_unconfirmed	28	0.0945946
Rgra_rnd-4_family-2866	334	0.0373057
Rgra_rnd-4_family-2876_inc	22	0.165354
Rgra_rnd-4_family-3154_s_1_s_2	79	0.414941
Rgra_rnd-4_family-3160	93	0.836735
Rgra_rnd-4_family-322_inc	178	0.124891
Rgra_rnd-4_family-3255_s_2_inc	201	0.203271
Rgra_rnd-4_family-3266_inc	260	0.691445
Rgra_rnd-4_family-3328_inc	171	0.172694
Rgra_rnd-4_family-3366	191	0.109209
Rgra_rnd-4_family-34_unconfirmed	339	0.719457
Rgra_rnd-4_family-3450_inc	148	0.0590682
Rgra_rnd-4_family-349_inc	259	0.0272394
Rgra_rnd-4_family-3571_inc	164	0.0888403
Rgra_rnd-4_family-3647_inc	467	0.0850846
Rgra_rnd-4_family-3719_unconfirmed	261	0.0703637
Rgra_rnd-4_family-3727_inc	40	0.192
Rgra_rnd-4_family-3728_inc	2332	0.0266882
Rgra_rnd-4_family-381_inc	37	0.0424242
Rgra_rnd-4_family-382	1336	0.0707865
Rgra_rnd-4_family-3905_inc	103	0.0465116
Rgra_rnd-4_family-3999_unconfirmed	338	0.0536021
Rgra_rnd-4_family-417_inc	31	0.0510753
Rgra_rnd-4_family-436_inc	93	0.0898662
Rgra_rnd-4_family-4428_unconfirmed	2997	0.0388735
Rgra_rnd-4_family-4505	847	0.150023
Rgra_rnd-4_family-4517	3612	0.274313
Rgra_rnd-4_family-4564_unconfirmed	467	0.0413923
Rgra_rnd-4_family-496	62	0.0706605
Rgra_rnd-4_family-517_s_2	188	0.0356589
Rgra_rnd-4_family-519_inc	127	0.0679868
Rgra_rnd-4_family-5688	269	0.0422974
Rgra_rnd-4_family-572_inc	258	0.373196
Rgra_rnd-4_family-576	131	0.0336606
Rgra_rnd-4_family-60	366	0.647739
Rgra_rnd-4_family-603_inc	114	0.0516878
Rgra_rnd-4_family-61_inc	70	0.414773
Rgra_rnd-4_family-6173_unconfirmed	205	0.0444825
Rgra_rnd-4_family-6232_inc	284	0.029085
Rgra_rnd-4_family-6352	116	0.0686836
Rgra_rnd-4_family-651_unconfirmed	801	0.0442238
Rgra_rnd-4_family-659_s_0_s_1	748	0.104063
Rgra_rnd-4_family-659_s_2_inc	1388	0.0990589
Rgra_rnd-4_family-664_unconfirmed	319	0.0256513
Rgra_rnd-4_family-682_inc	95	0.551724
Rgra_rnd-4_family-684	2619	0.130307
Rgra_rnd-4_family-690_inc	31	0.203704
Rgra_rnd-4_family-692	563	0.10241
Rgra_rnd-4_family-717_unconfirmed	247	0.0645161
Rgra_rnd-4_family-755_unconfirmed	485	0.128293
Rgra_rnd-4_family-77_inc	148	0.0619718
Rgra_rnd-4_family-775_inc	291	0.104565
Rgra_rnd-4_family-831_s_2_inc	151	0.284615
Rgra_rnd-4_family-906	204	0.110883
Rgra_rnd-4_family-915	135	0.0977011
Rgra_rnd-5_family-100_inc	951	0.0447761
Rgra_rnd-5_family-1024_inc	1643	0.0786907
Rgra_rnd-5_family-1026	74	0.587302
Rgra_rnd-5_family-10327	153	0.0462138
Rgra_rnd-5_family-10595_inc	47	0.0413625
Rgra_rnd-5_family-10719_s_1	362	0.0322266
Rgra_rnd-5_family-10806_inc	92	0.0381426
Rgra_rnd-5_family-10843_inc	909	0.0637943
Rgra_rnd-5_family-10855_inc	140	0.0683564
Rgra_rnd-5_family-11001	74	0.274841
Rgra_rnd-5_family-11270	46	0.367077
Rgra_rnd-5_family-11341_s_1	86	0.595477
Rgra_rnd-5_family-1162_inc	29	0.030303
Rgra_rnd-5_family-1177_inc	109	0.0230041
Rgra_rnd-5_family-118_unconfirmed	60	0.0145985
Rgra_rnd-5_family-11810	150	0.0596957
Rgra_rnd-5_family-11815_s_1	19	0.146497
Rgra_rnd-5_family-11815_s_2	26	0.188264
Rgra_rnd-5_family-1183_inc	214	0.0823755
Rgra_rnd-5_family-1209	55	0.0557276
Rgra_rnd-5_family-1254_inc	92	0.0584958
Rgra_rnd-5_family-12552_inc	95	0.0833333
Rgra_rnd-5_family-12900_inc	57	0.0702211
Rgra_rnd-5_family-1299_unconfirmed	50	0.00851064
Rgra_rnd-5_family-13155_inc	875	0.0174711
Rgra_rnd-5_family-13283_inc	672	0.0303226
Rgra_rnd-5_family-13298	2173	0.0406547
Rgra_rnd-5_family-13321_s_0	86	0.0955882
Rgra_rnd-5_family-1363_inc	317	0.0303922
Rgra_rnd-5_family-1370_inc	19	0.196429
Rgra_rnd-5_family-13910_inc	52	0.68
Rgra_rnd-5_family-1422_inc	34	0.368421
Rgra_rnd-5_family-14408_s_1	33	0.205527
Rgra_rnd-5_family-14574	191	0.0152481
Rgra_rnd-5_family-14620_inc	26	0.728972
Rgra_rnd-5_family-14883	56	0.021028
Rgra_rnd-5_family-15073_unconfirmed	63	0.127869
Rgra_rnd-5_family-1512	1133	0.0469473
Rgra_rnd-5_family-152_inc	140	0.0791457
Rgra_rnd-5_family-155_inc	4417	0.017783
Rgra_rnd-5_family-15645	58	0.0949821
Rgra_rnd-5_family-15660_inc	129	0.365427
Rgra_rnd-5_family-157	2038	0.0472595
Rgra_rnd-5_family-1574	36	0.423077
Rgra_rnd-5_family-158	185	0.0789283
Rgra_rnd-5_family-1611	200	0.0586727
Rgra_rnd-5_family-16339_inc	29	0.168
Rgra_rnd-5_family-16702	194	0.0328526
Rgra_rnd-5_family-1682	93	0.304348
Rgra_rnd-5_family-1706_inc	148	0.0580808
Rgra_rnd-5_family-17408	37	0.167929
Rgra_rnd-5_family-1770_unconfirmed	651	0.0226331
Rgra_rnd-5_family-1775_inc	66	0.434368
Rgra_rnd-5_family-1787_s_1	50	0.140598
Rgra_rnd-5_family-18182	1573	0.128421
Rgra_rnd-5_family-182	471	0.0657952
Rgra_rnd-5_family-186_inc	83	0.04811
Rgra_rnd-5_family-1864_inc	71	0.47619
Rgra_rnd-5_family-1884_inc	199	0.116976
Rgra_rnd-5_family-192_inc	2743	0.238751
Rgra_rnd-5_family-1966_inc	89	0.742574
Rgra_rnd-5_family-19696	886	0.235586
Rgra_rnd-5_family-20134_s_1_s_1_inc	450	0.0559072
Rgra_rnd-5_family-2126_inc	70	0.0524345
Rgra_rnd-5_family-2135	58	0.316804
Rgra_rnd-5_family-2147_inc	119	0.5
Rgra_rnd-5_family-216	1447	0.204508
Rgra_rnd-5_family-2208_inc	178	0.357278
Rgra_rnd-5_family-2276_inc	131	0.0337795
Rgra_rnd-5_family-2305_inc	71	0.0567164
Rgra_rnd-5_family-2336_inc	238	0.0374115
Rgra_rnd-5_family-2353	70	0.178182
Rgra_rnd-5_family-2447_inc	33	0.166667
Rgra_rnd-5_family-2578_inc	2243	0.0463713
Rgra_rnd-5_family-2579_inc	303	0.14242
Rgra_rnd-5_family-2617	290	0.10755
Rgra_rnd-5_family-269	81	0.0263158
Rgra_rnd-5_family-2706_inc	87	0.0133333
Rgra_rnd-5_family-2799_unconfirmed	114	0.400512
Rgra_rnd-5_family-2809_inc	17	0.0147059
Rgra_rnd-5_family-286_inc	32	0.425
Rgra_rnd-5_family-2890_unconfirmed	43	0.0273523
Rgra_rnd-5_family-2894_inc	80	0.0639764
Rgra_rnd-5_family-2908_inc	86	0.762319
Rgra_rnd-5_family-2944_inc	26	0.149733
Rgra_rnd-5_family-2974_inc	34	0.0141343
Rgra_rnd-5_family-3018_unconfirmed	50	0.614458
Rgra_rnd-5_family-304_inc	348	0.0655926
Rgra_rnd-5_family-3104_inc	70	0.00934579
Rgra_rnd-5_family-3196_inc	38	0.028169
Rgra_rnd-5_family-3306_inc	142	0.109576
Rgra_rnd-5_family-3355_inc	114	0.00592593
Rgra_rnd-5_family-3371_inc	175	0.106557
Rgra_rnd-5_family-3399_unconfirmed	774	0.180851
Rgra_rnd-5_family-3404	62	0.545977
Rgra_rnd-5_family-3471_inc	31	0.186813
Rgra_rnd-5_family-3484_s_1	157	0.0800175
Rgra_rnd-5_family-3484_s_2_inc	42	0.229249
Rgra_rnd-5_family-3491_inc	31	0.0535117
Rgra_rnd-5_family-3517_inc	56	0.101231
Rgra_rnd-5_family-3518_inc	113	0.0377929
Rgra_rnd-5_family-3522_s_1_inc	95	0.0905378
Rgra_rnd-5_family-3522_s_2_inc	20	0.0901639
Rgra_rnd-5_family-3530_inc	41	0.192308
Rgra_rnd-5_family-3617	5265	0.00936487
Rgra_rnd-5_family-3620	93	0.0588848
Rgra_rnd-5_family-3658_inc	99	0.0986395
Rgra_rnd-5_family-3685_inc	117	0.203647
Rgra_rnd-5_family-3700_unconfirmed	16	0.111111
Rgra_rnd-5_family-3720_s_1	231	0.000206911
Rgra_rnd-5_family-3773_inc	88	0.145729
Rgra_rnd-5_family-380_unconfirmed	169	0.00388853
Rgra_rnd-5_family-3814_inc	819	0.161969
Rgra_rnd-5_family-3908	4100	0.0285914
Rgra_rnd-5_family-3950_inc	17	0.0673575
Rgra_rnd-5_family-3993_inc	140	0.0217729
Rgra_rnd-5_family-4006_inc	206	0.135394
Rgra_rnd-5_family-4015_inc	221	0.0804749
Rgra_rnd-5_family-4031_s_0	459	0.0202514
Rgra_rnd-5_family-4031_s_2_unconfirmed	2392	0.0185496
Rgra_rnd-5_family-4086_inc	207	0.196172
Rgra_rnd-5_family-4097_s_2_s_1	360	0.0248756
Rgra_rnd-5_family-4222_unconfirmed	905	0.0131923
Rgra_rnd-5_family-4282	57	0.129741
Rgra_rnd-5_family-4295	123	0.14902
Rgra_rnd-5_family-433_inc	104	0.0907046
Rgra_rnd-5_family-4341	1913	0.0257546
Rgra_rnd-5_family-4417_inc	23	0.273077
Rgra_rnd-5_family-4424_inc	65	0.0775
Rgra_rnd-5_family-4450_inc	1796	0.0326749
Rgra_rnd-5_family-4530_unconfirmed	12	0.134783
Rgra_rnd-5_family-4536_unconfirmed	397	0.106242
Rgra_rnd-5_family-4547_inc	140	0.114238
Rgra_rnd-5_family-4570_unconfirmed	158	0.00488003
Rgra_rnd-5_family-4677_s_1_s_2	437	0.118696
Rgra_rnd-5_family-4677_s_3_s_1	560	0.106546
Rgra_rnd-5_family-4705_inc	58	0.149725
Rgra_rnd-5_family-4762_inc	83	0.129032
Rgra_rnd-5_family-478_s_1_inc	1472	0.185493
Rgra_rnd-5_family-480_inc	41	0.415584
Rgra_rnd-5_family-4846_inc	65	0.03125
Rgra_rnd-5_family-4847_inc	121	0.0947482
Rgra_rnd-5_family-4898	119	0.0486891
Rgra_rnd-5_family-49	1606	0.0218294
Rgra_rnd-5_family-5051_inc	179	0.336523
Rgra_rnd-5_family-5053_inc	112	0.710448
Rgra_rnd-5_family-507_inc	115	0.137741
Rgra_rnd-5_family-5092_inc	80	0.0738007
Rgra_rnd-5_family-5118_inc	227	0.129179
Rgra_rnd-5_family-5164_inc	108	0.145719
Rgra_rnd-5_family-5165	70	0.403023
Rgra_rnd-5_family-5167_inc	43	0.0353357
Rgra_rnd-5_family-518_inc	23	0.0178571
Rgra_rnd-5_family-5266	54	0.363636
Rgra_rnd-5_family-5305	121	0.168338
Rgra_rnd-5_family-5474_inc	22	0
Rgra_rnd-5_family-591_s_1_unconfirmed	128	0.0317343
Rgra_rnd-5_family-5935	83	0.338462
Rgra_rnd-5_family-5965_s_1	2289	0.0571904
Rgra_rnd-5_family-5997_s_1_s_2	838	0.107542
Rgra_rnd-5_family-602_inc	99	0.0867294
Rgra_rnd-5_family-6024_inc	161	0.0927781
Rgra_rnd-5_family-6065_unconfirmed	115	0.107639
Rgra_rnd-5_family-612_inc	855	0.0316634
Rgra_rnd-5_family-616	780	0.0332554
Rgra_rnd-5_family-6174	625	0.240826
Rgra_rnd-5_family-6246_inc	64	0.0451613
Rgra_rnd-5_family-6295_inc	70	0.23125
Rgra_rnd-5_family-6302_inc	53	0.274194
Rgra_rnd-5_family-6438_unconfirmed	106	0.0486577
Rgra_rnd-5_family-65_s_1_s_1	121	0.356574
Rgra_rnd-5_family-6597_inc	574	0.23072
Rgra_rnd-5_family-6606	244	0.0627786
Rgra_rnd-5_family-661_inc	50	0.412
Rgra_rnd-5_family-665	94	0.567568
Rgra_rnd-5_family-6885	1248	0.017816
Rgra_rnd-5_family-6905_inc	75	0.0893417
Rgra_rnd-5_family-7089	80	0.222477
Rgra_rnd-5_family-711_inc	866	0.0532189
Rgra_rnd-5_family-7110_s_2	236	0.0796671
Rgra_rnd-5_family-719	1215	0.191639
Rgra_rnd-5_family-731_inc	161	0.172717
Rgra_rnd-5_family-733	172	0.453401
Rgra_rnd-5_family-7349	218	0.00814901
Rgra_rnd-5_family-75	3541	0.0668323
Rgra_rnd-5_family-7605_inc	57	0.119266
Rgra_rnd-5_family-7721_inc	81	0.319508
Rgra_rnd-5_family-7756	171	0.316935
Rgra_rnd-5_family-783	218	0.0380536
Rgra_rnd-5_family-8023	520	0.0448301
Rgra_rnd-5_family-8198_inc	53	0.0496689
Rgra_rnd-5_family-824_inc	113	0.0914634
Rgra_rnd-5_family-8394_s_2	1421	0.0625546
Rgra_rnd-5_family-8470_unconfirmed	589	0.106692
Rgra_rnd-5_family-8555_inc	93	0.0632911
Rgra_rnd-5_family-859_inc	88	0.0593972
Rgra_rnd-5_family-8620_inc	39	0.836207
Rgra_rnd-5_family-8690_inc	88	0.127706
Rgra_rnd-5_family-875	84	0.545455
Rgra_rnd-5_family-8771	701	0.114441
Rgra_rnd-5_family-8777_inc	163	0.0190217
Rgra_rnd-5_family-8848_inc	63	0.118715
Rgra_rnd-5_family-904	1971	0.0651275
Rgra_rnd-5_family-907_s_1	88	0.621181
Rgra_rnd-5_family-907_s_2	69	0.636872
Rgra_rnd-5_family-9228_inc	33	0.133612
Trin_ltr-1_family-104_s_1_inc	708	0.116434
Trin_ltr-1_family-112_inc	60	0.00680272
Trin_ltr-1_family-116_inc	199	0.0232143
Trin_ltr-1_family-122_s_3_inc	743	0.0366608
Trin_ltr-1_family-124_s_1_inc	487	0.432308
Trin_ltr-1_family-144_s_1	36	0.0280626
Trin_ltr-1_family-21_s_2	23	0.217319
Trin_ltr-1_family-24_inc	20257	0.0303835
Trin_ltr-1_family-52_inc	169	0.121901
Trin_ltr-1_family-55_inc	387	0.0150235
Trin_ltr-1_family-63	42	0.152555
Trin_ltr-1_family-64_s_3_inc	206	0.00907441
Trin_ltr-1_family-68_s_1	42	0.599903
Trin_ltr-1_family-71_inc	2637	0.0283773
Trin_ltr-1_family-75_inc	831	0.0284149
Trin_ltr-1_family-85_s_1_s_2	26	0.26789
Trin_ltr-1_family-89_inc	1004	0.0362269
Trin_ltr-1_family-91_s_3_inc	614	0.0771513
Trin_ltr-1_family-91_s_5_inc	718	0.0441941
Trin_ltr-1_family-94_inc	2814	0.0135468
Trin_rnd-1_family-129_unconfirmed	1339	0.0590239
Trin_rnd-1_family-139_inc	22006	0.0371278
Trin_rnd-1_family-155	32	0.0652174
Trin_rnd-1_family-156_s_2	39	0.219008
Trin_rnd-1_family-183_unconfirmed	153	0.153297
Trin_rnd-1_family-208_s_2	699	0.164729
Trin_rnd-1_family-224_s_1	33	0.0778589
Trin_rnd-1_family-224_s_2_s_2	945	0.0319969
Trin_rnd-1_family-229_unconfirmed	2778	0.0348139
Trin_rnd-1_family-246_inc	76	0.0924437
Trin_rnd-1_family-258_inc	23	0.505017
Trin_rnd-1_family-273	24	0.0683761
Trin_rnd-1_family-30	200	0.354538
Trin_rnd-1_family-302	240	0.124099
Trin_rnd-1_family-303	235	0.126859
Trin_rnd-1_family-308_s_2_inc	1240	0.142722
Trin_rnd-1_family-311	436	0.018595
Trin_rnd-1_family-316	138	0.632827
Trin_rnd-1_family-346	31	0.25
Trin_rnd-1_family-347	102	0.603163
Trin_rnd-1_family-350	2038	0.0229029
Trin_rnd-1_family-351	43	0.0845839
Trin_rnd-1_family-352_inc	59	0.561734
Trin_rnd-1_family-354	545	0.0131989
Trin_rnd-1_family-362_inc	38	0.0809249
Trin_rnd-1_family-389_s_2_inc	589	0.0968452
Trin_rnd-1_family-389_s_3	225	0.0800493
Trin_rnd-1_family-402	29	0.823864
Trin_rnd-1_family-423_s_1_inc	111	0.0510345
Trin_rnd-1_family-423_s_2	446	0.0882532
Trin_rnd-1_family-428_s_2_inc	251	0.163993
Trin_rnd-1_family-430_s_1	67	0.257659
Trin_rnd-1_family-430_s_2	532	0.134554
Trin_rnd-1_family-431_s_2	560	0.1478
Trin_rnd-1_family-444_s_2	706	0.0550514
Trin_rnd-1_family-450	1061	0.586503
Trin_rnd-1_family-452_s_0	24	0.0944444
Trin_rnd-1_family-462_s_2_inc	382	0.0270728
Trin_rnd-1_family-464_inc	27	0.244444
Trin_rnd-1_family-468_inc	32	0
Trin_rnd-1_family-483_inc	33	0.353403
Trin_rnd-1_family-485	258	0.101082
Trin_rnd-1_family-510	10	0.329268
Trin_rnd-1_family-511	79	0.661269
Trin_rnd-1_family-522_inc	52	0.0143571
Trin_rnd-1_family-533_inc	80	0.116838
Trin_rnd-1_family-534_s_2_inc	45	0.13352
Trin_rnd-1_family-535	28	0.182796
Trin_rnd-1_family-544_s_0_inc	405	0.348563
Trin_rnd-1_family-55_s_2	60	0.00671141
Trin_rnd-1_family-563	52	0.786939
Trin_rnd-1_family-567	173	0.0660015
Trin_rnd-1_family-574_s_2	12	0.706186
Trin_rnd-1_family-577_inc	358	0.121248
Trin_rnd-1_family-590	784	0.22895
Trin_rnd-1_family-595_inc	44	0.102564
Trin_rnd-1_family-597_s_1	19	0.3975
Trin_rnd-1_family-598	106	0.148466
Trin_rnd-1_family-613	229	0.0651163
Trin_rnd-1_family-619	93	0.017316
Trin_rnd-1_family-62_s_2_s_2	2274	0.0472603
Trin_rnd-1_family-643	62	0.215059
Trin_rnd-1_family-67_inc	585	0.0214443
Trin_rnd-1_family-68_s_1	313	0.189474
Trin_rnd-1_family-68_s_2_inc	578	0.111806
Trin_rnd-1_family-73	199	0.272781
Trin_rnd-2_family-314	3636	0.0281424
Trin_rnd-3_family-1054_inc	23	0.108911
Trin_rnd-3_family-2057_s_2	466	0.0815292
Trin_rnd-3_family-2167_inc	80	0.075
Trin_rnd-3_family-605_inc	269	0.19203
Trin_rnd-3_family-631_inc	40	0.603306
Trin_rnd-3_family-724	85	0.0202977
Trin_rnd-3_family-964	48	0.529412
Trin_rnd-4_family-1042	99	0.0714841
Trin_rnd-4_family-115	200	0.137217
Trin_rnd-4_family-1228_s_2_inc	163	0.0252366
Trin_rnd-4_family-1301_unconfirmed	85	0.00488599
Trin_rnd-4_family-136_inc	564	0.0143678
Trin_rnd-4_family-14_inc	38	0.0718391
Trin_rnd-4_family-1633	822	0.0876693
Trin_rnd-4_family-2015	84	0.619266
Trin_rnd-4_family-202_inc	169	0.0295508
Trin_rnd-4_family-2047	24	0.0419162
Trin_rnd-4_family-2161_inc	25	0.0243902
Trin_rnd-4_family-227	75	0.0512025
Trin_rnd-4_family-2284_unconfirmed	923	0.106883
Trin_rnd-4_family-2294	89	0.138083
Trin_rnd-4_family-2333_s_2	532	0.205503
Trin_rnd-4_family-2493	187	0.155539
Trin_rnd-4_family-266_unconfirmed	416	0.0898204
Trin_rnd-4_family-2660	43	0.56044
Trin_rnd-4_family-2758	19	0.135678
Trin_rnd-4_family-2948	108	0.10834
Trin_rnd-4_family-3164_inc	14	0.134615
Trin_rnd-4_family-3324_unconfirmed	498	0.0246827
Trin_rnd-4_family-342_s_1_unconfirmed	401	0.0941083
Trin_rnd-4_family-3450_s_1	1279	0.107212
Trin_rnd-4_family-3450_s_2	1189	0.231237
Trin_rnd-4_family-3594	284	0.0573506
Trin_rnd-4_family-3661_s_0_unconfirmed	144	0.0013541
Trin_rnd-4_family-3705	306	0.0130518
Trin_rnd-4_family-402_inc	465	0.0228507
Trin_rnd-4_family-441_inc	36	0.00531915
Trin_rnd-4_family-4428_inc	24	0.537736
Trin_rnd-4_family-4597_inc	71	0.0357143
Trin_rnd-4_family-469_inc	305	0.695067
Trin_rnd-4_family-474_inc	236	0.185594
Trin_rnd-4_family-503_s_2_unconfirmed	731	0.151593
Trin_rnd-4_family-505	104	0.440443
Trin_rnd-4_family-530_inc	311	0.0288162
Trin_rnd-4_family-58	968	0.0198447
Trin_rnd-4_family-584_inc	242	0.01321
Trin_rnd-4_family-603_inc	79	0.0891473
Trin_rnd-4_family-6155_unconfirmed	107	0.0617284
Trin_rnd-4_family-6339	86	0.333333
Trin_rnd-4_family-6662_unconfirmed	18	0.0395683
Trin_rnd-4_family-689_inc	98	0.0466667
Trin_rnd-4_family-70	186	0.246606
Trin_rnd-4_family-725_inc	473	0.0631615
Trin_rnd-4_family-730_inc	453	0.183284
Trin_rnd-4_family-741_inc	118	0.011236
Trin_rnd-4_family-849_s_1	651	0.0726563
Trin_rnd-4_family-851_s_2_inc	288	0.108696
Trin_rnd-4_family-895_inc	342	0.0394814
Trin_rnd-4_family-963	560	0.137657
Trin_rnd-4_family-965	947	0.102796
Trin_rnd-4_family-996_unconfirmed	419	0.325354
Trin_rnd-5_family-1007	43	0.0955166
Trin_rnd-5_family-10237_inc	88	0.700935
Trin_rnd-5_family-1038_unconfirmed	215	0.0196629
Trin_rnd-5_family-1039_s_1	42	0.694444
Trin_rnd-5_family-104	1192	0.153944
Trin_rnd-5_family-1099	22	0.3159
Trin_rnd-5_family-1134	372	0.11789
Trin_rnd-5_family-1135_unconfirmed	433	0.11352
Trin_rnd-5_family-114	24	0.353774
Trin_rnd-5_family-11684_inc	193	0.760218
Trin_rnd-5_family-1213	91	0.475806
Trin_rnd-5_family-12159	190	0.290285
Trin_rnd-5_family-12587	83	0.498534
Trin_rnd-5_family-1294_s_2_inc	677	0.31441
Trin_rnd-5_family-1295	64	0.548523
Trin_rnd-5_family-12971_s_1	27	0.337171
Trin_rnd-5_family-13077	1169	0.212521
Trin_rnd-5_family-1317_s_3_unconfirmed	725	0.189625
Trin_rnd-5_family-13645_inc	244	0.0964616
Trin_rnd-5_family-13952_s_1_unconfirmed	99	0.36701
Trin_rnd-5_family-1455	1151	0.167983
Trin_rnd-5_family-148_inc	52	0.147287
Trin_rnd-5_family-14821	91	0.20299
Trin_rnd-5_family-1483_inc	23	0.180328
Trin_rnd-5_family-1486_unconfirmed	107	0.248578
Trin_rnd-5_family-15062_s_1_unconfirmed	583	0.0311017
Trin_rnd-5_family-1578_s_1	84	0.357728
Trin_rnd-5_family-1625_inc	62	0.461856
Trin_rnd-5_family-1627_unconfirmed	181	0.0356112
Trin_rnd-5_family-1708_inc	611	0.0629599
Trin_rnd-5_family-1793_inc	51	0.0296736
Trin_rnd-5_family-1838_s_1	45	0.313874
Trin_rnd-5_family-1838_s_2	1423	0.183091
Trin_rnd-5_family-1874_inc	169	0.0532663
Trin_rnd-5_family-19435_inc	51	0.448598
Trin_rnd-5_family-195_inc	54	0.309179
Trin_rnd-5_family-2002_s_1_inc	112	0.131451
Trin_rnd-5_family-2057_s_1_s_2	1029	0.14822
Trin_rnd-5_family-211	405	0.172312
Trin_rnd-5_family-215_inc	37	0.184211
Trin_rnd-5_family-2200	494	0.344564
Trin_rnd-5_family-2274_s_2	635	0.0465005
Trin_rnd-5_family-2276_s_2_s_1_inc	942	0.0763393
Trin_rnd-5_family-2292_inc	30	0.0516717
Trin_rnd-5_family-2304_s_2_inc	72	0.0135021
Trin_rnd-5_family-236_s_3_inc	328	0.0612613
Trin_rnd-5_family-2369_s_2	973	0.0954119
Trin_rnd-5_family-2408	706	0.0564476
Trin_rnd-5_family-241	1296	0.0247917
Trin_rnd-5_family-2509_s_1_inc	1202	0.191681
Trin_rnd-5_family-2509_s_2_inc	360	0.291441
Trin_rnd-5_family-2517_unconfirmed	418	0.0318363
Trin_rnd-5_family-269_inc	67	0.0428571
Trin_rnd-5_family-270	1384	0.0409615
Trin_rnd-5_family-2703	47	0.0766526
Trin_rnd-5_family-2746_s_1	34	0.484536
Trin_rnd-5_family-2755	1108	0.0635151
Trin_rnd-5_family-2864	66	0.201035
Trin_rnd-5_family-3104	911	0.050729
[truncated: 145 more rows]

## Sheet: Figure 3a
repeat_id	TE_age	Exon	Sum
Cpun_rnd-5_family-4261	Older	0	2
Cpun_ltr-1_family-158_inc	Older	0	2
Cpun_ltr-1_family-259_inc	Older	0	3
Cpun_ltr-1_family-264_inc	Older	0	5
Cpun_ltr-1_family-308_inc	Older	0	2
Cpun_ltr-1_family-328_inc	Older	0	3
Cpun_ltr-1_family-365_inc	Older	0	3
Cpun_rnd-4_family-1777_inc	GeoIsoptera	0	2
Cpun_rnd-4_family-1810_inc	Older	0	75
Cpun_rnd-5_family-2079_inc	Older	0	2
Cpun_rnd-5_family-1370_inc	Older	0	2
Cpun_rnd-1_family-10_s_0_s_0	Older	0	5
Cpun_rnd-5_family-7329	Older	0	3
Cpun_rnd-1_family-1050	Older	0	37
Cpun_rnd-1_family-1510_unconfirmed	GeoIsoptera	0	3
Cpun_rnd-3_family-853_s_1_unconfirmed	Older	1	4
Cpun_rnd-4_family-459_unconfirmed	GeoIsoptera	0	9
Cpun_rnd-5_family-7969_unconfirmed	GeoIsoptera	0	4
Cpun_rnd-5_family-1822_unconfirmed	Older	0	6
Csec_rnd-1_family-407	Older	0	2
Csec_rnd-1_family-479_s_1	Older	0	3
Csec_rnd-4_family-1323	Older	0	3
Csec_rnd-5_family-1384	Older	0	81
Csec_rnd-5_family-1658_s_2_s_2	Older	1	11
Csec_rnd-5_family-1658_s_0	Older	0	3
Csec_rnd-5_family-7147_s_2	Older	0	7
Csec_rnd-5_family-809_s_2_s_1	Older	0	7
Csec_ltr-1_family-14_inc	Older	0	41
Csec_ltr-1_family-179_inc	Older	0	4
Csec_ltr-1_family-208_inc	Older	0	5
Csec_ltr-1_family-211_inc	Older	0	11
Csec_ltr-1_family-52_inc	Older	0	6
Csec_ltr-1_family-80_s_3_inc	Older	0	6
Csec_rnd-1_family-797_s_2_inc	Older	0	2
Csec_rnd-4_family-530_inc	Older	1	4
Csec_rnd-4_family-1340_inc	Older	0	2
Csec_rnd-4_family-1563_inc	Older	1	3
Csec_rnd-5_family-663_inc	Older	0	2
Csec_rnd-5_family-5001_inc	Older	0	12
Csec_rnd-5_family-1300_inc	Older	0	7
Csec_rnd-5_family-275_inc	Older	0	3
Csec_rnd-5_family-484_inc	Older	0	2
Csec_rnd-5_family-16100_s_2_inc	Older	0	2
Csec_rnd-5_family-498_inc	Older	0	8
Csec_rnd-5_family-7802_inc	Older	0	12
Csec_rnd-5_family-2805_inc	Older	0	5
Csec_rnd-5_family-962_inc	Older	1	7
Csec_rnd-5_family-5165_inc	Older	0	2
Csec_rnd-1_family-1	Older	0	8
Csec_rnd-1_family-365	Older	0	3
Csec_rnd-1_family-406	Older	2	2
Csec_rnd-1_family-565	Older	0	2
Csec_rnd-1_family-747	Older	1	13
Csec_rnd-1_family-725	Older	0	2
Csec_rnd-4_family-1636	Older	0	4
Csec_rnd-5_family-1783	Older	0	8
Csec_rnd-1_family-106_s_1	Older	0	5
Csec_rnd-1_family-95	Older	0	3
Csec_rnd-1_family-202	Older	5	7
Csec_rnd-1_family-201	Older	0	11
Csec_rnd-1_family-275_s_2_s_1	Older	0	11
Csec_rnd-1_family-312_s_1_s_2	Older	2	8
Csec_rnd-1_family-449	Older	0	5
Csec_rnd-1_family-640	Older	0	6
Csec_rnd-1_family-687_s_2	Older	0	6
Csec_rnd-1_family-790_s_0_s_1	Older	0	31
Csec_rnd-4_family-209_s_2	Older	0	6
Csec_rnd-4_family-413	Older	0	13
Csec_rnd-4_family-974	Older	1	19
Csec_rnd-4_family-4732	Older	0	30
Csec_rnd-4_family-1620	Older	0	2
Csec_rnd-4_family-1086	Older	0	3
Csec_rnd-4_family-814	Older	0	6
Csec_rnd-5_family-1423	Older	0	8
Csec_rnd-5_family-5109_s_1	Older	0	3
Csec_rnd-5_family-5664	Older	0	19
Csec_rnd-5_family-927_unconfirmed	Older	0	2
Csec_rnd-5_family-14169	Older	0	2
Csec_rnd-5_family-3567_s_3	Older	0	2
Csec_rnd-5_family-78	Older	0	2
Csec_rnd-5_family-1701_unconfirmed	Older	0	2
Csec_rnd-5_family-14126	Older	0	5
Csec_rnd-5_family-1547	Older	1	2
Csec_rnd-5_family-1845_unconfirmed	Older	0	13
Csec_rnd-5_family-628_unconfirmed	Older	0	5
Csec_rnd-5_family-3417	Older	1	6
Csec_rnd-5_family-7624	Older	0	4
Csec_rnd-5_family-8296_unconfirmed	Older	0	7
Mbel_rnd-1_family-150	GeoIsoptera	0	20
Mbel_rnd-1_family-302	Older	0	7
Mbel_rnd-1_family-446_s_2	Older	0	5
Mbel_rnd-5_family-7551	Older	0	4
Mbel_ltr-1_family-12	Termitidae	24	1403
Mbel_ltr-1_family-15	Mbel	3	9
Mbel_ltr-1_family-24	Termitidae	0	10
Mbel_ltr-1_family-36	Older	1	1021
Mbel_ltr-1_family-41	Mbel	0	6
Mbel_ltr-1_family-57	GeoIsoptera	0	20
Mbel_rnd-1_family-114_s_2_s_1	GeoIsoptera	0	2
Mbel_rnd-1_family-76	Termitidae	1	8
Mbel_rnd-1_family-137	GeoIsoptera	1	7
Mbel_rnd-1_family-153	Macrotermitinae	0	25
Mbel_rnd-1_family-208	Mbel	2	19
Mbel_rnd-1_family-255	Termitidae	0	2
Mbel_rnd-1_family-271_s_1_s_2	Termitidae	1	12
Mbel_rnd-1_family-274_s_2	Macrotermitinae	0	2
Mbel_rnd-1_family-295_s_2	GeoIsoptera	1	12
Mbel_rnd-1_family-313	Mbel	0	14
Mbel_rnd-1_family-371	Mbel	0	7
Mbel_rnd-1_family-372	Mbel	1	31
Mbel_rnd-1_family-382	Termitidae	0	5
Mbel_rnd-1_family-387	Macrotermitinae	3	14
Mbel_rnd-1_family-388_s_1_s_2	Mbel	0	46
Mbel_rnd-1_family-390	Termitidae	0	30
Mbel_rnd-1_family-374_s_1_s_2	Termitidae	24	2664
Mbel_rnd-1_family-396_s_2	GeoIsoptera	1	5
Mbel_rnd-1_family-397	Termitidae	0	11
Mbel_rnd-1_family-422	Macrotermitinae	0	11
Mbel_rnd-1_family-429_s_1_s_1	Termitidae	0	10
Mbel_rnd-1_family-429_s_1_s_2_s_1	Termitidae	0	5
Mbel_rnd-1_family-435	Termitidae	0	5
Mbel_rnd-1_family-444_s_2	GeoIsoptera	0	6
Mbel_rnd-1_family-449_s_1	Mbel	3	10
Mbel_rnd-1_family-449_s_2	Mbel	1	2
Mbel_rnd-1_family-449_s_4	Mbel	2	2
Mbel_rnd-1_family-469_s_1	Termitidae	1	3
Mbel_rnd-1_family-479	Macrotermitinae	0	14
Mbel_rnd-1_family-482_s_2	Termitidae	6	476
Mbel_rnd-1_family-494	Termitidae	1	5
Mbel_rnd-3_family-220	Older	1	23
Mbel_rnd-3_family-199_s_2	Macrotermitinae	1	8
Mbel_rnd-3_family-199_s_3_s_1	Mbel	0	36
Mbel_rnd-3_family-762	GeoIsoptera	12	686
Mbel_rnd-4_family-817	Termitidae	0	12
Mbel_rnd-4_family-659	Macrotermitinae	0	2
Mbel_rnd-4_family-827	Macrotermitinae	0	16
Mbel_rnd-4_family-19_s_1	Older	0	9
Mbel_rnd-4_family-1087_s_2_s_1	Macrotermitinae	1	10
Mbel_rnd-4_family-1087_s_2_s_2	Macrotermitinae	2	32
Mbel_rnd-4_family-1259	GeoIsoptera	0	3
Mbel_rnd-4_family-1463	GeoIsoptera	0	2
Mbel_rnd-4_family-1291_s_2	Termitidae	0	2
Mbel_rnd-4_family-649_s_1	Termitidae	0	6
Mbel_rnd-4_family-649_s_2	Termitidae	0	18
Mbel_rnd-4_family-1113	GeoIsoptera	3	232
Mbel_rnd-4_family-1674	Macrotermitinae	0	9
Mbel_rnd-4_family-832	GeoIsoptera	0	2
Mbel_rnd-4_family-17_s_2	GeoIsoptera	0	10
Mbel_rnd-4_family-1689_s_1	Mbel	0	36
Mbel_rnd-4_family-3658	Macrotermitinae	0	3
Mbel_rnd-5_family-381	GeoIsoptera	0	55
Mbel_rnd-5_family-1471	Termitidae	1	4
Mbel_rnd-5_family-1479	GeoIsoptera	8	348
Mbel_rnd-5_family-3353	GeoIsoptera	2	60
Mbel_rnd-5_family-5657_s_1	Termitidae	0	7
Mbel_rnd-5_family-5528	Termitidae	2	6
Mbel_rnd-5_family-2431_s_1	Macrotermitinae	1	22
Mbel_rnd-5_family-1375	GeoIsoptera	15	707
Mbel_rnd-5_family-1086	GeoIsoptera	0	2
Mbel_rnd-5_family-11420_s_2_s_1	Macrotermitinae	0	9
Mbel_rnd-5_family-11420_s_2_s_2	Termitidae	0	10
Mbel_rnd-5_family-7466	GeoIsoptera	1	3
Mbel_rnd-5_family-7536	Mbel	1	5
Mbel_rnd-5_family-365	GeoIsoptera	14	1672
Mbel_rnd-5_family-3663	GeoIsoptera	0	2
Mbel_ltr-1_family-2_inc	Older	0	9
Mbel_ltr-1_family-13_inc	Termitidae	0	2
Mbel_ltr-1_family-14_s_2_inc	Mbel	0	8
Mbel_ltr-1_family-14_s_0_inc	Macrotermitinae	0	6
Mbel_ltr-1_family-16_inc	Older	1	223
Mbel_ltr-1_family-17_s_1_inc	Mbel	0	2
Mbel_ltr-1_family-18_inc	Older	16	778
Mbel_ltr-1_family-23_s_2_inc	GeoIsoptera	0	5
Mbel_ltr-1_family-27_inc	Mbel	1	6
Mbel_ltr-1_family-28_s_0_inc	Mbel	2	3
Mbel_ltr-1_family-30_s_2_inc	Mbel	1	2
Mbel_ltr-1_family-31_inc	Mbel	4	7
Mbel_ltr-1_family-32_inc	GeoIsoptera	0	128
Mbel_ltr-1_family-33_s_1_inc	GeoIsoptera	0	7
Mbel_ltr-1_family-35_inc	GeoIsoptera	9	1855
Mbel_ltr-1_family-38_inc	Macrotermitinae	0	14
Mbel_ltr-1_family-39_inc	Older	0	409
Mbel_ltr-1_family-44_inc	Termitidae	0	19
Mbel_ltr-1_family-45_inc	Termitidae	0	3
Mbel_ltr-1_family-47_inc	Macrotermitinae	8	1686
Mbel_ltr-1_family-48_inc	Termitidae	3	450
Mbel_ltr-1_family-49_inc	Mbel	1	5
Mbel_ltr-1_family-53_inc	Older	13	453
Mbel_ltr-1_family-58_inc	Termitidae	2	495
Mbel_ltr-1_family-60_inc	Mbel	0	6
Mbel_ltr-1_family-62_inc	GeoIsoptera	0	172
Mbel_ltr-1_family-64_inc	Older	78	2840
Mbel_ltr-1_family-65_inc	GeoIsoptera	21	2851
Mbel_ltr-1_family-66_inc	Mbel	0	7
Mbel_ltr-1_family-70_inc	Termitidae	9	400
Mbel_ltr-1_family-8_s_1_inc	GeoIsoptera	0	57
Mbel_ltr-1_family-71_s_2_inc	Termitidae	0	41
Mbel_ltr-1_family-72_inc	Macrotermitinae	0	7
Mbel_ltr-1_family-10_inc	GeoIsoptera	1	157
Mbel_rnd-1_family-93_inc	GeoIsoptera	1	72
Mbel_rnd-1_family-79_inc	GeoIsoptera	1	4
Mbel_rnd-1_family-95_inc	Mbel	1	8
Mbel_rnd-1_family-10_inc	GeoIsoptera	2	206
Mbel_rnd-1_family-75_inc	Macrotermitinae	0	17
Mbel_rnd-1_family-34_inc	Macrotermitinae	2	580
Mbel_rnd-1_family-24_inc	Termitidae	0	260
Mbel_rnd-1_family-157_inc	Macrotermitinae	0	2
Mbel_rnd-1_family-166_inc	Mbel	0	10
Mbel_rnd-1_family-198_inc	Mbel	4	4
Mbel_rnd-1_family-200_inc	GeoIsoptera	0	22
Mbel_rnd-1_family-225_s_2_inc	Termitidae	1	10
Mbel_rnd-1_family-236_inc	GeoIsoptera	0	8
Mbel_rnd-1_family-341_s_1_s_2_inc	GeoIsoptera	4	171
Mbel_rnd-1_family-361_s_2_inc	GeoIsoptera	0	13
Mbel_rnd-1_family-374_s_1_s_3_inc	GeoIsoptera	2	57
Mbel_rnd-1_family-374_s_2_inc	Macrotermitinae	0	14
Mbel_rnd-1_family-401_inc	Mbel	1	6
Mbel_rnd-1_family-402_inc	GeoIsoptera	1	79
Mbel_rnd-1_family-413_s_1_inc	Mbel	0	10
Mbel_rnd-1_family-413_s_2_inc	Macrotermitinae	1	9
Mbel_rnd-1_family-444_s_0_inc	Termitidae	0	10
Mbel_rnd-1_family-451_s_2_inc	Termitidae	0	6
Mbel_rnd-1_family-454_inc	GeoIsoptera	0	4
Mbel_rnd-1_family-469_s_2_inc	Mbel	11	448
Mbel_rnd-1_family-485_s_2_inc	Termitidae	1	300
Mbel_rnd-1_family-490_inc	Termitidae	3	24
Mbel_rnd-1_family-497_inc	Macrotermitinae	3	33
Mbel_rnd-3_family-199_s_1_inc	Macrotermitinae	0	6
Mbel_rnd-3_family-199_s_3_s_2_inc	Macrotermitinae	5	6
Mbel_rnd-3_family-729_inc	GeoIsoptera	0	3
Mbel_rnd-3_family-27_inc	Older	0	9
Mbel_rnd-3_family-69_s_2_inc	Macrotermitinae	2	45
Mbel_rnd-4_family-284_inc	GeoIsoptera	0	21
Mbel_rnd-4_family-254_inc	GeoIsoptera	4	218
Mbel_rnd-4_family-688_inc	Termitidae	2	67
Mbel_rnd-4_family-1636_s_1_inc	Older	0	2
Mbel_rnd-4_family-780_inc	Termitidae	1	173
Mbel_rnd-4_family-19_s_2_inc	Termitidae	0	11
Mbel_rnd-4_family-1623_inc	Macrotermitinae	0	2
Mbel_rnd-4_family-657_inc	Termitidae	0	6
Mbel_rnd-4_family-1356_inc	GeoIsoptera	0	9
Mbel_rnd-4_family-1385_inc	Mbel	7	90
Mbel_rnd-4_family-649_s_0_inc	Termitidae	0	2
Mbel_rnd-4_family-1597_s_2_inc	Termitidae	2	472
Mbel_rnd-4_family-2997_inc	GeoIsoptera	0	3
Mbel_rnd-4_family-120_inc	GeoIsoptera	4	133
Mbel_rnd-4_family-4079_inc	GeoIsoptera	1	3
Mbel_rnd-4_family-724_inc	Macrotermitinae	0	2
Mbel_rnd-4_family-1345_inc	GeoIsoptera	0	8
Mbel_rnd-4_family-679_inc	GeoIsoptera	0	5
Mbel_rnd-4_family-153_s_2_inc	Mbel	0	24
Mbel_rnd-4_family-17_s_1_inc	GeoIsoptera	1	213
Mbel_rnd-4_family-1776_inc	Macrotermitinae	1	2
Mbel_rnd-4_family-365_inc	Mbel	1	86
Mbel_rnd-4_family-1624_inc	GeoIsoptera	0	14
Mbel_rnd-4_family-1801_inc	Macrotermitinae	2	77
Mbel_rnd-4_family-1998_inc	Macrotermitinae	2	8
Mbel_rnd-4_family-2225_inc	Termitidae	0	23
Mbel_rnd-4_family-2550_inc	GeoIsoptera	11	205
Mbel_rnd-5_family-654_inc	Termitidae	0	4
Mbel_rnd-5_family-6500_s_2_inc	Macrotermitinae	2	11
Mbel_rnd-5_family-4507_inc	GeoIsoptera	0	14
Mbel_rnd-5_family-6978_inc	Older	0	24
Mbel_rnd-5_family-2209_inc	GeoIsoptera	2	11
Mbel_rnd-5_family-1378_inc	Termitidae	2	470
Mbel_rnd-5_family-2600_inc	GeoIsoptera	0	2
Mbel_rnd-5_family-3763_inc	Termitidae	0	7
Mbel_rnd-5_family-288_inc	GeoIsoptera	4	131
Mbel_rnd-5_family-1018_s_2_inc	Macrotermitinae	0	2
Mbel_rnd-5_family-1216_inc	GeoIsoptera	0	2
Mbel_rnd-5_family-2043_inc	Macrotermitinae	0	6
Mbel_rnd-5_family-11420_s_1_inc	Macrotermitinae	0	4
Mbel_rnd-5_family-4903_inc	GeoIsoptera	0	7
Mbel_rnd-5_family-620_inc	GeoIsoptera	0	5
Mbel_rnd-5_family-6725_inc	Termitidae	0	9
Mbel_rnd-5_family-4901_inc	GeoIsoptera	0	2
Mbel_rnd-5_family-3311_inc	Mbel	1	10
Mbel_rnd-5_family-12534_inc	Termitidae	0	12
Mbel_rnd-5_family-5343_inc	GeoIsoptera	1	19
Mbel_rnd-5_family-6527_inc	GeoIsoptera	1	176
Mbel_rnd-5_family-3951_inc	Macrotermitinae	1	11
Mbel_rnd-5_family-8217_inc	Termitidae	2	53
Mbel_rnd-5_family-4122_inc	GeoIsoptera	0	6
Mbel_rnd-5_family-6590_inc	Macrotermitinae	0	14
Mbel_rnd-5_family-185_inc	GeoIsoptera	2	52
Mbel_rnd-5_family-1955_s_2_inc	GeoIsoptera	6	68
Mbel_rnd-5_family-6717_inc	GeoIsoptera	7	175
Mbel_rnd-5_family-10122_inc	Mbel	0	29
Mbel_rnd-1_family-106	Older	2	243
Mbel_rnd-1_family-56_s_2_s_2_s_1	Macrotermitinae	0	2
Mbel_rnd-1_family-51	GeoIsoptera	2	9
Mbel_rnd-1_family-3	Older	3	175
Mbel_rnd-1_family-109	Macrotermitinae	0	74
Mbel_rnd-1_family-83	Macrotermitinae	0	10
Mbel_rnd-1_family-115	Macrotermitinae	1	100
Mbel_rnd-1_family-12	Macrotermitinae	0	263
Mbel_rnd-1_family-149	GeoIsoptera	0	11
Mbel_rnd-1_family-186	GeoIsoptera	0	78
Mbel_rnd-1_family-194	Termitidae	0	43
Mbel_rnd-1_family-195	Termitidae	0	39
Mbel_rnd-1_family-228	Mbel	4	233
Mbel_rnd-1_family-247	Mbel	0	6
Mbel_rnd-1_family-250_s_2_s_1	GeoIsoptera	2	11
Mbel_rnd-1_family-256	Termitidae	0	2
Mbel_rnd-1_family-260	Older	0	2
Mbel_rnd-1_family-284	GeoIsoptera	0	7
Mbel_rnd-1_family-305_s_2	Macrotermitinae	0	16
Mbel_rnd-1_family-328	Mbel	13	49
Mbel_rnd-1_family-329	Termitidae	0	26
Mbel_rnd-1_family-330	GeoIsoptera	3	11
Mbel_rnd-1_family-345	Macrotermitinae	1	30
Mbel_rnd-1_family-373	Mbel	1	7
Mbel_rnd-1_family-443_s_1_s_2	Termitidae	24	57
Mbel_rnd-1_family-456	GeoIsoptera	0	2
Mbel_rnd-1_family-483_s_2	GeoIsoptera	0	85
Mbel_rnd-1_family-503	Termitidae	1	39
Mbel_rnd-3_family-260	GeoIsoptera	3	46
Mbel_rnd-4_family-260_s_0	Mbel	0	31
Mbel_rnd-4_family-266_s_2	Macrotermitinae	3	48
Mbel_rnd-4_family-266_s_0	GeoIsoptera	0	5
Mbel_rnd-4_family-243	Termitidae	26	69
Mbel_rnd-4_family-668	Macrotermitinae	0	26
Mbel_rnd-4_family-3657_s_3_s_2	Termitidae	2	10
Mbel_rnd-4_family-1770	Macrotermitinae	0	4
Mbel_rnd-4_family-1546_s_0	Mbel	0	7
Mbel_rnd-4_family-2126	Macrotermitinae	0	43
Mbel_rnd-4_family-1142_s_1	Termitidae	1	265
Mbel_rnd-4_family-302	Mbel	1	4
Mbel_rnd-5_family-5325_s_1_s_2	GeoIsoptera	0	7
Mbel_rnd-5_family-1379_s_1	Mbel	0	8
Mbel_rnd-5_family-672_s_1	Mbel	0	3
Mbel_rnd-5_family-672_s_0	Older	2	14
Mbel_rnd-5_family-3489	Mbel	0	6
Mbel_rnd-5_family-843	Mbel	7	295
Mbel_rnd-5_family-1921	Mbel	0	6
Mbel_rnd-5_family-461	Macrotermitinae	0	2
Mbel_rnd-5_family-3001	Termitidae	0	8
Mbel_rnd-5_family-4033_s_1	Macrotermitinae	2	5
Mbel_rnd-5_family-5829	Termitidae	0	10
Mbel_rnd-5_family-1497	Termitidae	0	3
Mbel_rnd-5_family-25856	Termitidae	0	14
Mbel_rnd-5_family-3115_s_1	Older	0	4
Mbel_rnd-5_family-3578	Macrotermitinae	2	323
Mbel_rnd-5_family-384	Termitidae	0	31
Mbel_rnd-5_family-9689	Macrotermitinae	3	25
Mbel_rnd-5_family-4069	Older	4	181
Mbel_rnd-5_family-1569	Older	33	5018
Mbel_rnd-1_family-314	Termitidae	0	15
Mbel_rnd-1_family-110_unconfirmed	Termitidae	1	111
Mbel_rnd-1_family-136_unconfirmed	Termitidae	0	12
Mbel_rnd-1_family-5	GeoIsoptera	46	11000
Mbel_rnd-1_family-131_unconfirmed	Macrotermitinae	0	45
Mbel_rnd-1_family-73	GeoIsoptera	0	160
Mbel_rnd-1_family-23_unconfirmed	Macrotermitinae	0	86
Mbel_rnd-1_family-56_s_2_s_2_s_2	Termitidae	7	19
Mbel_rnd-1_family-121_unconfirmed	Termitidae	1	145
Mbel_rnd-1_family-124_unconfirmed	GeoIsoptera	0	12
Mbel_rnd-1_family-122_unconfirmed	Termitidae	1	47
Mbel_rnd-1_family-77_unconfirmed	Macrotermitinae	0	31
Mbel_rnd-1_family-2_s_1	GeoIsoptera	13	1959
Mbel_rnd-1_family-113_unconfirmed	Macrotermitinae	0	23
Mbel_rnd-1_family-19	Termitidae	1	59
Mbel_rnd-1_family-74_s_2	GeoIsoptera	1	24
Mbel_rnd-1_family-128_unconfirmed	Macrotermitinae	0	11
Mbel_rnd-1_family-127_s_1_unconfirmed	Macrotermitinae	0	22
Mbel_rnd-1_family-127_s_2	Macrotermitinae	1	55
Mbel_rnd-1_family-42_unconfirmed	Macrotermitinae	0	499
Mbel_rnd-1_family-94_unconfirmed	Termitidae	1	145
Mbel_rnd-1_family-53_unconfirmed	Termitidae	0	41
Mbel_rnd-1_family-112_s_1	Macrotermitinae	9	1467
Mbel_rnd-1_family-133_s_2	GeoIsoptera	2	34
Mbel_rnd-1_family-143_s_1_unconfirmed	Termitidae	2	17
Mbel_rnd-1_family-146	GeoIsoptera	40	6434
Mbel_rnd-1_family-156_s_2_s_2	Termitidae	1	144
Mbel_rnd-1_family-159_s_1_s_1	Termitidae	0	7
Mbel_rnd-1_family-159_s_1_s_2	GeoIsoptera	0	5
Mbel_rnd-1_family-165	GeoIsoptera	84	16027
Mbel_rnd-1_family-173_unconfirmed	Macrotermitinae	0	11
Mbel_rnd-1_family-175_unconfirmed	Macrotermitinae	0	12
Mbel_rnd-1_family-177	Macrotermitinae	12	23
Mbel_rnd-1_family-191_unconfirmed	Macrotermitinae	0	9
Mbel_rnd-1_family-206_s_2_unconfirmed	Termitidae	6	23
Mbel_rnd-1_family-215_unconfirmed	GeoIsoptera	0	39
Mbel_rnd-1_family-216_unconfirmed	Mbel	70	1988
Mbel_rnd-1_family-218_s_1	GeoIsoptera	12	1927
Mbel_rnd-1_family-218_s_0	Termitidae	1	196
Mbel_rnd-1_family-223_unconfirmed	Macrotermitinae	0	10
Mbel_rnd-1_family-224_unconfirmed	Termitidae	16	1292
Mbel_rnd-1_family-227_unconfirmed	Macrotermitinae	3	163
Mbel_rnd-1_family-235_s_2_unconfirmed	Macrotermitinae	0	13
Mbel_rnd-1_family-237	Macrotermitinae	0	27
Mbel_rnd-1_family-239	Macrotermitinae	0	5
Mbel_rnd-1_family-241	GeoIsoptera	1	13
Mbel_rnd-1_family-243_unconfirmed	GeoIsoptera	0	12
Mbel_rnd-1_family-245_s_1	GeoIsoptera	0	159
Mbel_rnd-1_family-245_s_2_unconfirmed	Termitidae	0	35
Mbel_rnd-1_family-246	GeoIsoptera	2	302
Mbel_rnd-1_family-249_unconfirmed	Macrotermitinae	0	25
Mbel_rnd-1_family-250_s_3	Termitidae	0	13
Mbel_rnd-1_family-257_unconfirmed	Termitidae	0	25
Mbel_rnd-1_family-258_unconfirmed	Macrotermitinae	1	36
Mbel_rnd-1_family-280_unconfirmed	Termitidae	0	10
Mbel_rnd-1_family-285_s_2	Mbel	1	20
Mbel_rnd-1_family-290_s_2_unconfirmed	GeoIsoptera	1	96
Mbel_rnd-1_family-289_unconfirmed	Macrotermitinae	0	41
Mbel_rnd-1_family-296	GeoIsoptera	1	296
Mbel_rnd-1_family-304_unconfirmed	Termitidae	0	111
Mbel_rnd-1_family-307_s_2_s_1	Termitidae	2	40
Mbel_rnd-1_family-307_s_2_s_2_unconfirmed	Termitidae	2	21
Mbel_rnd-1_family-307_s_2_s_3_unconfirmed	Termitidae	1	6
Mbel_rnd-1_family-321_s_0	Macrotermitinae	1	9
Mbel_rnd-1_family-325_s_2	Older	11	491
Mbel_rnd-1_family-337	GeoIsoptera	1	85
Mbel_rnd-1_family-338_unconfirmed	Macrotermitinae	1	102
Mbel_rnd-1_family-349_s_2	Mbel	0	7
Mbel_rnd-1_family-394_s_1	Mbel	0	4
Mbel_rnd-1_family-404_s_2	Termitidae	0	8
Mbel_rnd-1_family-404_s_0_unconfirmed	Macrotermitinae	0	21
Mbel_rnd-1_family-407_unconfirmed	Termitidae	1	37
Mbel_rnd-1_family-410	GeoIsoptera	14	336
Mbel_rnd-1_family-411_s_1	Macrotermitinae	11	60
Mbel_rnd-1_family-411_s_2	Termitidae	7	347
Mbel_rnd-1_family-411_s_3	Mbel	2	171
Mbel_rnd-1_family-414_s_0	GeoIsoptera	0	12
Mbel_rnd-1_family-418_unconfirmed	Macrotermitinae	0	137
Mbel_rnd-1_family-419_unconfirmed	Termitidae	0	9
Mbel_rnd-1_family-423_unconfirmed	Macrotermitinae	0	18
Mbel_rnd-1_family-443_s_2	Macrotermitinae	6	24
Mbel_rnd-1_family-448_s_1	GeoIsoptera	16	703
Mbel_rnd-1_family-455	Termitidae	1	33
Mbel_rnd-1_family-468	Termitidae	0	12
Mbel_rnd-1_family-471_s_2	GeoIsoptera	0	143
Mbel_rnd-1_family-488	Macrotermitinae	0	3
Mbel_rnd-1_family-489	Termitidae	0	15
Mbel_rnd-1_family-499	Macrotermitinae	0	21
Mbel_rnd-1_family-501_s_1_s_0_unconfirmed	Termitidae	0	4
Mbel_rnd-3_family-49_unconfirmed	GeoIsoptera	0	2
Mbel_rnd-3_family-39	GeoIsoptera	6	760
Mbel_rnd-3_family-575_unconfirmed	GeoIsoptera	0	5
Mbel_rnd-3_family-617_unconfirmed	GeoIsoptera	0	8
Mbel_rnd-3_family-173_unconfirmed	GeoIsoptera	2	5
Mbel_rnd-3_family-337	Mbel	1	56
Mbel_rnd-4_family-2117_unconfirmed	GeoIsoptera	0	3
Mbel_rnd-4_family-364_unconfirmed	Mbel	19	153
Mbel_rnd-4_family-5027_unconfirmed	GeoIsoptera	0	3
Mbel_rnd-4_family-260_s_2_s_2_unconfirmed	Mbel	0	34
Mbel_rnd-4_family-2815_unconfirmed	GeoIsoptera	0	5
Mbel_rnd-4_family-374	GeoIsoptera	0	22
Mbel_rnd-4_family-3294_unconfirmed	Macrotermitinae	0	11
Mbel_rnd-4_family-1413_s_1	Termitidae	1	194
Mbel_rnd-4_family-3657_s_2	GeoIsoptera	1	14
Mbel_rnd-4_family-667_unconfirmed	Termitidae	0	11
Mbel_rnd-4_family-585	GeoIsoptera	11	792
Mbel_rnd-4_family-786_s_2	Macrotermitinae	2	32
Mbel_rnd-4_family-917_unconfirmed	GeoIsoptera	0	24
Mbel_rnd-4_family-1004_unconfirmed	Termitidae	0	7
Mbel_rnd-4_family-2711_s_2	Macrotermitinae	0	10
Mbel_rnd-4_family-2993_unconfirmed	GeoIsoptera	0	4
Mbel_rnd-4_family-783_s_2	Termitidae	3	40
Mbel_rnd-4_family-1546_s_1	Older	1	33
Mbel_rnd-4_family-2480	GeoIsoptera	6	194
Mbel_rnd-4_family-3003_s_1	Macrotermitinae	0	28
Mbel_rnd-4_family-3003_s_2	GeoIsoptera	0	50
Mbel_rnd-4_family-13_s_2	Mbel	0	9
Mbel_rnd-4_family-1926_s_2	Macrotermitinae	0	6
Mbel_rnd-4_family-1142_s_2_unconfirmed	Termitidae	1	72
Mbel_rnd-4_family-1142_s_3	Termitidae	2	111
Mbel_rnd-4_family-3028_s_2_s_2	GeoIsoptera	0	5
Mbel_rnd-4_family-685	GeoIsoptera	0	187
Mbel_rnd-4_family-75_s_1	Termitidae	3	214
Mbel_rnd-4_family-3737_s_1	Termitidae	0	6
Mbel_rnd-4_family-2432	Older	0	6
Mbel_rnd-4_family-1141_unconfirmed	GeoIsoptera	17	677
Mbel_rnd-4_family-2211_unconfirmed	GeoIsoptera	6	155
Mbel_rnd-4_family-361_unconfirmed	Mbel	2	62
Mbel_rnd-4_family-931_s_1_s_1_unconfirmed	Termitidae	0	65
Mbel_rnd-4_family-931_s_3	Termitidae	0	18
Mbel_rnd-4_family-931_s_0	Macrotermitinae	2	24
Mbel_rnd-4_family-1447_s_1	Termitidae	0	8
Mbel_rnd-4_family-3494_unconfirmed	GeoIsoptera	10	730
Mbel_rnd-5_family-3071_s_2	Macrotermitinae	0	24
Mbel_rnd-5_family-2680_s_1_unconfirmed	Older	0	42
Mbel_rnd-5_family-70_unconfirmed	Termitidae	0	11
Mbel_rnd-5_family-5600	GeoIsoptera	2	259
Mbel_rnd-5_family-1379_s_2	Mbel	0	46
Mbel_rnd-5_family-3073_s_1_unconfirmed	Macrotermitinae	0	21
Mbel_rnd-5_family-1367	GeoIsoptera	1	108
Mbel_rnd-5_family-2288_unconfirmed	Termitidae	0	6
Mbel_rnd-5_family-5628	GeoIsoptera	0	30
Mbel_rnd-5_family-3401_s_1_unconfirmed	Termitidae	0	6
Mbel_rnd-5_family-289_s_2	Termitidae	22	78
Mbel_rnd-5_family-224_unconfirmed	GeoIsoptera	3	61
Mbel_rnd-5_family-1199	Older	1	324
Mbel_rnd-5_family-1230	Mbel	0	2
Mbel_rnd-5_family-1269	Termitidae	0	2
Mbel_rnd-5_family-10160_unconfirmed	Termitidae	3	94
Mbel_rnd-5_family-646_s_1	Macrotermitinae	1	21
Mbel_rnd-5_family-1996	Macrotermitinae	0	50
Mbel_rnd-5_family-2432	Older	12	122
Mbel_rnd-5_family-449_unconfirmed	Older	5	803
Mbel_rnd-5_family-33_unconfirmed	GeoIsoptera	1	43
Mbel_rnd-5_family-3423_s_1_s_1	Termitidae	0	20
Mbel_rnd-5_family-3423_s_2	Termitidae	0	13
Mbel_rnd-5_family-3030_s_1	Macrotermitinae	1	86
Mbel_rnd-5_family-3030_s_2	Macrotermitinae	4	138
Mbel_rnd-5_family-4160_unconfirmed	GeoIsoptera	6	313
Mbel_rnd-5_family-1206	Macrotermitinae	2	13
Mbel_rnd-5_family-1473_unconfirmed	GeoIsoptera	0	13
Mbel_rnd-5_family-297_unconfirmed	GeoIsoptera	5	106
Mbel_rnd-5_family-3642_unconfirmed	Macrotermitinae	0	10
Mbel_rnd-5_family-5834	GeoIsoptera	1	4
Mbel_rnd-5_family-844_s_1_s_1	Mbel	0	20
Mbel_rnd-5_family-844_s_2	GeoIsoptera	12	105
Mbel_rnd-5_family-3008	Termitidae	7	257
Mbel_rnd-5_family-4639_unconfirmed	Older	2	5
Mbel_rnd-5_family-1994	Termitidae	4	21
Mbel_rnd-5_family-5407	Termitidae	4	333
Mbel_rnd-5_family-14746_unconfirmed	GeoIsoptera	0	6
Mbel_rnd-5_family-17641	Older	10	583
Mbel_rnd-5_family-1784_s_2_unconfirmed	Macrotermitinae	1	16
Mbel_rnd-5_family-4234_s_1_s_1	Mbel	0	2
Mbel_rnd-5_family-4234_s_1_s_2	Mbel	0	6
Mbel_rnd-5_family-4234_s_2	Mbel	1	5
Mbel_rnd-5_family-443_s_1	GeoIsoptera	3	819
Mbel_rnd-5_family-5110_s_2	GeoIsoptera	4	275
Mbel_rnd-5_family-5808_s_2	GeoIsoptera	2	123
Mbel_rnd-5_family-7503	GeoIsoptera	9	328
Mbel_rnd-5_family-8553	Termitidae	0	6
Mbel_rnd-5_family-1001_unconfirmed	Macrotermitinae	0	73
Mbel_rnd-5_family-1298	GeoIsoptera	3	48
Mbel_rnd-5_family-1625	Termitidae	0	6
Mbel_rnd-5_family-3011	Termitidae	3	165
Mbel_rnd-5_family-5291	Macrotermitinae	0	8
Mbel_rnd-5_family-5362	GeoIsoptera	1	9
Mbel_rnd-5_family-16604_s_1	Termitidae	21	84
Mbel_rnd-5_family-16604_s_2	Macrotermitinae	1	46
Mbel_rnd-5_family-16604_s_0_s_2	GeoIsoptera	6	248
Mbel_rnd-5_family-9278_unconfirmed	Termitidae	0	2
Mbel_rnd-5_family-4830_unconfirmed	Macrotermitinae	0	17
Mbel_rnd-5_family-5202	Termitidae	0	43
Mbel_rnd-5_family-7210	Macrotermitinae	0	45
Mbel_rnd-5_family-263_unconfirmed	Termitidae	0	62
Mbel_rnd-5_family-471	Older	12	573
Mbel_rnd-5_family-4916_s_1	Macrotermitinae	0	5
Mbel_rnd-5_family-67	GeoIsoptera	12	467
Mbel_rnd-5_family-152	GeoIsoptera	3	47
Mbel_rnd-5_family-3007	Macrotermitinae	3	285
Mbel_rnd-5_family-4559_s_1_s_1	GeoIsoptera	0	12
Mbel_rnd-5_family-24	Termitidae	41	1717
Mbel_rnd-5_family-246	GeoIsoptera	1	15
Mbel_rnd-5_family-3012	GeoIsoptera	12	349
Mbel_rnd-5_family-3074_s_2	Mbel	0	40
Mbel_rnd-5_family-3074_s_3	GeoIsoptera	3	275
Mbel_rnd-5_family-3074_s_0	Termitidae	0	53
Mbel_rnd-5_family-3473_unconfirmed	GeoIsoptera	8	382
Mbel_rnd-5_family-4959_unconfirmed	Macrotermitinae	0	11
Mbel_rnd-5_family-12352	Older	1	57
Mbel_rnd-5_family-1256	Macrotermitinae	4	116
Mbel_rnd-5_family-126	Older	0	64
Mbel_rnd-5_family-4233	Macrotermitinae	0	13
Mbel_rnd-5_family-446_s_3	GeoIsoptera	0	28
Mbel_rnd-5_family-4866	Mbel	1	2
Mbel_rnd-5_family-1385_unconfirmed	GeoIsoptera	1	59
Mbel_rnd-5_family-3679	Termitidae	5	205
Mbel_rnd-5_family-410	Macrotermitinae	0	6
Mbel_rnd-5_family-15523_unconfirmed	Mbel	2	59
Mbel_rnd-5_family-2102	GeoIsoptera	1	22
Mbel_rnd-5_family-3919_unconfirmed	Macrotermitinae	0	2
Mbel_rnd-5_family-4864	Mbel	2	5
Mbel_rnd-5_family-5013_unconfirmed	Macrotermitinae	1	3
Mbel_rnd-5_family-5850_unconfirmed	Termitidae	16	869
Mbel_rnd-5_family-1377	GeoIsoptera	4	230
Mbel_rnd-5_family-2242	Mbel	0	19
Mbel_rnd-5_family-3257_unconfirmed	GeoIsoptera	0	94
Mbel_rnd-5_family-4440_unconfirmed	Termitidae	0	3
Mbel_rnd-5_family-4654_unconfirmed	Mbel	0	82
Mbel_rnd-5_family-6808	Older	1	32
Mbel_rnd-5_family-8783_s_1	Mbel	0	8
Mbel_rnd-5_family-9375	GeoIsoptera	0	34
Mbel_rnd-5_family-4862	Mbel	6	31
Mbel_rnd-5_family-4865	Mbel	2	12
Mbel_rnd-5_family-6145_s_2_unconfirmed	Mbel	0	4
Mbel_rnd-5_family-6945	Macrotermitinae	0	5
Mbel_rnd-5_family-2887	GeoIsoptera	3	439
Mbel_rnd-5_family-3983_unconfirmed	GeoIsoptera	4	302
Mbel_rnd-5_family-440	Termitidae	1	6
Mbel_rnd-5_family-451_unconfirmed	GeoIsoptera	7	483
Mbel_rnd-5_family-4787	GeoIsoptera	0	27
Mbel_rnd-5_family-5950	Older	10	488
Mbel_rnd-5_family-7120_s_1	Termitidae	2	81
Mbel_rnd-5_family-7120_s_2	Termitidae	1	32
Mbel_rnd-5_family-8302_s_1	GeoIsoptera	1	3
Mbel_rnd-5_family-8302_s_3	GeoIsoptera	1	36
Mbel_rnd-5_family-9432	GeoIsoptera	4	289
Odon_rnd-1_family-16	GeoIsoptera	0	119
Odon_ltr-1_family-28_s_1	Macrotermitinae	0	2
Odon_ltr-1_family-53	Macrotermitinae	0	2
Odon_ltr-1_family-68	Older	1	525
Odon_ltr-1_family-79	Macrotermitinae	0	184
Odon_ltr-1_family-83	Macrotermitinae	0	10
Odon_rnd-1_family-60	Older	0	13
Odon_rnd-1_family-95_s_2_s_2	Termitidae	2	10
Odon_rnd-1_family-104	Termitidae	2	63
Odon_rnd-1_family-145	Termitidae	0	15
Odon_rnd-1_family-173	Older	0	5
Odon_rnd-1_family-226_s_1	GeoIsoptera	1	55
Odon_rnd-1_family-226_s_2	GeoIsoptera	3	154
Odon_rnd-1_family-263_s_2	Macrotermitinae	0	4
Odon_rnd-1_family-323_s_2	GeoIsoptera	0	3
Odon_rnd-1_family-367	Termitidae	2	92
Odon_rnd-1_family-375_s_2	Macrotermitinae	0	2
Odon_rnd-1_family-385	GeoIsoptera	0	5
Odon_rnd-1_family-400_s_1_s_2	Macrotermitinae	0	4
Odon_rnd-1_family-403_s_2_s_0	GeoIsoptera	0	2
Odon_rnd-1_family-455	Termitidae	0	8
Odon_rnd-1_family-456_s_1	Termitidae	1	37
Odon_rnd-1_family-456_s_2	Macrotermitinae	0	7
Odon_rnd-1_family-456_s_0	Macrotermitinae	0	5
Odon_rnd-1_family-466	Macrotermitinae	1	7
Odon_rnd-1_family-501	Termitidae	1	9
Odon_rnd-1_family-536_s_1_s_1	Older	1	2
Odon_rnd-1_family-538_s_1_s_1_s_2	Macrotermitinae	1	3
Odon_rnd-1_family-538_s_2	Macrotermitinae	0	4
Odon_rnd-1_family-558	Termitidae	0	5
Odon_rnd-1_family-543	Macrotermitinae	0	2
Odon_rnd-1_family-561	Termitidae	0	6
Odon_rnd-1_family-572_s_1_s_1	GeoIsoptera	0	3
Odon_rnd-3_family-310	GeoIsoptera	0	4
Odon_rnd-4_family-412_s_1	Termitidae	0	25
Odon_rnd-4_family-62	GeoIsoptera	0	9
Odon_rnd-4_family-95	GeoIsoptera	1	14
Odon_rnd-4_family-1333_s_2	Termitidae	0	4
Odon_rnd-4_family-1166	Older	0	6
Odon_rnd-4_family-149_s_4	Termitidae	0	25
Odon_rnd-4_family-265	GeoIsoptera	0	8
Odon_rnd-4_family-2344	Macrotermitinae	0	4
Odon_rnd-4_family-2658_s_2	GeoIsoptera	0	8
Odon_rnd-4_family-1285_s_1	Termitidae	0	5
Odon_rnd-4_family-3758	GeoIsoptera	4	21
Odon_rnd-4_family-1541	Older	0	26
Odon_rnd-4_family-2267_s_1_s_2_s_2	Termitidae	0	4
Odon_rnd-5_family-99_s_2	Termitidae	0	15
Odon_rnd-5_family-1345	Termitidae	0	2
Odon_rnd-5_family-8885	GeoIsoptera	0	2
Odon_rnd-5_family-858	Termitidae	6	273
Odon_rnd-5_family-5183	Termitidae	0	2
Odon_rnd-5_family-4769_s_2	Macrotermitinae	0	5
Odon_rnd-5_family-680	Termitidae	0	5
Odon_rnd-5_family-3821	GeoIsoptera	0	3
Odon_rnd-5_family-8173_s_1_s_2	Termitidae	0	12
Odon_rnd-5_family-9461	Older	0	3
Odon_rnd-5_family-7463_s_2	Termitidae	1	7
Odon_rnd-5_family-5159_s_2	Termitidae	1	5
Odon_rnd-5_family-9656	GeoIsoptera	2	4
Odon_rnd-5_family-5622	Older	2	6
Odon_ltr-1_family-101_inc	GeoIsoptera	1	19
Odon_ltr-1_family-103_inc	Older	0	4
Odon_ltr-1_family-104_inc	GeoIsoptera	2	68
Odon_ltr-1_family-111_inc	Macrotermitinae	0	3
Odon_ltr-1_family-112_inc	GeoIsoptera	1	3
Odon_ltr-1_family-117_inc	GeoIsoptera	14	2603
Odon_ltr-1_family-13_s_2_inc	Termitidae	0	45
Odon_ltr-1_family-123_s_1_inc	Termitidae	1	3
Odon_ltr-1_family-123_s_2_inc	Termitidae	5	63
Odon_ltr-1_family-21_inc	Macrotermitinae	1	6
Odon_ltr-1_family-22_inc	Macrotermitinae	8	2706
Odon_ltr-1_family-23_inc	GeoIsoptera	0	228
Odon_ltr-1_family-26_s_2_s_2_inc	Older	1	3
Odon_ltr-1_family-30_inc	GeoIsoptera	0	8
Odon_ltr-1_family-4_inc	GeoIsoptera	1	50
Odon_ltr-1_family-34_inc	Termitidae	0	8
Odon_ltr-1_family-35_inc	Older	1	65
Odon_ltr-1_family-37_s_2_inc	GeoIsoptera	3	33
Odon_ltr-1_family-47_inc	Macrotermitinae	2	451
Odon_ltr-1_family-50_inc	Macrotermitinae	0	3
Odon_ltr-1_family-54_inc	Older	0	37
Odon_ltr-1_family-55_inc	GeoIsoptera	1	12
Odon_ltr-1_family-58_s_1_inc	Macrotermitinae	0	7
Odon_ltr-1_family-58_s_2_inc	Macrotermitinae	0	8
Odon_ltr-1_family-60_s_0_inc	Macrotermitinae	0	4
Odon_ltr-1_family-65_s_1_inc	Macrotermitinae	0	3
Odon_ltr-1_family-67_inc	GeoIsoptera	0	62
Odon_ltr-1_family-69_inc	GeoIsoptera	0	8
Odon_ltr-1_family-74_s_2_inc	Macrotermitinae	0	5
Odon_ltr-1_family-9_s_2_inc	Macrotermitinae	0	2
Odon_ltr-1_family-81_inc	Termitidae	0	89
Odon_ltr-1_family-85_inc	Older	0	163
Odon_ltr-1_family-91_inc	Older	0	13
Odon_ltr-1_family-95_inc	GeoIsoptera	0	6
Odon_rnd-1_family-69_inc	Macrotermitinae	0	12
Odon_rnd-1_family-143_s_2_inc	Termitidae	0	8
Odon_rnd-1_family-233_s_2_inc	Macrotermitinae	0	4
Odon_rnd-1_family-245_inc	GeoIsoptera	0	2
Odon_rnd-1_family-253_inc	GeoIsoptera	0	10
Odon_rnd-1_family-289_s_1_inc	Macrotermitinae	0	5
Odon_rnd-1_family-320_inc	Termitidae	1	3
Odon_rnd-1_family-347_s_1_inc	GeoIsoptera	0	49
Odon_rnd-1_family-403_s_1_s_1_inc	Termitidae	0	2
Odon_rnd-1_family-417_s_2_inc	Macrotermitinae	0	4
Odon_rnd-1_family-419_inc	Macrotermitinae	0	3
Odon_rnd-1_family-436_s_0_inc	Termitidae	1	10
Odon_rnd-1_family-431_s_0_s_2_inc	Macrotermitinae	0	6
Odon_rnd-1_family-462_inc	Termitidae	0	5
Odon_rnd-1_family-487_inc	Older	0	12
Odon_rnd-1_family-520_s_2_inc	Termitidae	0	5
Odon_rnd-1_family-521_s_1_inc	Macrotermitinae	0	6
Odon_rnd-1_family-521_s_2_inc	Macrotermitinae	0	24
Odon_rnd-1_family-521_s_0_inc	Macrotermitinae	0	3
Odon_rnd-1_family-536_s_2_inc	Termitidae	0	2
Odon_rnd-1_family-586_s_3_inc	Macrotermitinae	0	7
Odon_rnd-3_family-1538_s_1_s_1_inc	Macrotermitinae	1	5
Odon_rnd-4_family-191_inc	GeoIsoptera	0	6
Odon_rnd-4_family-2004_inc	Termitidae	0	60
Odon_rnd-4_family-3211_inc	Older	0	28
Odon_rnd-4_family-233_inc	GeoIsoptera	0	18
Odon_rnd-4_family-160_inc	Termitidae	0	2
Odon_rnd-4_family-839_inc	GeoIsoptera	0	6
Odon_rnd-4_family-1900_inc	Macrotermitinae	0	25
Odon_rnd-4_family-3243_inc	GeoIsoptera	0	6
Odon_rnd-4_family-48_inc	Termitidae	1	2
Odon_rnd-4_family-2658_s_1_s_1_inc	Termitidae	0	6
Odon_rnd-4_family-2658_s_1_s_2_inc	GeoIsoptera	0	21
Odon_rnd-4_family-4654_inc	GeoIsoptera	0	7
Odon_rnd-4_family-538_s_1_s_1_inc	Termitidae	2	223
Odon_rnd-4_family-4849_s_1_inc	Termitidae	1	33
Odon_rnd-4_family-4849_s_2_inc	GeoIsoptera	9	200
Odon_rnd-4_family-2894_s_2_inc	Termitidae	0	4
Odon_rnd-5_family-702_inc	Macrotermitinae	0	5
Odon_rnd-5_family-185_s_1_inc	Termitidae	0	38
Odon_rnd-5_family-778_inc	Termitidae	0	10
Odon_rnd-5_family-99_s_1_inc	Termitidae	0	23
Odon_rnd-5_family-1232_inc	GeoIsoptera	0	4
Odon_rnd-5_family-130_s_1_inc	Older	0	28
Odon_rnd-5_family-130_s_2_inc	GeoIsoptera	0	5
Odon_rnd-5_family-1456_inc	Older	0	24
Odon_rnd-5_family-4648_s_3_inc	Termitidae	0	53
Odon_rnd-5_family-2403_inc	Termitidae	0	4
Odon_rnd-5_family-1638_s_2_inc	Macrotermitinae	0	3
Odon_rnd-5_family-2825_inc	GeoIsoptera	0	2
Odon_rnd-5_family-356_inc	GeoIsoptera	0	18
Odon_rnd-5_family-2868_inc	GeoIsoptera	0	4
Odon_rnd-5_family-1007_s_1_s_1_inc	Termitidae	0	29
Odon_rnd-5_family-13017_inc	Older	0	2
Odon_rnd-5_family-6347_inc	GeoIsoptera	0	9
Odon_rnd-5_family-1197_inc	Older	0	24
Odon_rnd-5_family-5628_inc	Termitidae	0	3
Odon_rnd-5_family-6964_inc	Macrotermitinae	0	19
Odon_rnd-5_family-8759_s_1_inc	GeoIsoptera	1	29
Odon_rnd-5_family-455_inc	Older	0	6
Odon_rnd-5_family-1552_inc	Macrotermitinae	1	11
Odon_rnd-5_family-929_inc	Termitidae	0	17
Odon_rnd-5_family-10648_inc	GeoIsoptera	0	46
Odon_rnd-5_family-4910_inc	Older	0	72
Odon_rnd-5_family-6506_inc	GeoIsoptera	1	22
Odon_rnd-5_family-6930_inc	Older	0	3
Odon_rnd-5_family-772_inc	Termitidae	0	3
Odon_rnd-5_family-2327_inc	GeoIsoptera	0	3
Odon_rnd-5_family-1346_inc	GeoIsoptera	0	24
Odon_rnd-5_family-3377_inc	Termitidae	0	24
Odon_rnd-5_family-1211_s_1_inc	GeoIsoptera	2	57
Odon_rnd-5_family-1211_s_2_inc	Older	2	5
Odon_rnd-5_family-1055_inc	GeoIsoptera	0	2
Odon_rnd-5_family-2945_inc	Termitidae	0	7
Odon_rnd-5_family-311_s_1_inc	GeoIsoptera	0	8
Odon_rnd-5_family-5427_inc	GeoIsoptera	0	31
Odon_rnd-5_family-1099_inc	GeoIsoptera	0	6
Odon_rnd-5_family-2848_inc	Termitidae	0	26
Odon_rnd-5_family-6906_inc	GeoIsoptera	0	4
Odon_rnd-1_family-97	Macrotermitinae	0	6
Odon_rnd-1_family-126	GeoIsoptera	0	8
Odon_rnd-1_family-129_s_0	Termitidae	0	2
Odon_rnd-1_family-57	Termitidae	1	145
Odon_rnd-1_family-3	Older	3	114
Odon_rnd-1_family-55	Macrotermitinae	8	307
Odon_rnd-1_family-49	Older	2	129
Odon_rnd-1_family-65_s_1	Older	1	14
Odon_rnd-1_family-65_s_0	Older	2	22
Odon_rnd-1_family-147	Macrotermitinae	1	439
Odon_rnd-1_family-156	Macrotermitinae	0	4
Odon_rnd-1_family-162_s_1	Termitidae	0	15
Odon_rnd-1_family-195	GeoIsoptera	0	9
Odon_rnd-1_family-199_s_1	GeoIsoptera	0	75
Odon_rnd-1_family-197	GeoIsoptera	1	449
Odon_rnd-1_family-204	Older	0	23
Odon_rnd-1_family-207	Macrotermitinae	0	6
Odon_rnd-1_family-208_s_1	Macrotermitinae	0	2
Odon_rnd-1_family-262	Termitidae	0	4
Odon_rnd-1_family-187	Older	0	5
Odon_rnd-1_family-288_s_2	Termitidae	0	3
Odon_rnd-1_family-308	Termitidae	1	37
Odon_rnd-1_family-309_s_1	Older	0	2
Odon_rnd-1_family-304_s_2	GeoIsoptera	0	22
Odon_rnd-1_family-315	GeoIsoptera	0	21
Odon_rnd-1_family-340_s_1	Termitidae	0	16
Odon_rnd-1_family-387	GeoIsoptera	0	7
Odon_rnd-1_family-402	Macrotermitinae	3	3
Odon_rnd-1_family-459_s_1_s_2	Termitidae	0	17
Odon_rnd-1_family-463	Termitidae	0	12
Odon_rnd-1_family-476_s_2	Macrotermitinae	0	6
Odon_rnd-1_family-509_s_1	Macrotermitinae	0	2
Odon_rnd-1_family-541	Macrotermitinae	0	8
Odon_rnd-1_family-560	GeoIsoptera	1	6
Odon_rnd-4_family-215	Termitidae	0	66
Odon_rnd-4_family-2264	Termitidae	0	14
Odon_rnd-4_family-3493	Macrotermitinae	0	2
Odon_rnd-4_family-2152	Termitidae	5	17
Odon_rnd-4_family-4124_s_2_s_1	Macrotermitinae	1	2
Odon_rnd-4_family-2460_s_2	Older	0	6
Odon_rnd-4_family-2851	Termitidae	1	4
Odon_rnd-5_family-401	GeoIsoptera	0	10
Odon_rnd-5_family-2883	GeoIsoptera	0	7
Odon_rnd-5_family-149_s_1_s_1	Macrotermitinae	1	69
Odon_rnd-5_family-1560_s_1	Termitidae	1	4
Odon_rnd-5_family-2006_s_2	Macrotermitinae	0	12
Odon_rnd-5_family-1757_s_1_s_2	Older	1	13
Odon_rnd-5_family-2875	Macrotermitinae	0	5
Odon_rnd-5_family-4274_s_2	Termitidae	0	2
Odon_rnd-5_family-1972_s_1	Termitidae	2	146
Odon_rnd-5_family-1972_s_0	Older	0	16
Odon_rnd-5_family-4233	Termitidae	0	7
Odon_rnd-5_family-10055	GeoIsoptera	0	21
Odon_rnd-5_family-1200	Macrotermitinae	0	11
Odon_rnd-5_family-9857	Termitidae	0	5
Odon_rnd-5_family-11435_s_1	Termitidae	1	6
Odon_rnd-5_family-1494_s_1	Macrotermitinae	0	19
Odon_rnd-5_family-6391_s_2	Macrotermitinae	1	2
Odon_rnd-5_family-10054_s_1	Macrotermitinae	0	4
Odon_rnd-5_family-7898	GeoIsoptera	0	2
Odon_rnd-5_family-9038_s_2	Older	0	9
Odon_rnd-5_family-8172	Termitidae	0	4
Odon_rnd-5_family-8042	Termitidae	0	30
Odon_rnd-1_family-113_unconfirmed	Termitidae	1	478
Odon_rnd-1_family-94	GeoIsoptera	3	71
Odon_rnd-1_family-136_s_1	Termitidae	0	20
Odon_rnd-1_family-136_s_2_unconfirmed	Macrotermitinae	0	5
Odon_rnd-1_family-108_unconfirmed	Macrotermitinae	0	45
Odon_rnd-1_family-125_unconfirmed	Macrotermitinae	0	85
Odon_rnd-1_family-111_s_2_unconfirmed	GeoIsoptera	0	22
Odon_rnd-1_family-137_unconfirmed	GeoIsoptera	0	2
Odon_rnd-1_family-92_unconfirmed	Termitidae	4	291
Odon_rnd-1_family-129_s_2_unconfirmed	GeoIsoptera	4	251
Odon_rnd-1_family-118_unconfirmed	Termitidae	0	68
Odon_rnd-1_family-128_s_4_unconfirmed	Termitidae	0	19
Odon_rnd-1_family-91_s_2	GeoIsoptera	0	9
Odon_rnd-1_family-39_s_2	Termitidae	1	4
Odon_rnd-1_family-132_unconfirmed	Macrotermitinae	0	2
Odon_rnd-1_family-73_s_1	GeoIsoptera	0	60
Odon_rnd-1_family-76_unconfirmed	Termitidae	1	180
Odon_rnd-1_family-78_unconfirmed	Macrotermitinae	0	226
Odon_rnd-1_family-99_unconfirmed	Termitidae	1	213
Odon_rnd-1_family-74_unconfirmed	Termitidae	1	16
Odon_rnd-1_family-121_s_1_s_2	Termitidae	0	4
Odon_rnd-1_family-134_unconfirmed	Older	0	18
Odon_rnd-1_family-150_s_1_unconfirmed	Macrotermitinae	0	4
Odon_rnd-1_family-150_s_2	GeoIsoptera	0	26
Odon_rnd-1_family-175_unconfirmed	Termitidae	1	48
Odon_rnd-1_family-178	Macrotermitinae	0	2
Odon_rnd-1_family-179_unconfirmed	GeoIsoptera	2	300
Odon_rnd-1_family-181_unconfirmed	Termitidae	0	43
Odon_rnd-1_family-185_s_4	Termitidae	0	28
Odon_rnd-1_family-215_unconfirmed	Macrotermitinae	2	5
Odon_rnd-1_family-218_s_0	GeoIsoptera	2	20
Odon_rnd-1_family-228_s_1	GeoIsoptera	9	146
Odon_rnd-1_family-236_unconfirmed	Macrotermitinae	0	30
Odon_rnd-1_family-241_s_2_s_1_s_1	Macrotermitinae	0	8
Odon_rnd-1_family-252_s_3	Older	0	29
Odon_rnd-1_family-257_unconfirmed	GeoIsoptera	0	24
Odon_rnd-1_family-254_unconfirmed	Termitidae	0	21
Odon_rnd-1_family-264_unconfirmed	Termitidae	1	6
Odon_rnd-1_family-268_s_1_unconfirmed	Macrotermitinae	0	22
Odon_rnd-1_family-268_s_2	GeoIsoptera	0	110
Odon_rnd-1_family-269_s_1_unconfirmed	Macrotermitinae	3	13
Odon_rnd-1_family-274_unconfirmed	GeoIsoptera	0	11
Odon_rnd-1_family-275_unconfirmed	Termitidae	1	48
Odon_rnd-1_family-281_unconfirmed	Termitidae	0	21
Odon_rnd-1_family-284_unconfirmed	Termitidae	0	10
Odon_rnd-1_family-285	Macrotermitinae	0	4
Odon_rnd-1_family-291_s_2_unconfirmed	Macrotermitinae	0	6
Odon_rnd-1_family-298_s_1	Macrotermitinae	0	34
Odon_rnd-1_family-299_unconfirmed	Macrotermitinae	0	7
Odon_rnd-1_family-319_unconfirmed	Macrotermitinae	0	4
Odon_rnd-1_family-332_s_1_unconfirmed	Macrotermitinae	0	11
Odon_rnd-1_family-343_s_3	Macrotermitinae	0	2
Odon_rnd-1_family-346_s_2_unconfirmed	Macrotermitinae	0	3
Odon_rnd-1_family-357_unconfirmed	Macrotermitinae	1	53
Odon_rnd-1_family-360_s_1	Macrotermitinae	0	40
Odon_rnd-1_family-364_s_1_s_1	Macrotermitinae	0	5
Odon_rnd-1_family-377_unconfirmed	Termitidae	0	7
Odon_rnd-1_family-384_unconfirmed	Termitidae	0	8
Odon_rnd-1_family-393_unconfirmed	GeoIsoptera	0	2
Odon_rnd-1_family-420	GeoIsoptera	3	33
Odon_rnd-1_family-421_s_0_s_1	Macrotermitinae	0	3
Odon_rnd-1_family-428_s_2	GeoIsoptera	0	10
Odon_rnd-1_family-440_s_2_s_1	Termitidae	0	2
Odon_rnd-1_family-444_s_1_s_2	Older	2	32
Odon_rnd-1_family-448_unconfirmed	Termitidae	0	7
Odon_rnd-1_family-452_s_2	GeoIsoptera	0	6
Odon_rnd-1_family-454_s_2_unconfirmed	Macrotermitinae	0	22
Odon_rnd-1_family-457_s_1	Termitidae	0	17
Odon_rnd-1_family-457_s_0_s_1	GeoIsoptera	1	41
Odon_rnd-1_family-472_unconfirmed	Termitidae	4	187
Odon_rnd-1_family-476_s_1_s_3	Termitidae	1	6
Odon_rnd-1_family-479	Macrotermitinae	0	4
Odon_rnd-1_family-484	Older	1	30
Odon_rnd-1_family-489_unconfirmed	Macrotermitinae	0	28
Odon_rnd-1_family-509_s_2	Macrotermitinae	0	2
Odon_rnd-1_family-516_s_3	Termitidae	0	2
Odon_rnd-1_family-526_s_2	Older	0	6
Odon_rnd-1_family-539_s_1_unconfirmed	Termitidae	0	29
Odon_rnd-1_family-551	Termitidae	1	6
Odon_rnd-1_family-554_s_2	GeoIsoptera	0	9
Odon_rnd-1_family-555_s_2	Termitidae	0	31
Odon_rnd-1_family-555_s_4	Termitidae	0	5
Odon_rnd-1_family-563_s_1	Older	0	4
Odon_rnd-1_family-578_s_1_unconfirmed	GeoIsoptera	0	5
Odon_rnd-3_family-346_unconfirmed	GeoIsoptera	0	5
Odon_rnd-3_family-1230_s_1_s_3_unconfirmed	Termitidae	0	18
Odon_rnd-3_family-2720_unconfirmed	GeoIsoptera	1	7
Odon_rnd-4_family-2289_s_1_unconfirmed	Macrotermitinae	6	41
Odon_rnd-4_family-224_unconfirmed	GeoIsoptera	0	3
Odon_rnd-4_family-1230_unconfirmed	Termitidae	0	16
Odon_rnd-4_family-1385_unconfirmed	Termitidae	0	9
Odon_rnd-4_family-430_s_2_s_2	GeoIsoptera	0	2
Odon_rnd-4_family-515_unconfirmed	Termitidae	0	6
Odon_rnd-4_family-1465_unconfirmed	Termitidae	0	21
Odon_rnd-4_family-54	GeoIsoptera	0	6
Odon_rnd-4_family-984_unconfirmed	GeoIsoptera	0	4
Odon_rnd-4_family-175	GeoIsoptera	0	22
Odon_rnd-4_family-763	Termitidae	0	6
Odon_rnd-4_family-914_unconfirmed	Termitidae	0	5
Odon_rnd-4_family-1544_s_2	Termitidae	0	10
Odon_rnd-4_family-2346_s_1	Termitidae	0	5
Odon_rnd-4_family-2346_s_0_s_2	Termitidae	0	11
Odon_rnd-4_family-800_s_3	Termitidae	0	5
Odon_rnd-4_family-800_s_0_s_3_unconfirmed	Macrotermitinae	0	6
Odon_rnd-4_family-101_s_0_s_2_unconfirmed	GeoIsoptera	3	18
Odon_rnd-4_family-1328_unconfirmed	GeoIsoptera	0	4
Odon_rnd-4_family-1536_s_2_s_2	Termitidae	0	13
Odon_rnd-4_family-1536_s_3_s_1	Termitidae	1	13
Odon_rnd-4_family-102	GeoIsoptera	1	7
Odon_rnd-4_family-1547	GeoIsoptera	1	8
Odon_rnd-4_family-2109_unconfirmed	Macrotermitinae	1	5
Odon_rnd-4_family-2398_s_2	GeoIsoptera	0	3
Odon_rnd-4_family-838_unconfirmed	GeoIsoptera	0	2
Odon_rnd-4_family-2051_unconfirmed	Termitidae	0	16
Odon_rnd-4_family-2290_unconfirmed	Termitidae	0	21
Odon_rnd-4_family-267	GeoIsoptera	5	294
Odon_rnd-4_family-676	Termitidae	0	4
Odon_rnd-4_family-568_s_2_s_1	Termitidae	6	1067
Odon_rnd-4_family-1456_s_1	Termitidae	0	10
Odon_rnd-4_family-503	Older	1	58
Odon_rnd-5_family-2510_unconfirmed	GeoIsoptera	0	3
Odon_rnd-5_family-154_s_2_unconfirmed	GeoIsoptera	0	5
Odon_rnd-5_family-799	Termitidae	1	13
Odon_rnd-5_family-495_s_2	Termitidae	1	16
Odon_rnd-5_family-1143_unconfirmed	GeoIsoptera	0	14
Odon_rnd-5_family-207_unconfirmed	Termitidae	1	62
Odon_rnd-5_family-2922_unconfirmed	Termitidae	0	19
Odon_rnd-5_family-109	GeoIsoptera	1	71
Odon_rnd-5_family-6975_s_0	Macrotermitinae	0	3
Odon_rnd-5_family-917_s_1	Macrotermitinae	1	10
Odon_rnd-5_family-2080_s_2_s_1	Macrotermitinae	0	2
Odon_rnd-5_family-502_s_0	GeoIsoptera	7	85
Odon_rnd-5_family-1768	Macrotermitinae	0	14
Odon_rnd-5_family-5011_s_1	Termitidae	0	6
Odon_rnd-5_family-2060	GeoIsoptera	0	7
Odon_rnd-5_family-4047_s_1_s_1	Termitidae	0	13
Odon_rnd-5_family-4047_s_1_s_0	Termitidae	0	27
Odon_rnd-5_family-1560_s_2_s_1_unconfirmed	Termitidae	1	15
Odon_rnd-5_family-4186_s_1	Macrotermitinae	1	7
Odon_rnd-5_family-705_s_2	Macrotermitinae	0	6
Odon_rnd-5_family-705_s_3_unconfirmed	Macrotermitinae	0	4
Odon_rnd-5_family-705_s_4	Termitidae	0	7
Odon_rnd-5_family-6656	GeoIsoptera	1	13
Odon_rnd-5_family-2506	Macrotermitinae	1	19
Odon_rnd-5_family-4974_unconfirmed	Macrotermitinae	0	2
Odon_rnd-5_family-153_s_1	Macrotermitinae	1	4
Odon_rnd-5_family-1757_s_1_s_1	Termitidae	1	5
Odon_rnd-5_family-2325_s_2	Macrotermitinae	0	25
Odon_rnd-5_family-2542	Termitidae	0	7
Odon_rnd-5_family-101_s_1_s_1	GeoIsoptera	0	10
Odon_rnd-5_family-101_s_1_s_2	Termitidae	0	3
Odon_rnd-5_family-101_s_1_s_3	GeoIsoptera	0	34
Odon_rnd-5_family-101_s_3_unconfirmed	Termitidae	1	12
Odon_rnd-5_family-126_s_2_unconfirmed	GeoIsoptera	0	9
Odon_rnd-5_family-4205_s_1_s_2	GeoIsoptera	1	47
Odon_rnd-5_family-4205_s_0_s_0	Termitidae	0	32
Odon_rnd-5_family-4370_s_1_s_2	Termitidae	0	5
Odon_rnd-5_family-4370_s_2_s_3_unconfirmed	Macrotermitinae	0	31
Odon_rnd-5_family-3228_s_1_s_1	GeoIsoptera	0	135
Odon_rnd-5_family-11367	Macrotermitinae	0	5
Odon_rnd-5_family-3092_s_2_s_2_unconfirmed	Macrotermitinae	0	6
Odon_rnd-5_family-10607	Older	3	11
Odon_rnd-5_family-666_s_1	Macrotermitinae	3	36
Odon_rnd-5_family-1491_s_1	Termitidae	0	27
Odon_rnd-5_family-1491_s_2	Older	0	106
Odon_rnd-5_family-5991_unconfirmed	Older	0	22
Odon_rnd-5_family-7462_s_2_s_1	Termitidae	1	18
Odon_rnd-5_family-1650	GeoIsoptera	0	13
Odon_rnd-5_family-1796	GeoIsoptera	0	50
Odon_rnd-5_family-2488_s_1_s_1_unconfirmed	Termitidae	0	4
Odon_rnd-5_family-2541	GeoIsoptera	23	77
Odon_rnd-5_family-2943_s_2	Macrotermitinae	0	17
Odon_rnd-5_family-4208_s_1	Macrotermitinae	0	4
Odon_rnd-5_family-6867_s_1_s_2	Macrotermitinae	1	8
Odon_rnd-5_family-9090	Macrotermitinae	0	21
Odon_rnd-5_family-1091_unconfirmed	Termitidae	2	13
Odon_rnd-5_family-5663_unconfirmed	GeoIsoptera	0	6
Odon_rnd-5_family-9819_s_2	Termitidae	3	465
Odon_rnd-5_family-19822_unconfirmed	Macrotermitinae	1	16
Odon_rnd-5_family-2882	Macrotermitinae	0	10
Odon_rnd-5_family-2931_s_1_s_2	Termitidae	0	2
Odon_rnd-5_family-2931_s_2_s_1_unconfirmed	Termitidae	0	5
Odon_rnd-5_family-2931_s_3	Macrotermitinae	0	11
Odon_rnd-5_family-2940	Termitidae	0	194
Odon_rnd-5_family-9514_s_3	Macrotermitinae	0	3
Odon_rnd-5_family-11435_s_2	Termitidae	0	3
Odon_rnd-5_family-1198_s_3_unconfirmed	Termitidae	0	47
Odon_rnd-5_family-1493_s_0	Termitidae	0	18
Odon_rnd-5_family-1494_s_2	Macrotermitinae	0	10
Odon_rnd-5_family-4053_unconfirmed	GeoIsoptera	0	10
Odon_rnd-5_family-4499_unconfirmed	Macrotermitinae	0	22
Odon_rnd-5_family-5010_s_1_unconfirmed	Termitidae	0	6
Odon_rnd-5_family-6391_s_1	Macrotermitinae	1	7
Odon_rnd-5_family-3705_s_1	GeoIsoptera	10	344
Odon_rnd-5_family-923	Termitidae	3	75
Odon_rnd-5_family-12517_s_1	GeoIsoptera	0	8
Odon_rnd-5_family-13322_s_1_unconfirmed	Macrotermitinae	0	12
Odon_rnd-5_family-13322_s_2	GeoIsoptera	0	10
Odon_rnd-5_family-1339	GeoIsoptera	0	9
Odon_rnd-5_family-13624_s_4	Macrotermitinae	0	6
Odon_rnd-5_family-1520	GeoIsoptera	0	24
Odon_rnd-5_family-5041	GeoIsoptera	0	15
Odon_rnd-5_family-5277	Older	0	5
Odon_rnd-5_family-5824_s_2_unconfirmed	Older	6	209
Odon_rnd-5_family-6278	Older	0	4
Odon_rnd-5_family-1253	Macrotermitinae	1	11
Odon_rnd-5_family-1395	GeoIsoptera	3	95
Odon_rnd-5_family-1509	Macrotermitinae	0	13
Odon_rnd-5_family-2545_s_2_s_2_s_1_unconfirmed	Termitidae	0	8
Odon_rnd-5_family-2725_unconfirmed	Older	0	47
Odon_rnd-5_family-3668	Older	0	43
Odon_rnd-5_family-4315	GeoIsoptera	0	4
Odon_rnd-5_family-5014_s_2	Termitidae	1	7
Odon_rnd-5_family-6354_s_1_s_2	Macrotermitinae	0	15
Odon_rnd-5_family-8573	Macrotermitinae	4	25
Odon_rnd-5_family-1783_s_1_s_1	GeoIsoptera	0	15
Odon_rnd-5_family-4894	Macrotermitinae	0	3
Odon_rnd-5_family-4914	Macrotermitinae	0	11
Odon_rnd-5_family-5996_unconfirmed	Older	0	18
Odon_rnd-5_family-7110_s_2	Macrotermitinae	1	9
Mdar_ltr-1_family-1	Older	1	120
Mdar_rnd-1_family-122_s_2	Older	0	4
Mdar_rnd-1_family-141	Older	0	2
Mdar_rnd-1_family-113	GeoIsoptera	0	31
Mdar_rnd-1_family-427	Older	2	5
Mdar_rnd-5_family-1117	Older	0	6
Mdar_rnd-5_family-5983	Older	0	2
Mdar_rnd-5_family-945_s_1	Older	1	14
Mdar_rnd-5_family-2621	Older	0	4
Mdar_ltr-1_family-2_s_4_inc	Older	0	18
Mdar_ltr-1_family-5_inc	Older	1	10
Mdar_rnd-1_family-64_inc	Older	0	16
Mdar_rnd-1_family-107_inc	Older	0	4
Mdar_rnd-1_family-135_inc	Older	0	13
Mdar_rnd-1_family-162_s_1_inc	Older	0	3
Mdar_rnd-1_family-61_inc	Older	0	4
Mdar_rnd-1_family-180_inc	Older	0	2
Mdar_rnd-1_family-227_inc	Older	0	2
Mdar_rnd-1_family-266_s_2_inc	Older	0	10
Mdar_rnd-1_family-338_inc	Older	0	28
Mdar_rnd-3_family-200_inc	Older	0	3
Mdar_rnd-4_family-1657_inc	Older	1	15
Mdar_rnd-4_family-441_inc	Older	0	7
Mdar_rnd-4_family-2426_s_1_s_2_inc	Older	0	54
Mdar_rnd-4_family-609_inc	Older	2	902
Mdar_rnd-4_family-1678_inc	Older	1	6
Mdar_rnd-4_family-2186_inc	Older	3	4
Mdar_rnd-5_family-2012_inc	Older	0	8
Mdar_rnd-5_family-316_inc	Older	0	5
Mdar_rnd-5_family-1883_inc	Older	0	3
Mdar_rnd-5_family-4552_s_2_inc	Older	1	8
Mdar_rnd-5_family-2524_inc	Older	0	4
Mdar_rnd-5_family-7695_inc	Older	0	11
Mdar_rnd-5_family-6833_inc	Older	0	27
Mdar_rnd-5_family-818_inc	Older	0	9
Mdar_rnd-5_family-2205_inc	Older	0	7
Mdar_rnd-5_family-4553_s_2_inc	Older	0	14
Mdar_rnd-5_family-12496_inc	Older	0	8
Mdar_rnd-5_family-4211_s_3_inc	Older	0	31
Mdar_rnd-1_family-131	Older	0	5
Mdar_rnd-1_family-22	Older	0	4
Mdar_rnd-1_family-44	Older	0	2
Mdar_rnd-1_family-110	Older	1	19
Mdar_rnd-1_family-219	Older	0	3
Mdar_rnd-1_family-259	Older	0	10
Mdar_rnd-1_family-286	Older	2	25
Mdar_rnd-1_family-295	Older	0	4
Mdar_rnd-1_family-320	Older	2	20
Mdar_rnd-4_family-3370	Older	0	10
Mdar_rnd-5_family-1846_s_2	Older	0	7
Mdar_rnd-5_family-1710	Older	0	7
Mdar_rnd-5_family-3467	Older	0	2
Mdar_rnd-5_family-2485	Older	0	8
Mdar_rnd-5_family-1707_s_1	Older	0	5
Mdar_rnd-1_family-163_s_1_unconfirmed	Older	0	45
Mdar_rnd-1_family-40_s_3_unconfirmed	Older	0	10
Mdar_rnd-1_family-157_s_1_unconfirmed	Older	0	15
Mdar_rnd-1_family-36_unconfirmed	Older	0	6
Mdar_rnd-1_family-79	Older	0	5
Mdar_rnd-1_family-128_s_1	Older	0	4
Mdar_rnd-1_family-15_unconfirmed	Older	1	4
Mdar_rnd-1_family-74	Older	0	4
Mdar_rnd-1_family-67_unconfirmed	Older	0	2
Mdar_rnd-1_family-261_unconfirmed	Older	0	12
Mdar_rnd-1_family-292_s_3	Older	0	8
Mdar_rnd-1_family-310_s_0	Older	0	5
Mdar_rnd-2_family-5_unconfirmed	Older	0	3
Mdar_rnd-4_family-618	Older	1	10
Mdar_rnd-4_family-705	Older	0	12
Mdar_rnd-4_family-1766	Older	0	2
Mdar_rnd-4_family-2180_s_1_unconfirmed	Older	1	252
Mdar_rnd-4_family-2180_s_2	Older	2	46
Mdar_rnd-4_family-2485_unconfirmed	Older	0	2
Mdar_rnd-5_family-35	Older	0	9
Mdar_rnd-5_family-2833_unconfirmed	Older	0	8
Mdar_rnd-5_family-3969_unconfirmed	Older	0	17
Mdar_rnd-5_family-699_unconfirmed	Older	0	8
Mdar_rnd-5_family-629_s_2_s_2_s_1	Older	0	3
Mdar_rnd-5_family-6977	Older	0	3
Mdar_rnd-5_family-3879	Older	0	4
Mdar_rnd-5_family-241_unconfirmed	Older	0	3
Mdar_rnd-5_family-1728	Older	0	8
Mdar_rnd-5_family-127_s_2	Older	0	2
Mdar_rnd-5_family-3679	Older	0	5
Mdar_rnd-5_family-4036_s_2	Older	0	5
Mdar_rnd-5_family-4212_s_2	Older	0	7
Mdar_rnd-5_family-2980	Older	0	8
Mdar_rnd-5_family-3278	Older	0	5
Mdar_rnd-5_family-622	Older	2	11
Mdar_rnd-5_family-633_s_2_s_3	Older	0	4
Mdar_rnd-5_family-482	Older	1	21
Mdar_rnd-5_family-2767	Older	0	11
Mdar_rnd-5_family-2769_s_2	Older	0	18
Mdar_rnd-5_family-3973	Older	0	6
Mdar_rnd-5_family-5029_s_2_unconfirmed	Older	0	4
Mdar_rnd-5_family-620	Older	0	3
Mdar_rnd-5_family-1002_unconfirmed	Older	0	8
Mdar_rnd-5_family-1255_unconfirmed	Older	0	19
Mdar_rnd-5_family-2103	Older	0	22
Mdar_rnd-5_family-1379_s_2	Older	0	4
Mdar_rnd-5_family-1844_s_1	Older	0	12
Mdar_rnd-5_family-5178	Older	1	17
Mdar_rnd-5_family-8627	Older	0	4
Mdar_rnd-5_family-4850_unconfirmed	Older	0	13
Mdar_rnd-5_family-1153	Older	0	18
Mdar_rnd-5_family-2629	Older	1	18
Mdar_rnd-5_family-6509	Older	0	12
Mdar_rnd-5_family-7084_s_2_s_1_s_2_unconfirmed	Older	0	5
Mdar_rnd-5_family-7084_s_2_s_2_unconfirmed	Older	0	7
Mdar_rnd-5_family-809_unconfirmed	Older	0	12
Mdar_rnd-5_family-1459	Older	0	5
Mdar_rnd-5_family-628_s_2_s_1_s_2	Older	0	6
Rgra_rnd-1_family-66	Older	0	23
Rgra_ltr-1_family-17	GeoIsoptera	0	16
Rgra_ltr-1_family-22	Older	0	30
Rgra_rnd-1_family-61	GeoIsoptera	0	2
Rgra_rnd-1_family-213_s_1	Older	0	6
Rgra_rnd-1_family-213_s_2	GeoIsoptera	0	4
Rgra_rnd-1_family-266_s_2	GeoIsoptera	0	2
Rgra_rnd-1_family-320_s_0	GeoIsoptera	0	2
Rgra_rnd-1_family-480_s_1	Older	0	11
Rgra_rnd-1_family-583_s_1	GeoIsoptera	0	7
Rgra_rnd-1_family-591_s_2_s_2	Older	0	2
Rgra_rnd-3_family-474	Older	0	2
Rgra_rnd-3_family-324	GeoIsoptera	0	11
Rgra_rnd-4_family-659_s_0_s_1	GeoIsoptera	0	23
Rgra_rnd-4_family-2337	Older	0	7
Rgra_rnd-4_family-5911	GeoIsoptera	0	9
Rgra_rnd-4_family-906	GeoIsoptera	0	22
Rgra_rnd-4_family-517_s_2	GeoIsoptera	0	2
Rgra_rnd-4_family-12	GeoIsoptera	0	2
Rgra_rnd-4_family-6352	GeoIsoptera	0	2
Rgra_rnd-4_family-2866	GeoIsoptera	0	4
Rgra_rnd-4_family-146	GeoIsoptera	1	4
Rgra_rnd-4_family-2338	Older	0	2
Rgra_rnd-5_family-6606	GeoIsoptera	0	2
Rgra_rnd-5_family-733	GeoIsoptera	0	5
Rgra_rnd-5_family-15645	GeoIsoptera	0	3
Rgra_rnd-5_family-783	Older	0	3
Rgra_rnd-5_family-3484_s_1	GeoIsoptera	0	2
Rgra_rnd-5_family-616	GeoIsoptera	0	4
Rgra_rnd-5_family-10327	GeoIsoptera	0	3
Rgra_rnd-5_family-14574	GeoIsoptera	1	4
Rgra_rnd-5_family-14883	Older	0	3
Rgra_rnd-5_family-158	Older	0	2
Rgra_rnd-5_family-1611	GeoIsoptera	0	3
Rgra_rnd-5_family-7349	GeoIsoptera	0	16
Rgra_rnd-5_family-2353	GeoIsoptera	0	3
Rgra_rnd-5_family-4677_s_1_s_2	GeoIsoptera	0	2
Rgra_rnd-5_family-4677_s_3_s_1	GeoIsoptera	1	6
Rgra_ltr-1_family-109_inc	Older	1	35
Rgra_ltr-1_family-111_inc	Older	0	91
Rgra_ltr-1_family-116_inc	Older	0	63
Rgra_ltr-1_family-117_inc	GeoIsoptera	2	43
Rgra_ltr-1_family-119_inc	GeoIsoptera	0	54
Rgra_ltr-1_family-120_inc	GeoIsoptera	3	410
Rgra_ltr-1_family-121_inc	Older	0	15
Rgra_ltr-1_family-123_inc	Older	0	93
Rgra_ltr-1_family-124_inc	Older	3	53
Rgra_ltr-1_family-127_inc	Older	3	33
Rgra_ltr-1_family-129_inc	Older	0	23
Rgra_ltr-1_family-131_s_2_inc	Older	0	19
Rgra_ltr-1_family-133_inc	Older	0	24
Rgra_ltr-1_family-134_inc	Older	1	34
Rgra_ltr-1_family-135_inc	Older	1	50
Rgra_ltr-1_family-136_inc	Older	0	60
Rgra_ltr-1_family-137_inc	GeoIsoptera	0	35
Rgra_ltr-1_family-18_inc	Older	1	45
Rgra_ltr-1_family-20_inc	Older	0	26
Rgra_ltr-1_family-21_inc	Older	1	23
Rgra_ltr-1_family-23_inc	Older	0	14
Rgra_ltr-1_family-28_inc	Older	2	71
Rgra_ltr-1_family-34_inc	GeoIsoptera	0	23
Rgra_ltr-1_family-36_inc	GeoIsoptera	0	6
Rgra_ltr-1_family-47_inc	Older	0	37
Rgra_ltr-1_family-52_inc	Older	0	5
Rgra_ltr-1_family-53_inc	Older	0	13
Rgra_ltr-1_family-55_inc	Older	0	8
Rgra_ltr-1_family-68_inc	GeoIsoptera	0	23
Rgra_ltr-1_family-74_inc	Older	0	2
Rgra_ltr-1_family-76_inc	Older	0	8
Rgra_ltr-1_family-83_inc	Older	0	22
Rgra_ltr-1_family-84_inc	Older	1	78
Rgra_ltr-1_family-86_inc	Older	0	33
Rgra_ltr-1_family-96_inc	Older	0	4
Rgra_ltr-1_family-97_inc	Older	0	20
Rgra_rnd-1_family-170_inc	Older	0	7
Rgra_rnd-1_family-175_inc	GeoIsoptera	0	51
Rgra_rnd-1_family-177_inc	Older	1	2
Rgra_rnd-1_family-196_inc	Older	0	24
Rgra_rnd-1_family-227_inc	GeoIsoptera	0	4
Rgra_rnd-1_family-285_inc	Older	3	73
Rgra_rnd-1_family-471_inc	Older	1	6
Rgra_rnd-1_family-502_s_2_inc	Older	2	44
Rgra_rnd-1_family-566_s_2_inc	Older	6	1190
Rgra_rnd-3_family-143_inc	GeoIsoptera	0	2
Rgra_rnd-3_family-1035_inc	Older	3	21
Rgra_rnd-3_family-242_s_1_inc	GeoIsoptera	0	21
Rgra_rnd-3_family-242_s_2_inc	Older	0	3
Rgra_rnd-3_family-321_inc	GeoIsoptera	0	5
Rgra_rnd-3_family-442_inc	Older	0	5
Rgra_rnd-4_family-659_s_2_inc	GeoIsoptera	5	23
Rgra_rnd-4_family-1318_inc	GeoIsoptera	2	5
Rgra_rnd-4_family-775_inc	GeoIsoptera	0	2
Rgra_rnd-4_family-6232_inc	GeoIsoptera	0	2
Rgra_rnd-4_family-2104_inc	GeoIsoptera	0	5
Rgra_rnd-4_family-215_inc	Older	0	5
Rgra_rnd-4_family-1870_inc	GeoIsoptera	0	2
Rgra_rnd-4_family-519_inc	Older	0	2
Rgra_rnd-4_family-3328_inc	GeoIsoptera	0	3
Rgra_rnd-4_family-1311_inc	GeoIsoptera	0	5
Rgra_rnd-4_family-2287_inc	GeoIsoptera	0	22
Rgra_rnd-4_family-1367_inc	GeoIsoptera	0	8
Rgra_rnd-4_family-455_inc	GeoIsoptera	0	8
Rgra_rnd-4_family-768_inc	GeoIsoptera	0	2
Rgra_rnd-4_family-1713_inc	Older	0	4
Rgra_rnd-4_family-3450_inc	GeoIsoptera	0	4
Rgra_rnd-4_family-1016_inc	Older	0	2
Rgra_rnd-4_family-3728_inc	GeoIsoptera	2	85
Rgra_rnd-4_family-1450_inc	GeoIsoptera	0	5
Rgra_rnd-4_family-322_inc	GeoIsoptera	0	2
Rgra_rnd-4_family-2735_inc	Older	1	13
Rgra_rnd-5_family-1363_inc	Older	0	3
Rgra_rnd-5_family-100_inc	GeoIsoptera	0	3
Rgra_rnd-5_family-152_inc	GeoIsoptera	0	2
Rgra_rnd-5_family-2336_inc	GeoIsoptera	0	2
Rgra_rnd-5_family-2276_inc	Older	0	7
Rgra_rnd-5_family-1183_inc	Older	0	5
Rgra_rnd-5_family-3355_inc	GeoIsoptera	0	2
Rgra_rnd-5_family-2908_inc	GeoIsoptera	0	3
Rgra_rnd-5_family-1706_inc	Older	0	2
Rgra_rnd-5_family-2557_inc	GeoIsoptera	0	9
Rgra_rnd-5_family-2152_inc	Older	0	5
Rgra_rnd-5_family-2706_inc	Older	0	5
Rgra_rnd-5_family-4015_inc	GeoIsoptera	0	2
Rgra_rnd-5_family-6597_inc	Older	0	2
Rgra_rnd-5_family-155_inc	Older	3	62
Rgra_rnd-5_family-1024_inc	GeoIsoptera	0	5
Rgra_rnd-5_family-4450_inc	Older	0	6
Rgra_rnd-5_family-20134_s_1_s_1_inc	GeoIsoptera	0	14
Rgra_rnd-5_family-711_inc	Older	0	14
Rgra_rnd-5_family-731_inc	GeoIsoptera	0	2
Rgra_rnd-5_family-8555_inc	GeoIsoptera	0	2
Rgra_rnd-5_family-304_inc	GeoIsoptera	0	5
Rgra_rnd-5_family-7853_inc	GeoIsoptera	0	4
Rgra_rnd-5_family-10843_inc	Older	0	4
Rgra_rnd-5_family-8848_inc	GeoIsoptera	0	7
Rgra_rnd-5_family-8690_inc	GeoIsoptera	0	2
Rgra_rnd-5_family-478_s_1_inc	GeoIsoptera	3	67
Rgra_rnd-5_family-478_s_2_inc	GeoIsoptera	0	62
Rgra_rnd-5_family-612_inc	GeoIsoptera	0	13
Rgra_rnd-5_family-10595_inc	GeoIsoptera	0	5
Rgra_rnd-5_family-13283_inc	GeoIsoptera	0	10
Rgra_rnd-5_family-192_inc	GeoIsoptera	1	31
Rgra_rnd-5_family-10855_inc	GeoIsoptera	0	2
Rgra_rnd-5_family-13155_inc	GeoIsoptera	0	20
Rgra_rnd-5_family-2578_inc	Older	0	7
Rgra_rnd-5_family-3814_inc	Older	0	14
Rgra_rnd-1_family-67_s_0	GeoIsoptera	0	8
Rgra_rnd-1_family-4	Older	1	113
Rgra_rnd-1_family-88_s_1	GeoIsoptera	0	2
Rgra_rnd-1_family-118	Older	4	94
Rgra_rnd-1_family-96	GeoIsoptera	2	17
Rgra_rnd-1_family-29	Older	1	69
Rgra_rnd-1_family-136	Older	2	172
Rgra_rnd-1_family-156	GeoIsoptera	0	11
Rgra_rnd-1_family-159	Older	0	6
Rgra_rnd-1_family-207	GeoIsoptera	0	3
Rgra_rnd-1_family-221	Older	0	18
Rgra_rnd-1_family-341	Older	0	55
Rgra_rnd-1_family-403	Older	0	43
Rgra_rnd-1_family-515	Older	0	10
Rgra_rnd-1_family-568	Older	0	15
Rgra_rnd-1_family-581	GeoIsoptera	0	5
Rgra_rnd-3_family-3013	Older	0	5
Rgra_rnd-4_family-1906	Older	0	10
Rgra_rnd-4_family-225_s_1	GeoIsoptera	0	3
Rgra_rnd-4_family-456	Older	0	9
Rgra_rnd-4_family-3366	GeoIsoptera	0	2
Rgra_rnd-4_family-2057	GeoIsoptera	2	28
Rgra_rnd-5_family-157	GeoIsoptera	1	44
Rgra_rnd-5_family-3617	Older	0	26
Rgra_rnd-5_family-5305	GeoIsoptera	0	2
Rgra_rnd-5_family-10719_s_1	Older	0	3
Rgra_rnd-5_family-12722	GeoIsoptera	0	2
Rgra_rnd-5_family-4031_s_0	GeoIsoptera	0	3
Rgra_rnd-5_family-8023	GeoIsoptera	0	29
Rgra_rnd-1_family-97_unconfirmed	GeoIsoptera	0	10
Rgra_rnd-1_family-72_unconfirmed	Older	2	90
Rgra_rnd-1_family-51	Older	3	58
Rgra_rnd-1_family-57_s_2_unconfirmed	Older	2	166
Rgra_rnd-1_family-91	GeoIsoptera	0	3
Rgra_rnd-1_family-108_unconfirmed	GeoIsoptera	0	19
Rgra_rnd-1_family-87_s_2_unconfirmed	GeoIsoptera	1	8
Rgra_rnd-1_family-132_unconfirmed	GeoIsoptera	1	12
Rgra_rnd-1_family-56	GeoIsoptera	6	133
Rgra_rnd-1_family-183_unconfirmed	Older	0	2
Rgra_rnd-1_family-193_s_2_unconfirmed	Older	0	12
Rgra_rnd-1_family-197_unconfirmed	Older	0	3
Rgra_rnd-1_family-205_unconfirmed	GeoIsoptera	0	6
Rgra_rnd-1_family-216_unconfirmed	Older	0	14
Rgra_rnd-1_family-218_unconfirmed	GeoIsoptera	1	9
Rgra_rnd-1_family-225_s_0_unconfirmed	GeoIsoptera	0	4
Rgra_rnd-1_family-232_unconfirmed	GeoIsoptera	0	8
Rgra_rnd-1_family-233_unconfirmed	Older	0	11
Rgra_rnd-1_family-250_unconfirmed	GeoIsoptera	0	3
Rgra_rnd-1_family-267_s_2_s_0	Older	0	12
Rgra_rnd-1_family-284_unconfirmed	GeoIsoptera	0	2
Rgra_rnd-1_family-299_unconfirmed	GeoIsoptera	0	5
Rgra_rnd-1_family-356	GeoIsoptera	0	9
Rgra_rnd-1_family-366_unconfirmed	Older	0	9
Rgra_rnd-1_family-368_s_1_unconfirmed	GeoIsoptera	0	2
Rgra_rnd-1_family-404_unconfirmed	GeoIsoptera	1	11
Rgra_rnd-1_family-407	Older	0	6
Rgra_rnd-1_family-409_unconfirmed	GeoIsoptera	0	2
Rgra_rnd-1_family-437_unconfirmed	GeoIsoptera	2	17
Rgra_rnd-1_family-504_unconfirmed	GeoIsoptera	0	5
Rgra_rnd-1_family-521_s_1	GeoIsoptera	2	18
Rgra_rnd-1_family-550_unconfirmed	Older	1	15
Rgra_rnd-1_family-563_s_2	GeoIsoptera	0	14
Rgra_rnd-1_family-593_unconfirmed	GeoIsoptera	0	5
Rgra_rnd-2_family-30_unconfirmed	GeoIsoptera	4	26
Rgra_rnd-2_family-66_unconfirmed	Older	0	6
Rgra_rnd-3_family-458_unconfirmed	GeoIsoptera	1	9
Rgra_rnd-3_family-395_unconfirmed	GeoIsoptera	0	5
Rgra_rnd-3_family-1235_unconfirmed	Older	0	17
Rgra_rnd-3_family-670_unconfirmed	GeoIsoptera	0	10
Rgra_rnd-3_family-156_unconfirmed	GeoIsoptera	3	9
Rgra_rnd-3_family-1448_unconfirmed	GeoIsoptera	0	9
Rgra_rnd-3_family-3561_unconfirmed	GeoIsoptera	0	16
Rgra_rnd-3_family-142_unconfirmed	GeoIsoptera	0	9
Rgra_rnd-3_family-738_unconfirmed	GeoIsoptera	1	10
Rgra_rnd-3_family-747_unconfirmed	GeoIsoptera	0	2
Rgra_rnd-3_family-1568_unconfirmed	GeoIsoptera	1	26
Rgra_rnd-3_family-3667_unconfirmed	Older	0	5
Rgra_rnd-3_family-919	Older	2	42
Rgra_rnd-4_family-1221	Older	0	2
Rgra_rnd-4_family-2522_unconfirmed	Older	6	227
Rgra_rnd-4_family-705_unconfirmed	GeoIsoptera	0	2
Rgra_rnd-4_family-755_unconfirmed	GeoIsoptera	0	7
Rgra_rnd-4_family-207_unconfirmed	Older	0	8
Rgra_rnd-4_family-5235_unconfirmed	Older	0	4
Rgra_rnd-4_family-1403_unconfirmed	GeoIsoptera	0	2
Rgra_rnd-4_family-225_s_2_unconfirmed	GeoIsoptera	0	5
Rgra_rnd-4_family-382	GeoIsoptera	0	7
Rgra_rnd-4_family-717_unconfirmed	GeoIsoptera	0	5
Rgra_rnd-4_family-2531	Older	0	5
Rgra_rnd-4_family-2387	GeoIsoptera	0	14
Rgra_rnd-4_family-684	GeoIsoptera	0	30
Rgra_rnd-4_family-4324_unconfirmed	GeoIsoptera	0	2
Rgra_rnd-4_family-692	GeoIsoptera	0	3
Rgra_rnd-4_family-2684_unconfirmed	Older	0	4
Rgra_rnd-4_family-651_unconfirmed	GeoIsoptera	2	124
Rgra_rnd-4_family-3988_unconfirmed	GeoIsoptera	0	3
Rgra_rnd-4_family-5924_unconfirmed	GeoIsoptera	0	27
Rgra_rnd-4_family-3999_unconfirmed	Older	0	40
Rgra_rnd-4_family-4428_unconfirmed	Older	0	33
Rgra_rnd-4_family-664_unconfirmed	Older	0	7
Rgra_rnd-4_family-1834_unconfirmed	GeoIsoptera	0	22
Rgra_rnd-4_family-332_unconfirmed	GeoIsoptera	0	13
Rgra_rnd-4_family-4517	Older	1	31
Rgra_rnd-4_family-1560_unconfirmed	GeoIsoptera	0	2
Rgra_rnd-4_family-1819	GeoIsoptera	0	5
Rgra_rnd-4_family-1808_unconfirmed	GeoIsoptera	0	2
Rgra_rnd-4_family-60	GeoIsoptera	0	3
Rgra_rnd-4_family-4212_unconfirmed	GeoIsoptera	0	4
Rgra_rnd-4_family-5688	GeoIsoptera	0	18
Rgra_rnd-4_family-106_s_2	GeoIsoptera	0	4
Rgra_rnd-4_family-1562	GeoIsoptera	0	13
Rgra_rnd-4_family-3190_unconfirmed	Older	0	2
Rgra_rnd-4_family-4564_unconfirmed	GeoIsoptera	0	8
Rgra_rnd-4_family-6173_unconfirmed	Older	0	2
Rgra_rnd-4_family-4505	GeoIsoptera	0	7
Rgra_rnd-4_family-2842_unconfirmed	GeoIsoptera	0	3
Rgra_rnd-5_family-382_unconfirmed	GeoIsoptera	0	3
Rgra_rnd-5_family-1512	GeoIsoptera	0	10
Rgra_rnd-5_family-75	GeoIsoptera	0	13
Rgra_rnd-5_family-216	GeoIsoptera	0	13
Rgra_rnd-5_family-4570_unconfirmed	GeoIsoptera	0	14
Rgra_rnd-5_family-2890_unconfirmed	GeoIsoptera	0	2
Rgra_rnd-5_family-49	GeoIsoptera	0	14
Rgra_rnd-5_family-1574	GeoIsoptera	0	2
Rgra_rnd-5_family-3399_unconfirmed	GeoIsoptera	0	8
Rgra_rnd-5_family-6885	GeoIsoptera	0	10
Rgra_rnd-5_family-13298	GeoIsoptera	1	34
Rgra_rnd-5_family-8394_s_2	GeoIsoptera	0	5
Rgra_rnd-5_family-11280_unconfirmed	GeoIsoptera	0	10
Rgra_rnd-5_family-3626_unconfirmed	GeoIsoptera	0	2
Rgra_rnd-5_family-6174	GeoIsoptera	0	25
Rgra_rnd-5_family-7010_unconfirmed	GeoIsoptera	0	2
Rgra_rnd-5_family-1072_unconfirmed	GeoIsoptera	0	4
Rgra_rnd-5_family-5965_s_1	Older	2	29
Rgra_rnd-5_family-6065_unconfirmed	GeoIsoptera	0	2
Rgra_rnd-5_family-3720_s_1	GeoIsoptera	0	9
Rgra_rnd-5_family-4536_unconfirmed	Older	0	2
Rgra_rnd-5_family-11341_s_1	Older	0	2
Rgra_rnd-5_family-11341_s_2_unconfirmed	Older	0	7
Rgra_rnd-5_family-15073_unconfirmed	Older	0	2
Rgra_rnd-5_family-591_s_1_unconfirmed	GeoIsoptera	0	15
Rgra_rnd-5_family-1770_unconfirmed	GeoIsoptera	1	2
Rgra_rnd-5_family-2225_unconfirmed	GeoIsoptera	0	47
Rgra_rnd-5_family-719	Older	1	15
Rgra_rnd-5_family-182	GeoIsoptera	0	11
Rgra_rnd-5_family-19696	GeoIsoptera	2	7
Rgra_rnd-5_family-4341	GeoIsoptera	1	41
Rgra_rnd-5_family-5997_s_1_s_2	Older	0	4
Rgra_rnd-5_family-5997_s_2	GeoIsoptera	1	2
Rgra_rnd-5_family-904	Older	0	31
Rgra_rnd-5_family-11815_s_2	GeoIsoptera	2	2
Rgra_rnd-5_family-1271_unconfirmed	GeoIsoptera	0	8
Rgra_rnd-5_family-4031_s_2_unconfirmed	GeoIsoptera	0	41
Rgra_rnd-5_family-8414_unconfirmed	GeoIsoptera	0	2
Rgra_rnd-5_family-14408_s_1	Older	0	2
Rgra_rnd-5_family-3908	Older	0	45
Rgra_rnd-5_family-4634_unconfirmed	GeoIsoptera	0	4
Rgra_rnd-5_family-5182	Older	0	58
Rgra_rnd-5_family-1478	GeoIsoptera	0	3
Rgra_rnd-5_family-18182	Older	1	26
Rgra_rnd-5_family-18375	GeoIsoptera	0	39
Rgra_rnd-5_family-4097_s_2_s_1	GeoIsoptera	0	7
Rgra_rnd-5_family-4222_unconfirmed	Older	1	246
Rgra_rnd-5_family-7110_s_2	GeoIsoptera	0	2
Rgra_rnd-5_family-8470_unconfirmed	GeoIsoptera	0	170
Rgra_rnd-5_family-8771	GeoIsoptera	2	11
Rgra_rnd-5_family-1506_unconfirmed	Older	5	19
Rgra_rnd-5_family-22102_unconfirmed	GeoIsoptera	0	13
Rgra_rnd-5_family-9761	GeoIsoptera	5	21
Trin_rnd-4_family-3594	Termitidae	0	2
Trin_ltr-1_family-63	Termitidae	0	5
Trin_ltr-1_family-97	GeoIsoptera	0	22
Trin_rnd-1_family-68_s_1	Termitidae	1	3
Trin_rnd-1_family-30	GeoIsoptera	1	6
Trin_rnd-1_family-224_s_1	Termitidae	0	2
Trin_rnd-1_family-224_s_2_s_2	GeoIsoptera	0	20
Trin_rnd-1_family-302	GeoIsoptera	1	9
Trin_rnd-1_family-350	Termitidae	0	93
Trin_rnd-1_family-354	Termitidae	1	37
Trin_rnd-1_family-389_s_3	Older	0	6
Trin_rnd-1_family-423_s_2	GeoIsoptera	0	4
Trin_rnd-1_family-563	Termitidae	0	4
Trin_rnd-1_family-619	Termitidae	0	4
Trin_rnd-3_family-724	GeoIsoptera	0	5
Trin_rnd-4_family-115	Termitidae	0	4
Trin_rnd-4_family-70	GeoIsoptera	0	12
Trin_rnd-4_family-1042	Termitidae	2	3
Trin_rnd-4_family-963	Termitidae	0	2
Trin_rnd-4_family-2758	Termitidae	0	3
Trin_rnd-4_family-2294	Older	0	2
Trin_rnd-5_family-2369_s_2	GeoIsoptera	1	40
Trin_rnd-5_family-1099	Termitidae	0	3
Trin_rnd-5_family-2703	Termitidae	0	2
Trin_rnd-5_family-3179	Termitidae	0	2
Trin_rnd-5_family-3917_s_1	GeoIsoptera	0	50
Trin_rnd-5_family-3208	Termitidae	0	3
Trin_rnd-5_family-6917_s_2	Termitidae	0	6
Trin_rnd-5_family-6434	GeoIsoptera	1	5
Trin_ltr-1_family-104_s_1_inc	GeoIsoptera	0	9
Trin_ltr-1_family-112_inc	Termitidae	0	2
Trin_ltr-1_family-115_inc	Older	0	9
Trin_ltr-1_family-122_s_3_inc	Termitidae	1	7
Trin_ltr-1_family-124_s_1_inc	GeoIsoptera	1	2
Trin_ltr-1_family-24_inc	Older	2	646
Trin_ltr-1_family-43_inc	Older	0	32
Trin_ltr-1_family-55_inc	GeoIsoptera	0	44
Trin_ltr-1_family-64_s_3_inc	Termitidae	0	2
Trin_ltr-1_family-71_inc	GeoIsoptera	0	160
Trin_ltr-1_family-75_inc	Older	1	13
Trin_ltr-1_family-85_s_2_inc	Termitidae	0	2
Trin_ltr-1_family-89_inc	Termitidae	0	130
Trin_ltr-1_family-91_s_1_inc	GeoIsoptera	0	2
Trin_ltr-1_family-91_s_3_inc	GeoIsoptera	0	3
Trin_ltr-1_family-91_s_5_inc	GeoIsoptera	1	18
Trin_ltr-1_family-94_inc	GeoIsoptera	0	8
Trin_ltr-1_family-95_inc	Older	1	233
Trin_rnd-1_family-67_inc	GeoIsoptera	2	162
Trin_rnd-1_family-139_inc	Older	0	178
Trin_rnd-1_family-308_s_2_inc	Older	0	7
Trin_rnd-1_family-246_inc	GeoIsoptera	2	76
Trin_rnd-1_family-352_inc	Termitidae	0	4
Trin_rnd-1_family-389_s_2_inc	Termitidae	0	3
Trin_rnd-1_family-428_s_2_inc	Termitidae	0	2
Trin_rnd-1_family-462_s_2_inc	GeoIsoptera	0	181
Trin_rnd-1_family-468_inc	Termitidae	0	3
Trin_rnd-1_family-522_inc	GeoIsoptera	0	2
Trin_rnd-1_family-533_inc	Termitidae	0	13
Trin_rnd-1_family-534_s_2_inc	GeoIsoptera	1	2
Trin_rnd-1_family-544_s_0_inc	GeoIsoptera	0	14
Trin_rnd-1_family-577_inc	Termitidae	0	6
Trin_rnd-1_family-595_inc	Termitidae	0	2
Trin_rnd-3_family-605_inc	Termitidae	2	9
Trin_rnd-3_family-2167_inc	Termitidae	0	7
Trin_rnd-3_family-631_inc	Termitidae	1	4
Trin_rnd-4_family-725_inc	GeoIsoptera	1	6
Trin_rnd-4_family-441_inc	GeoIsoptera	0	2
Trin_rnd-4_family-1687_s_2_inc	Termitidae	0	15
Trin_rnd-4_family-469_inc	GeoIsoptera	0	4
Trin_rnd-4_family-136_inc	GeoIsoptera	4	12
Trin_rnd-4_family-202_inc	GeoIsoptera	0	2
Trin_rnd-4_family-689_inc	GeoIsoptera	0	3
Trin_rnd-4_family-730_inc	GeoIsoptera	0	11
Trin_rnd-4_family-1228_s_2_inc	Older	0	4
Trin_rnd-4_family-851_s_2_inc	GeoIsoptera	0	8
Trin_rnd-5_family-508_inc	Older	1	2
Trin_rnd-5_family-1708_inc	Termitidae	0	4
Trin_rnd-5_family-3323_inc	Termitidae	0	15
Trin_rnd-5_family-13645_inc	GeoIsoptera	0	9
Trin_rnd-5_family-5964_inc	GeoIsoptera	0	20
Trin_rnd-5_family-1874_inc	Older	0	23
Trin_rnd-5_family-1125_inc	Termitidae	0	2
Trin_rnd-5_family-374_s_1_inc	GeoIsoptera	0	2
Trin_rnd-5_family-374_s_2_inc	Termitidae	1	4
Trin_rnd-5_family-3856_inc	Older	0	3
Trin_rnd-5_family-2276_s_2_s_1_inc	Termitidae	0	7
Trin_rnd-5_family-1294_s_2_inc	GeoIsoptera	0	7
Trin_rnd-5_family-515_inc	GeoIsoptera	0	4
Trin_rnd-5_family-4243_inc	Termitidae	0	8
Trin_rnd-5_family-2509_s_1_inc	GeoIsoptera	0	21
Trin_rnd-5_family-2509_s_2_inc	Termitidae	0	2
Trin_rnd-5_family-505_inc	Termitidae	0	5
Trin_rnd-5_family-5041_inc	GeoIsoptera	2	6
Trin_rnd-1_family-27_s_1	Termitidae	0	8
Trin_rnd-1_family-208_s_1	GeoIsoptera	1	15
Trin_rnd-1_family-351	Termitidae	1	4
Trin_rnd-1_family-391	Older	1	107
Trin_rnd-1_family-405	Termitidae	0	18
Trin_rnd-1_family-450	Older	1	23
Trin_rnd-1_family-515	Termitidae	0	7
Trin_rnd-1_family-511	Termitidae	2	3
Trin_rnd-1_family-613	Termitidae	0	2
Trin_rnd-5_family-4209	Termitidae	0	5
Trin_rnd-5_family-1578_s_1	Termitidae	0	2
Trin_rnd-5_family-10127	GeoIsoptera	0	109
Trin_rnd-5_family-5789	GeoIsoptera	0	2
Trin_rnd-5_family-8934	GeoIsoptera	0	9
Trin_rnd-1_family-62_s_2_s_2	Older	0	7
Trin_rnd-1_family-129_unconfirmed	GeoIsoptera	1	1650
Trin_rnd-1_family-137_s_1_unconfirmed	GeoIsoptera	0	2
Trin_rnd-1_family-138_unconfirmed	Termitidae	0	19
Trin_rnd-1_family-61_unconfirmed	GeoIsoptera	0	55
Trin_rnd-1_family-141_s_1_s_1_unconfirmed	GeoIsoptera	4	33
Trin_rnd-1_family-141_s_1_s_2_unconfirmed	GeoIsoptera	3	86
Trin_rnd-1_family-12_unconfirmed	Termitidae	0	8
Trin_rnd-1_family-29_unconfirmed	Older	0	13
Trin_rnd-1_family-173_unconfirmed	Older	0	3
Trin_rnd-1_family-176_unconfirmed	Termitidae	0	9
Trin_rnd-1_family-183_unconfirmed	GeoIsoptera	2	52
Trin_rnd-1_family-208_s_2	GeoIsoptera	0	17
Trin_rnd-1_family-188_s_0_unconfirmed	GeoIsoptera	0	33
Trin_rnd-1_family-229_unconfirmed	GeoIsoptera	1	13
Trin_rnd-1_family-281_s_2_unconfirmed	Termitidae	0	7
Trin_rnd-1_family-281_s_0_unconfirmed	Termitidae	0	2
Trin_rnd-1_family-303	GeoIsoptera	0	2
Trin_rnd-1_family-311	GeoIsoptera	0	45
Trin_rnd-1_family-347	GeoIsoptera	0	5
Trin_rnd-1_family-430_s_2	Termitidae	0	2
Trin_rnd-1_family-431_s_2	Termitidae	0	9
Trin_rnd-1_family-444_s_2	Termitidae	0	12
Trin_rnd-1_family-480_s_2_unconfirmed	Termitidae	1	9
Trin_rnd-1_family-485	Older	1	3
Trin_rnd-1_family-589_unconfirmed	Termitidae	0	16
Trin_rnd-1_family-590	GeoIsoptera	2	36
Trin_rnd-1_family-634_s_2_unconfirmed	Older	0	2
Trin_rnd-1_family-643	Termitidae	0	3
Trin_rnd-2_family-314	Older	0	18
Trin_rnd-3_family-153_unconfirmed	GeoIsoptera	0	14
Trin_rnd-3_family-235_unconfirmed	GeoIsoptera	0	8
Trin_rnd-3_family-2057_s_2	GeoIsoptera	1	12
Trin_rnd-4_family-503_s_2_unconfirmed	Termitidae	0	15
Trin_rnd-4_family-605_unconfirmed	Termitidae	0	7
Trin_rnd-4_family-58	Termitidae	0	7
Trin_rnd-4_family-2333_s_2	Termitidae	0	5
Trin_rnd-4_family-2702_unconfirmed	GeoIsoptera	0	7
Trin_rnd-4_family-342_s_1_unconfirmed	GeoIsoptera	0	10
Trin_rnd-4_family-849_s_1	GeoIsoptera	1	22
Trin_rnd-4_family-2015	Termitidae	1	2
Trin_rnd-4_family-266_unconfirmed	Termitidae	0	16
Trin_rnd-4_family-1301_unconfirmed	GeoIsoptera	1	21
Trin_rnd-4_family-3275_unconfirmed	GeoIsoptera	1	35
Trin_rnd-4_family-2284_unconfirmed	GeoIsoptera	0	2
Trin_rnd-4_family-2535_unconfirmed	Older	0	7
Trin_rnd-4_family-3661_s_0_unconfirmed	GeoIsoptera	0	32
Trin_rnd-4_family-965	Termitidae	0	8
Trin_rnd-4_family-1633	GeoIsoptera	0	9
Trin_rnd-4_family-3705	Termitidae	0	3
Trin_rnd-4_family-6155_unconfirmed	Termitidae	0	2
Trin_rnd-4_family-3450_s_1	GeoIsoptera	1	44
Trin_rnd-4_family-3450_s_2	GeoIsoptera	1	25
Trin_rnd-4_family-481_unconfirmed	Termitidae	0	2
Trin_rnd-4_family-996_unconfirmed	GeoIsoptera	0	5
Trin_rnd-5_family-1150_s_1_unconfirmed	GeoIsoptera	0	2
Trin_rnd-5_family-1317_s_3_unconfirmed	Termitidae	0	6
Trin_rnd-5_family-7364	GeoIsoptera	0	8
Trin_rnd-5_family-270	Older	0	25
Trin_rnd-5_family-1135_unconfirmed	GeoIsoptera	0	3
Trin_rnd-5_family-2517_unconfirmed	Termitidae	0	7
Trin_rnd-5_family-1350_unconfirmed	Termitidae	0	2
Trin_rnd-5_family-1134	Termitidae	0	2
Trin_rnd-5_family-675_unconfirmed	Older	20	48
Trin_rnd-5_family-60_s_2_s_1	Termitidae	0	20
Trin_rnd-5_family-6362_s_2_s_2_unconfirmed	Termitidae	3	11
Trin_rnd-5_family-1627_unconfirmed	Termitidae	0	55
Trin_rnd-5_family-759_s_2	Termitidae	0	2
Trin_rnd-5_family-9398_unconfirmed	GeoIsoptera	0	3
Trin_rnd-5_family-2057_s_1_s_2	GeoIsoptera	1	5
Trin_rnd-5_family-104	GeoIsoptera	0	19
Trin_rnd-5_family-2200	Termitidae	1	39
Trin_rnd-5_family-3598	GeoIsoptera	0	5
Trin_rnd-5_family-3616_s_2	GeoIsoptera	0	17
Trin_rnd-5_family-15062_s_1_unconfirmed	GeoIsoptera	0	15
Trin_rnd-5_family-4477	Older	0	22
Trin_rnd-5_family-4308_s_2	GeoIsoptera	0	3
Trin_rnd-5_family-4996	Older	1	694
Trin_rnd-5_family-616_s_2_s_2	Termitidae	0	8
Trin_rnd-5_family-6366_s_3_unconfirmed	Termitidae	0	13
Trin_rnd-5_family-1455	Termitidae	0	10
Trin_rnd-5_family-379	GeoIsoptera	0	3
Trin_rnd-5_family-524	Termitidae	0	2
Trin_rnd-5_family-3796_unconfirmed	Older	0	26
Trin_rnd-5_family-6458_s_2_s_1	GeoIsoptera	2	19
Trin_rnd-5_family-9379_unconfirmed	Termitidae	0	8
Trin_rnd-5_family-1038_unconfirmed	GeoIsoptera	1	23
Trin_rnd-5_family-1039_s_1	Termitidae	0	3
Trin_rnd-5_family-13077	GeoIsoptera	0	3
Trin_rnd-5_family-14238_s_1	Termitidae	0	6
Trin_rnd-5_family-211	Older	0	9
Trin_rnd-5_family-1213	Termitidae	1	3
Trin_rnd-5_family-2274_s_2	GeoIsoptera	3	105
Trin_rnd-5_family-3104	GeoIsoptera	0	189
Trin_rnd-5_family-3363_s_3	GeoIsoptera	0	4
Trin_rnd-5_family-16581_s_0_s_2_unconfirmed	GeoIsoptera	1	36
Trin_rnd-5_family-241	Older	1	259
Trin_rnd-5_family-4150	Termitidae	1	18
Trin_rnd-5_family-839_unconfirmed	Termitidae	1	5
Trin_rnd-5_family-1486_unconfirmed	Termitidae	0	2
Trin_rnd-5_family-1838_s_2	GeoIsoptera	3	50
Trin_rnd-5_family-3168	GeoIsoptera	0	26
Trin_rnd-5_family-5582_s_2	GeoIsoptera	1	113
Trin_rnd-5_family-744_s_1_s_1	GeoIsoptera	6	14
Trin_rnd-5_family-12159	Termitidae	1	28
Trin_rnd-5_family-2755	GeoIsoptera	5	56
Trin_rnd-5_family-6415	GeoIsoptera	21	120
Znev_rnd-1_family-337_s_1	Older	0	8
Znev_rnd-4_family-656	Older	0	6
Znev_ltr-1_family-42_inc	Older	0	7
Znev_ltr-1_family-56_inc	Older	0	3
Znev_rnd-1_family-19_inc	Older	0	2
Znev_rnd-1_family-185_inc	Older	0	5
Znev_rnd-3_family-685_inc	Older	0	2
Znev_rnd-4_family-1909_inc	Older	0	4
Znev_rnd-4_family-1106_inc	Older	0	3
Znev_rnd-4_family-356_inc	Older	0	3
Znev_rnd-4_family-1084_inc	Older	1	3
Znev_rnd-4_family-300_inc	Older	0	2
Znev_rnd-5_family-3822_inc	Older	0	2
Znev_rnd-5_family-250_inc	Older	0	3
Znev_rnd-5_family-179_inc	Older	0	6
Znev_rnd-1_family-15	Older	0	9
Znev_rnd-1_family-210	Older	0	11
Znev_rnd-5_family-1403	Older	0	3
Znev_rnd-1_family-161_s_2_unconfirmed	Older	0	2
Znev_rnd-1_family-363_s_2	Older	0	6
Znev_rnd-3_family-988_unconfirmed	Older	0	7
Znev_rnd-4_family-660_unconfirmed	Older	0	13
Znev_rnd-5_family-5408_s_3	Older	0	2
Znev_rnd-5_family-1615	Older	0	3
Znev_rnd-5_family-628	Older	0	33
Znev_rnd-5_family-1986_unconfirmed	Older	0	10
Znev_rnd-5_family-12756_unconfirmed	Older	0	2

## Sheet: Figure 3b
Repeat ID	TE_activties	Total number in the M.bel genome	TE_age
Cpun_rnd-5_family-4261	2	43	Older
Cpun_rnd-3_family-3237	2	155	Older
Cpun_rnd-4_family-865	2	559	Older
Cpun_ltr-1_family-158_inc	5	884	Older
Cpun_ltr-1_family-160_inc	6	457	Older
Cpun_ltr-1_family-259_inc	5	250	Older
Cpun_ltr-1_family-264_inc	17	1130	Older
Cpun_ltr-1_family-308_inc	4	1432	Older
Cpun_ltr-1_family-328_inc	9	850	Older
Cpun_ltr-1_family-365_inc	12	1051	Older
Cpun_rnd-1_family-2_inc	8	1541	Older
Cpun_rnd-3_family-222_inc	5	53	Older
Cpun_rnd-3_family-251_inc	2	41	Older
Cpun_rnd-4_family-142_inc	1	314	Older
Cpun_rnd-4_family-342_inc	1	211	Older
Cpun_rnd-4_family-1777_inc	4	526	GeoIsoptera
Cpun_rnd-4_family-1290_inc	1	108	Older
Cpun_rnd-4_family-1810_inc	108	2411	Older
Cpun_rnd-5_family-2079_inc	5	770	Older
Cpun_rnd-5_family-10023_inc	3	43	GeoIsoptera
Cpun_rnd-5_family-3368_inc	1	162	Older
Cpun_rnd-5_family-1370_inc	11	136	Older
Cpun_rnd-5_family-5870_inc	1	82	Older
Cpun_rnd-5_family-1551_inc	1	47	Older
Cpun_rnd-5_family-363_inc	10	1125	Older
Cpun_rnd-5_family-7487_inc	1	93	Older
Cpun_rnd-1_family-10_s_0_s_0	10	379	Older
Cpun_rnd-1_family-53	4	102	Older
Cpun_rnd-1_family-331	1	103	Older
Cpun_rnd-1_family-354_s_1	1	439	Older
Cpun_rnd-1_family-354_s_2	2	681	Older
Cpun_rnd-1_family-388	2	380	Older
Cpun_rnd-1_family-550	3	503	Older
Cpun_rnd-1_family-644_s_1	3	273	Older
Cpun_rnd-1_family-1419	1	41	Older
Cpun_rnd-5_family-469	1	477	Older
Cpun_rnd-4_family-2952	1	32	Older
Cpun_rnd-5_family-7329	3	148	Older
Cpun_rnd-1_family-124_unconfirmed	1	90	Older
Cpun_rnd-1_family-808_unconfirmed	1	68	GeoIsoptera
Cpun_rnd-1_family-956_s_2	1	37	Older
Cpun_rnd-1_family-959_s_1_unconfirmed	1	728	Mbel
Cpun_rnd-1_family-1059_unconfirmed	11	34	GeoIsoptera
Cpun_rnd-1_family-1050	43	317	Older
Cpun_rnd-1_family-1119_s_2_unconfirmed	3	156	Older
Cpun_rnd-1_family-1262_unconfirmed	5	127	Older
Cpun_rnd-1_family-1288_unconfirmed	1	89	Older
Cpun_rnd-1_family-1510_unconfirmed	8	123	GeoIsoptera
Cpun_rnd-3_family-853_s_1_unconfirmed	8	315	Older
Cpun_rnd-3_family-288_unconfirmed	2	160	Older
Cpun_rnd-3_family-228_unconfirmed	2	67	GeoIsoptera
Cpun_rnd-3_family-315_unconfirmed	2	49	Older
Cpun_rnd-4_family-459_unconfirmed	15	92	GeoIsoptera
Cpun_rnd-4_family-2239_unconfirmed	1	169	GeoIsoptera
Cpun_rnd-4_family-2366_unconfirmed	1	30	Termitidae
Cpun_rnd-4_family-5186_unconfirmed	1	98	Older
Cpun_rnd-5_family-7969_unconfirmed	9	202	GeoIsoptera
Cpun_rnd-5_family-2784_unconfirmed	1	141	Older
Cpun_rnd-5_family-9787	1	111	Older
Cpun_rnd-5_family-3220_unconfirmed	1	130	Older
Cpun_rnd-5_family-2342_s_1	3	594	Older
Cpun_rnd-5_family-5630_s_2	13	1022	Older
Cpun_rnd-5_family-678	1	407	Older
Cpun_rnd-5_family-1822_unconfirmed	19	707	Older
Csec_rnd-1_family-407	3	34	Older
Csec_rnd-1_family-479_s_1	10	917	Older
Csec_rnd-1_family-651_s_0	4	126	Older
Csec_rnd-4_family-1323	5	47	Older
Csec_rnd-4_family-1459	1	240	Older
Csec_rnd-5_family-1384	99	286	Older
Csec_rnd-5_family-4769	1	111	Older
Csec_rnd-5_family-1658_s_2_s_2	51	544	Older
Csec_rnd-5_family-1658_s_0	11	286	Older
Csec_rnd-5_family-7147_s_2	18	927	Older
Csec_rnd-5_family-2679_s_2	5	489	Older
Csec_rnd-5_family-2076	3	233	Older
Csec_rnd-5_family-809_s_2_s_1	47	1255	Older
Csec_rnd-5_family-8558	2	28	Older
Csec_ltr-1_family-14_inc	132	8833	Older
Csec_ltr-1_family-15_inc	3	540	Older
Csec_ltr-1_family-179_inc	24	472	Older
Csec_ltr-1_family-208_inc	10	1142	Older
Csec_ltr-1_family-211_inc	29	1093	Older
Csec_ltr-1_family-52_inc	23	700	Older
Csec_ltr-1_family-80_s_3_inc	14	605	Older
Csec_rnd-1_family-797_s_2_inc	12	1285	Older
Csec_rnd-4_family-244_inc	1	111	Older
Csec_rnd-4_family-530_inc	9	435	Older
Csec_rnd-4_family-763_inc	10	648	Older
Csec_rnd-4_family-1340_inc	4	130	Older
Csec_rnd-4_family-1106_inc	4	62	Older
Csec_rnd-4_family-1556_inc	1	53	Older
Csec_rnd-4_family-1563_inc	14	805	Older
Csec_rnd-5_family-663_inc	7	210	Older
Csec_rnd-5_family-3766_inc	1	156	Older
Csec_rnd-5_family-242_inc	1	55	Older
Csec_rnd-5_family-5440_inc	1	173	Older
Csec_rnd-5_family-5001_inc	86	858	Older
Csec_rnd-5_family-311_inc	1	31	Older
Csec_rnd-5_family-1300_inc	31	633	Older
Csec_rnd-5_family-275_inc	11	629	Older
Csec_rnd-5_family-4703_inc	10	132	Older
Csec_rnd-5_family-2161_inc	1	28	Older
Csec_rnd-5_family-484_inc	3	181	Older
Csec_rnd-5_family-16100_s_2_inc	6	870	Older
Csec_rnd-5_family-498_inc	37	588	Older
Csec_rnd-5_family-9284_inc	1	80	Older
Csec_rnd-5_family-10311_inc	1	85	Older
Csec_rnd-5_family-7802_inc	44	681	Older
Csec_rnd-5_family-500_inc	2	62	Older
Csec_rnd-5_family-2805_inc	13	474	Older
Csec_rnd-5_family-6822_inc	1	80	Older
Csec_rnd-5_family-962_inc	52	1028	Older
Csec_rnd-5_family-5165_inc	30	170	Older
Csec_rnd-1_family-29	3	33	Older
Csec_rnd-1_family-99_s_3	2	148	Older
Csec_rnd-1_family-119	3	161	Older
Csec_rnd-1_family-80_s_2	6	2048	Older
Csec_rnd-1_family-52	4	805	Older
Csec_rnd-1_family-1	22	2517	Older
Csec_rnd-1_family-84	1	26	Older
Csec_rnd-1_family-53	4	1286	Older
Csec_rnd-1_family-22	1	158	Older
Csec_rnd-1_family-132	3	38	Older
Csec_rnd-1_family-40	2	216	Older
Csec_rnd-1_family-333_s_2	1	235	Older
Csec_rnd-1_family-358_s_1	2	117	Older
Csec_rnd-1_family-365	16	1082	Older
Csec_rnd-1_family-406	3	339	Older
Csec_rnd-1_family-416_s_2_s_0	2	208	Older
Csec_rnd-1_family-536	1	56	Older
Csec_rnd-1_family-565	6	218	Older
Csec_rnd-1_family-747	42	844	Older
Csec_rnd-1_family-765	7	755	Older
Csec_rnd-1_family-725	13	1053	Older
Csec_rnd-4_family-1636	18	672	Older
Csec_rnd-5_family-1783	20	339	Older
Csec_rnd-1_family-115_s_2_unconfirmed	2	307	Older
Csec_rnd-1_family-106_s_1	47	2109	Older
Csec_rnd-1_family-95	13	768	Older
Csec_rnd-1_family-202	23	842	Older
Csec_rnd-1_family-201	126	366	Older
Csec_rnd-1_family-275_s_2_s_1	27	909	Older
Csec_rnd-1_family-312_s_1_s_2	17	336	Older
Csec_rnd-1_family-436_s_1_unconfirmed	8	320	Older
Csec_rnd-1_family-449	25	996	Older
Csec_rnd-1_family-640	17	759	Older
Csec_rnd-1_family-687_s_2	27	1150	Older
Csec_rnd-1_family-704_s_2_s_2	4	590	Older
Csec_rnd-1_family-790_s_0_s_1	66	1226	Older
Csec_rnd-4_family-209_s_2	37	391	Older
Csec_rnd-4_family-413	23	277	Older
Csec_rnd-4_family-996_unconfirmed	8	352	Older
Csec_rnd-4_family-974	107	2181	Older
Csec_rnd-4_family-117	4	97	Older
Csec_rnd-4_family-4732	55	571	Older
Csec_rnd-4_family-1620	3	248	Older
Csec_rnd-4_family-1086	10	702	Older
Csec_rnd-4_family-814	22	1192	Older
Csec_rnd-5_family-1423	27	1036	Older
Csec_rnd-5_family-5109_s_1	7	569	Older
Csec_rnd-5_family-5664	73	1141	Older
Csec_rnd-5_family-927_unconfirmed	20	1727	Older
Csec_rnd-5_family-14169	6	1910	Older
Csec_rnd-5_family-3567_s_3	5	462	Older
Csec_rnd-5_family-78	20	842	Older
Csec_rnd-5_family-1701_unconfirmed	10	628	Older
Csec_rnd-5_family-14126	23	756	Older
Csec_rnd-5_family-1547	9	578	Older
Csec_rnd-5_family-881	2	58	Older
Csec_rnd-5_family-1845_unconfirmed	39	2874	Older
Csec_rnd-5_family-628_unconfirmed	12	427	Older
Csec_rnd-5_family-3417	18	800	Older
Csec_rnd-5_family-7624	8	1020	Older
Csec_rnd-5_family-8296_unconfirmed	15	722	Older
Csec_rnd-5_family-3387_unconfirmed	6	988	Older
Mbel_rnd-1_family-150	60	3320	GeoIsoptera
Mbel_rnd-1_family-302	16	316	Older
Mbel_rnd-1_family-446_s_2	9	277	Older
Mbel_rnd-5_family-7551	5	182	Older
Mbel_ltr-1_family-12	1576	4166	Termitidae
Mbel_ltr-1_family-15	10	36	Mbel
Mbel_ltr-1_family-22	1	11	Mbel
Mbel_ltr-1_family-24	35	146	Termitidae
Mbel_ltr-1_family-29	3	10	Mbel
Mbel_ltr-1_family-36	1212	4635	Older
Mbel_ltr-1_family-41	6	22	Mbel
Mbel_ltr-1_family-57	34	671	GeoIsoptera
Mbel_ltr-1_family-9	2	24	Macrotermitinae
Mbel_rnd-1_family-114_s_2_s_1	7	135	GeoIsoptera
Mbel_rnd-1_family-76	20	383	Termitidae
Mbel_rnd-1_family-137	11	1096	GeoIsoptera
Mbel_rnd-1_family-153	31	359	Macrotermitinae
Mbel_rnd-1_family-208	29	459	Mbel
Mbel_rnd-1_family-234	2	26	Termitidae
Mbel_rnd-1_family-255	2	134	Termitidae
Mbel_rnd-1_family-271_s_1_s_2	22	736	Termitidae
Mbel_rnd-1_family-274_s_2	5	142	Macrotermitinae
Mbel_rnd-1_family-282	2	687	Termitidae
Mbel_rnd-1_family-295_s_2	18	233	GeoIsoptera
Mbel_rnd-1_family-313	20	607	Mbel
Mbel_rnd-1_family-318	1	141	Mbel
Mbel_rnd-1_family-371	14	157	Mbel
Mbel_rnd-1_family-372	45	132	Mbel
Mbel_rnd-1_family-382	14	650	Termitidae
Mbel_rnd-1_family-387	29	302	Macrotermitinae
Mbel_rnd-1_family-388_s_1_s_2	55	144	Mbel
Mbel_rnd-1_family-390	55	578	Termitidae
Mbel_rnd-1_family-374_s_1_s_2	5221	11698	Termitidae
Mbel_rnd-1_family-396_s_2	9	315	GeoIsoptera
Mbel_rnd-1_family-397	38	130	Termitidae
Mbel_rnd-1_family-422	20	376	Macrotermitinae
Mbel_rnd-1_family-429_s_1_s_1	12	406	Termitidae
Mbel_rnd-1_family-429_s_1_s_2_s_1	10	554	Termitidae
Mbel_rnd-1_family-435	14	722	Termitidae
Mbel_rnd-1_family-444_s_2	102	239	GeoIsoptera
Mbel_rnd-1_family-449_s_1	15	194	Mbel
Mbel_rnd-1_family-449_s_2	2	34	Mbel
Mbel_rnd-1_family-449_s_4	7	45	Mbel
Mbel_rnd-1_family-466	1	48	Mbel
Mbel_rnd-1_family-469_s_1	13	449	Termitidae
Mbel_rnd-1_family-479	87	469	Macrotermitinae
Mbel_rnd-1_family-482_s_2	820	5280	Termitidae
Mbel_rnd-1_family-494	9	217	Termitidae
Mbel_rnd-3_family-220	52	2348	Older
Mbel_rnd-3_family-199_s_2	8	234	Macrotermitinae
Mbel_rnd-3_family-199_s_3_s_1	38	140	Mbel
Mbel_rnd-3_family-762	840	1512	GeoIsoptera
Mbel_rnd-4_family-817	45	481	Termitidae
Mbel_rnd-4_family-659	2	51	Macrotermitinae
Mbel_rnd-4_family-827	36	434	Macrotermitinae
Mbel_rnd-4_family-19_s_1	23	467	Older
Mbel_rnd-4_family-1087_s_2_s_1	16	412	Macrotermitinae
Mbel_rnd-4_family-1087_s_2_s_2	44	474	Macrotermitinae
Mbel_rnd-4_family-1259	6	426	GeoIsoptera
Mbel_rnd-4_family-1463	3	160	GeoIsoptera
Mbel_rnd-4_family-1291_s_2	6	953	Termitidae
Mbel_rnd-4_family-649_s_1	19	200	Termitidae
Mbel_rnd-4_family-649_s_2	58	415	Termitidae
Mbel_rnd-4_family-1113	334	7385	GeoIsoptera
Mbel_rnd-4_family-1674	16	293	Macrotermitinae
Mbel_rnd-4_family-832	2	66	GeoIsoptera
Mbel_rnd-4_family-17_s_2	19	313	GeoIsoptera
Mbel_rnd-4_family-1689_s_1	82	596	Mbel
Mbel_rnd-4_family-3658	3	188	Macrotermitinae
Mbel_rnd-5_family-381	101	844	GeoIsoptera
Mbel_rnd-5_family-1471	35	468	Termitidae
Mbel_rnd-5_family-1479	469	4210	GeoIsoptera
Mbel_rnd-5_family-1476	2	72	Older
Mbel_rnd-5_family-3353	215	3123	GeoIsoptera
Mbel_rnd-5_family-5657_s_1	11	254	Termitidae
Mbel_rnd-5_family-12236	4	85	Older
Mbel_rnd-5_family-5528	9	121	Termitidae
Mbel_rnd-5_family-2478	1	96	GeoIsoptera
Mbel_rnd-5_family-8314	1	99	Termitidae
Mbel_rnd-5_family-2431_s_1	25	49	Macrotermitinae
Mbel_rnd-5_family-1375	1041	1109	GeoIsoptera
Mbel_rnd-5_family-7983	4	52	GeoIsoptera
Mbel_rnd-5_family-1086	7	59	GeoIsoptera
Mbel_rnd-5_family-11420_s_2_s_1	29	812	Macrotermitinae
Mbel_rnd-5_family-11420_s_2_s_2	19	688	Termitidae
Mbel_rnd-5_family-7466	5	97	GeoIsoptera
Mbel_rnd-5_family-458	1	43	Older
Mbel_rnd-5_family-7536	10	126	Mbel
Mbel_rnd-5_family-365	1895	2219	GeoIsoptera
Mbel_rnd-5_family-3663	4	76	GeoIsoptera
Mbel_rnd-5_family-5464	2	73	GeoIsoptera
Mbel_ltr-1_family-2_inc	44	587	Older
Mbel_ltr-1_family-13_inc	17	808	Termitidae
Mbel_ltr-1_family-14_s_2_inc	10	79	Mbel
Mbel_ltr-1_family-14_s_0_inc	17	143	Macrotermitinae
Mbel_ltr-1_family-16_inc	642	2843	Older
Mbel_ltr-1_family-17_s_1_inc	4	56	Mbel
Mbel_ltr-1_family-17_s_2_inc	2	298	Mbel
Mbel_ltr-1_family-18_inc	1179	14250	Older
Mbel_ltr-1_family-23_s_1_inc	1	160	GeoIsoptera
Mbel_ltr-1_family-23_s_2_inc	8	156	GeoIsoptera
Mbel_ltr-1_family-27_inc	7	89	Mbel
Mbel_ltr-1_family-28_s_2_inc	2	8	Mbel
Mbel_ltr-1_family-28_s_0_inc	4	17	Mbel
Mbel_ltr-1_family-30_s_1_inc	1	23	Mbel
Mbel_ltr-1_family-30_s_2_inc	5	55	Mbel
Mbel_ltr-1_family-31_inc	9	31	Mbel
Mbel_ltr-1_family-32_inc	215	910	GeoIsoptera
Mbel_ltr-1_family-33_s_1_inc	11	21	GeoIsoptera
Mbel_ltr-1_family-35_inc	3122	19908	GeoIsoptera
Mbel_ltr-1_family-38_inc	18	285	Macrotermitinae
Mbel_ltr-1_family-39_inc	551	2141	Older
Mbel_ltr-1_family-44_inc	102	655	Termitidae
Mbel_ltr-1_family-45_inc	8	433	Termitidae
Mbel_ltr-1_family-47_inc	2860	10576	Macrotermitinae
Mbel_ltr-1_family-48_inc	830	7174	Termitidae
Mbel_ltr-1_family-49_inc	15	37	Mbel
Mbel_ltr-1_family-50_inc	13	343	Termitidae
Mbel_ltr-1_family-6_inc	1	29	Macrotermitinae
Mbel_ltr-1_family-53_inc	549	3879	Older
Mbel_ltr-1_family-55_inc	3	138	GeoIsoptera
Mbel_ltr-1_family-58_inc	974	11860	Termitidae
Mbel_ltr-1_family-60_inc	9	72	Mbel
Mbel_ltr-1_family-62_inc	869	2960	GeoIsoptera
Mbel_ltr-1_family-64_inc	3549	21524	Older
Mbel_ltr-1_family-65_inc	3099	4673	GeoIsoptera
Mbel_ltr-1_family-66_inc	8	156	Mbel
Mbel_ltr-1_family-67_inc	68	326	Termitidae
Mbel_ltr-1_family-69_inc	1	61	Macrotermitinae
Mbel_ltr-1_family-70_inc	662	8954	Termitidae
Mbel_ltr-1_family-8_s_1_inc	136	2920	GeoIsoptera
Mbel_ltr-1_family-71_s_2_inc	60	409	Termitidae
Mbel_ltr-1_family-72_inc	14	668	Macrotermitinae
Mbel_ltr-1_family-80_inc	1	76	GeoIsoptera
Mbel_ltr-1_family-10_inc	196	629	GeoIsoptera
Mbel_rnd-1_family-93_inc	112	898	GeoIsoptera
Mbel_rnd-1_family-79_inc	8	281	GeoIsoptera
Mbel_rnd-1_family-95_inc	8	200	Mbel
Mbel_rnd-1_family-10_inc	314	2598	GeoIsoptera
Mbel_rnd-1_family-75_inc	37	885	Macrotermitinae
Mbel_rnd-1_family-34_inc	624	661	Macrotermitinae
Mbel_rnd-1_family-24_inc	344	670	Termitidae
Mbel_rnd-1_family-157_inc	7	555	Macrotermitinae
Mbel_rnd-1_family-166_inc	15	361	Mbel
Mbel_rnd-1_family-184_inc	3	38	Mbel
Mbel_rnd-1_family-198_inc	6	104	Mbel
Mbel_rnd-1_family-200_inc	49	2303	GeoIsoptera
Mbel_rnd-1_family-225_s_2_inc	32	1059	Termitidae
Mbel_rnd-1_family-236_inc	21	1247	GeoIsoptera
Mbel_rnd-1_family-298_inc	1	78	Mbel
Mbel_rnd-1_family-341_s_1_s_2_inc	256	3224	GeoIsoptera
Mbel_rnd-1_family-361_s_2_inc	23	511	GeoIsoptera
Mbel_rnd-1_family-374_s_1_s_3_inc	184	9945	GeoIsoptera
Mbel_rnd-1_family-374_s_2_inc	31	383	Macrotermitinae
Mbel_rnd-1_family-401_inc	16	82	Mbel
Mbel_rnd-1_family-402_inc	128	1439	GeoIsoptera
Mbel_rnd-1_family-413_s_1_inc	17	54	Mbel
Mbel_rnd-1_family-413_s_2_inc	12	121	Macrotermitinae
Mbel_rnd-1_family-444_s_0_inc	40	226	Termitidae
Mbel_rnd-1_family-451_s_2_inc	13	145	Termitidae
Mbel_rnd-1_family-454_inc	5	221	GeoIsoptera
Mbel_rnd-1_family-469_s_2_inc	488	1065	Mbel
Mbel_rnd-1_family-485_s_2_inc	328	523	Termitidae
Mbel_rnd-1_family-490_inc	32	302	Termitidae
Mbel_rnd-1_family-496_inc	4	116	Mbel
Mbel_rnd-1_family-497_inc	56	555	Macrotermitinae
Mbel_rnd-3_family-199_s_1_inc	12	320	Macrotermitinae
Mbel_rnd-3_family-199_s_3_s_2_inc	7	22	Macrotermitinae
Mbel_rnd-3_family-729_inc	10	909	GeoIsoptera
Mbel_rnd-3_family-27_inc	27	563	Older
Mbel_rnd-3_family-69_s_2_inc	83	525	Macrotermitinae
Mbel_rnd-3_family-1072_inc	1	138	GeoIsoptera
Mbel_rnd-3_family-784_inc	2	31	GeoIsoptera
Mbel_rnd-4_family-284_inc	72	1831	GeoIsoptera
Mbel_rnd-4_family-254_inc	378	4579	GeoIsoptera
Mbel_rnd-4_family-129_inc	1	108	GeoIsoptera
Mbel_rnd-4_family-688_inc	86	400	Termitidae
Mbel_rnd-4_family-1636_s_1_inc	12	317	Older
Mbel_rnd-4_family-780_inc	297	1006	Termitidae
Mbel_rnd-4_family-19_s_2_inc	57	1517	Termitidae
Mbel_rnd-4_family-1623_inc	3	16	Macrotermitinae
Mbel_rnd-4_family-657_inc	45	277	Termitidae
Mbel_rnd-4_family-1850_inc	1	37	Termitidae
Mbel_rnd-4_family-2816_inc	1	19	GeoIsoptera
Mbel_rnd-4_family-1356_inc	230	271	GeoIsoptera
Mbel_rnd-4_family-1385_inc	114	462	Mbel
Mbel_rnd-4_family-649_s_0_inc	4	177	Termitidae
Mbel_rnd-4_family-1597_s_2_inc	581	1344	Termitidae
Mbel_rnd-4_family-2997_inc	8	507	GeoIsoptera
Mbel_rnd-4_family-1176_inc	1	39	GeoIsoptera
Mbel_rnd-4_family-120_inc	241	5602	GeoIsoptera
Mbel_rnd-4_family-2255_inc	2	300	GeoIsoptera
Mbel_rnd-4_family-4079_inc	9	142	GeoIsoptera
Mbel_rnd-4_family-724_inc	3	255	Macrotermitinae
Mbel_rnd-4_family-1345_inc	24	771	GeoIsoptera
Mbel_rnd-4_family-679_inc	13	529	GeoIsoptera
Mbel_rnd-4_family-153_s_2_inc	28	64	Mbel
Mbel_rnd-4_family-705_inc	2	203	Macrotermitinae
Mbel_rnd-4_family-17_s_1_inc	268	2033	GeoIsoptera
Mbel_rnd-4_family-1776_inc	2	23	Macrotermitinae
Mbel_rnd-4_family-365_inc	105	275	Mbel
Mbel_rnd-4_family-1624_inc	19	91	GeoIsoptera
Mbel_rnd-4_family-1801_inc	135	1153	Macrotermitinae
Mbel_rnd-4_family-1998_inc	41	2268	Macrotermitinae
Mbel_rnd-4_family-2225_inc	171	386	Termitidae
Mbel_rnd-4_family-2550_inc	274	3181	GeoIsoptera
Mbel_rnd-4_family-3098_inc	3	112	GeoIsoptera
Mbel_rnd-5_family-1868_inc	2	50	Mbel
Mbel_rnd-5_family-654_inc	40	23	Termitidae
Mbel_rnd-5_family-6500_s_2_inc	28	287	Macrotermitinae
Mbel_rnd-5_family-10925_inc	2	216	Older
Mbel_rnd-5_family-4035_inc	3	267	GeoIsoptera
Mbel_rnd-5_family-4507_inc	36	188	GeoIsoptera
Mbel_rnd-5_family-6978_inc	83	647	Older
Mbel_rnd-5_family-2209_inc	21	143	GeoIsoptera
Mbel_rnd-5_family-1378_inc	526	521	Termitidae
Mbel_rnd-5_family-4153_inc	1	48	Termitidae
Mbel_rnd-5_family-638_inc	2	229	Older
Mbel_rnd-5_family-2630_inc	1	210	GeoIsoptera
Mbel_rnd-5_family-2600_inc	5	169	GeoIsoptera
Mbel_rnd-5_family-2042_inc	1	93	GeoIsoptera
Mbel_rnd-5_family-3763_inc	14	223	Termitidae
Mbel_rnd-5_family-5762_inc	1	109	Older
Mbel_rnd-5_family-288_inc	187	1050	GeoIsoptera
Mbel_rnd-5_family-1018_s_1_inc	2	148	Older
Mbel_rnd-5_family-1018_s_2_inc	5	12	Macrotermitinae
Mbel_rnd-5_family-1216_inc	15	64	GeoIsoptera
Mbel_rnd-5_family-2043_inc	12	150	Macrotermitinae
Mbel_rnd-5_family-5751_inc	3	93	Older
Mbel_rnd-5_family-11420_s_1_inc	14	67	Macrotermitinae
Mbel_rnd-5_family-12645_inc	1	25	Termitidae
Mbel_rnd-5_family-4903_inc	17	55	GeoIsoptera
Mbel_rnd-5_family-620_inc	7	170	GeoIsoptera
Mbel_rnd-5_family-63_inc	1	205	GeoIsoptera
Mbel_rnd-5_family-6725_inc	21	140	Termitidae
Mbel_rnd-5_family-1904_inc	2	108	GeoIsoptera
Mbel_rnd-5_family-3180_inc	2	111	Older
Mbel_rnd-5_family-4901_inc	2	24	GeoIsoptera
Mbel_rnd-5_family-3311_inc	20	181	Mbel
Mbel_rnd-5_family-499_inc	3	197	Older
Mbel_rnd-5_family-8054_inc	1	64	GeoIsoptera
Mbel_rnd-5_family-12534_inc	41	593	Termitidae
Mbel_rnd-5_family-3607_inc	2	49	GeoIsoptera
Mbel_rnd-5_family-5343_inc	42	283	GeoIsoptera
Mbel_rnd-5_family-4322_inc	1	27	GeoIsoptera
Mbel_rnd-5_family-6527_inc	266	1666	GeoIsoptera
Mbel_rnd-5_family-3951_inc	19	170	Macrotermitinae
Mbel_rnd-5_family-759_inc	2	64	GeoIsoptera
Mbel_rnd-5_family-8217_inc	123	2867	Termitidae
Mbel_rnd-5_family-3132_inc	1	87	Termitidae
Mbel_rnd-5_family-4122_inc	10	200	GeoIsoptera
Mbel_rnd-5_family-4527_inc	1	73	Termitidae
Mbel_rnd-5_family-486_inc	1	79	Macrotermitinae
Mbel_rnd-5_family-5176_inc	1	102	GeoIsoptera
Mbel_rnd-5_family-6590_inc	15	106	Macrotermitinae
Mbel_rnd-5_family-185_inc	101	2352	GeoIsoptera
Mbel_rnd-5_family-1955_s_2_inc	203	2610	GeoIsoptera
Mbel_rnd-5_family-2506_inc	1	103	GeoIsoptera
Mbel_rnd-5_family-3751_inc	1	159	Older
Mbel_rnd-5_family-6717_inc	655	1715	GeoIsoptera
Mbel_rnd-5_family-9682_inc	1	90	GeoIsoptera
Mbel_rnd-5_family-10122_inc	60	100	Mbel
Mbel_rnd-1_family-106	811	23109	Older
Mbel_rnd-1_family-56_s_2_s_2_s_1	6	200	Macrotermitinae
Mbel_rnd-1_family-51	14	775	GeoIsoptera
Mbel_rnd-1_family-3	611	41377	Older
Mbel_rnd-1_family-109	111	1209	Macrotermitinae
Mbel_rnd-1_family-83	31	1197	Macrotermitinae
Mbel_rnd-1_family-115	277	1902	Macrotermitinae
Mbel_rnd-1_family-12	361	1598	Macrotermitinae
Mbel_rnd-1_family-149	16	56	GeoIsoptera
Mbel_rnd-1_family-186	105	481	GeoIsoptera
Mbel_rnd-1_family-194	75	1643	Termitidae
Mbel_rnd-1_family-195	117	1065	Termitidae
Mbel_rnd-1_family-228	298	2293	Mbel
Mbel_rnd-1_family-247	33	272	Mbel
Mbel_rnd-1_family-250_s_2_s_1	27	448	GeoIsoptera
Mbel_rnd-1_family-256	3	69	Termitidae
Mbel_rnd-1_family-260	10	407	Older
Mbel_rnd-1_family-284	18	656	GeoIsoptera
Mbel_rnd-1_family-305_s_2	27	722	Macrotermitinae
Mbel_rnd-1_family-328	72	44	Mbel
Mbel_rnd-1_family-329	61	1911	Termitidae
Mbel_rnd-1_family-330	15	498	GeoIsoptera
Mbel_rnd-1_family-345	36	328	Macrotermitinae
Mbel_rnd-1_family-373	9	85	Mbel
Mbel_rnd-1_family-443_s_1_s_2	59	76	Termitidae
Mbel_rnd-1_family-456	4	207	GeoIsoptera
Mbel_rnd-1_family-465	2	805	Macrotermitinae
Mbel_rnd-1_family-483_s_2	192	2620	GeoIsoptera
Mbel_rnd-1_family-503	107	1475	Termitidae
Mbel_rnd-3_family-260	102	2741	GeoIsoptera
Mbel_rnd-4_family-260_s_0	50	329	Mbel
Mbel_rnd-4_family-266_s_2	62	681	Macrotermitinae
Mbel_rnd-4_family-266_s_0	20	173	GeoIsoptera
Mbel_rnd-4_family-243	80	554	Termitidae
Mbel_rnd-4_family-668	59	538	Macrotermitinae
Mbel_rnd-4_family-3657_s_3_s_2	14	84	Termitidae
Mbel_rnd-4_family-1770	4	248	Macrotermitinae
Mbel_rnd-4_family-1546_s_0	9	30	Mbel
Mbel_rnd-4_family-2126	49	138	Macrotermitinae
Mbel_rnd-4_family-4568	1	215	Mbel
Mbel_rnd-4_family-1142_s_1	400	1367	Termitidae
Mbel_rnd-4_family-302	8	72	Mbel
Mbel_rnd-5_family-5325_s_1_s_2	26	481	GeoIsoptera
Mbel_rnd-5_family-1379_s_1	15	187	Mbel
Mbel_rnd-5_family-672_s_1	12	188	Mbel
Mbel_rnd-5_family-672_s_0	22	418	Older
Mbel_rnd-5_family-3489	17	442	Mbel
Mbel_rnd-5_family-843	418	2764	Mbel
Mbel_rnd-5_family-1921	8	62	Mbel
Mbel_rnd-5_family-461	2	32	Macrotermitinae
Mbel_rnd-5_family-3001	12	265	Termitidae
Mbel_rnd-5_family-4033_s_1	8	92	Macrotermitinae
Mbel_rnd-5_family-5829	26	68	Termitidae
Mbel_rnd-5_family-1497	12	239	Termitidae
Mbel_rnd-5_family-25856	24	803	Termitidae
Mbel_rnd-5_family-3115_s_1	8	98	Older
Mbel_rnd-5_family-3578	468	4762	Macrotermitinae
Mbel_rnd-5_family-384	59	609	Termitidae
Mbel_rnd-5_family-9689	55	1030	Macrotermitinae
Mbel_rnd-5_family-4069	388	11766	Older
Mbel_rnd-5_family-1569	5435	4347	Older
Mbel_rnd-1_family-314	57	1238	Termitidae
Mbel_rnd-5_family-4201	1	170	GeoIsoptera
Mbel_rnd-1_family-110_unconfirmed	149	794	Termitidae
Mbel_rnd-1_family-136_unconfirmed	47	1836	Termitidae
Mbel_rnd-1_family-5	11877	23188	GeoIsoptera
Mbel_rnd-1_family-131_unconfirmed	95	1363	Macrotermitinae
Mbel_rnd-1_family-73	291	2977	GeoIsoptera
Mbel_rnd-1_family-23_unconfirmed	126	1695	Macrotermitinae
Mbel_rnd-1_family-56_s_2_s_2_s_2	23	80	Termitidae
Mbel_rnd-1_family-121_unconfirmed	297	1662	Termitidae
Mbel_rnd-1_family-124_unconfirmed	30	1000	GeoIsoptera
Mbel_rnd-1_family-122_unconfirmed	77	639	Termitidae
Mbel_rnd-1_family-77_unconfirmed	80	3476	Macrotermitinae
Mbel_rnd-1_family-2_s_1	2507	5424	GeoIsoptera
Mbel_rnd-1_family-113_unconfirmed	91	770	Macrotermitinae
Mbel_rnd-1_family-19	84	517	Termitidae
Mbel_rnd-1_family-74_s_2	66	632	GeoIsoptera
Mbel_rnd-1_family-128_unconfirmed	16	403	Macrotermitinae
Mbel_rnd-1_family-127_s_1_unconfirmed	35	445	Macrotermitinae
Mbel_rnd-1_family-127_s_2	70	98	Macrotermitinae
Mbel_rnd-1_family-42_unconfirmed	1019	4036	Macrotermitinae
Mbel_rnd-1_family-94_unconfirmed	208	1467	Termitidae
Mbel_rnd-1_family-53_unconfirmed	129	1860	Termitidae
Mbel_rnd-1_family-112_s_1	1520	290	Macrotermitinae
Mbel_rnd-1_family-133_s_2	105	4620	GeoIsoptera
Mbel_rnd-1_family-143_s_1_unconfirmed	27	378	Termitidae
Mbel_rnd-1_family-146	7354	13844	GeoIsoptera
Mbel_rnd-1_family-156_s_2_s_2	318	2018	Termitidae
Mbel_rnd-1_family-159_s_1_s_1	13	382	Termitidae
Mbel_rnd-1_family-159_s_1_s_2	27	691	GeoIsoptera
Mbel_rnd-1_family-165	17082	8725	GeoIsoptera
Mbel_rnd-1_family-173_unconfirmed	19	235	Macrotermitinae
Mbel_rnd-1_family-175_unconfirmed	31	237	Macrotermitinae
Mbel_rnd-1_family-177	28	198	Macrotermitinae
Mbel_rnd-1_family-191_unconfirmed	32	271	Macrotermitinae
Mbel_rnd-1_family-206_s_2_unconfirmed	29	255	Termitidae
Mbel_rnd-1_family-215_unconfirmed	66	1353	GeoIsoptera
Mbel_rnd-1_family-216_unconfirmed	2059	1030	Mbel
Mbel_rnd-1_family-220_unconfirmed	2	290	Termitidae
Mbel_rnd-1_family-218_s_1	2043	960	GeoIsoptera
Mbel_rnd-1_family-218_s_0	247	836	Termitidae
Mbel_rnd-1_family-223_unconfirmed	50	1046	Macrotermitinae
Mbel_rnd-1_family-224_unconfirmed	1459	4974	Termitidae
Mbel_rnd-1_family-227_unconfirmed	237	2118	Macrotermitinae
Mbel_rnd-1_family-235_s_2_unconfirmed	34	429	Macrotermitinae
Mbel_rnd-1_family-237	36	354	Macrotermitinae
Mbel_rnd-1_family-239	10	319	Macrotermitinae
Mbel_rnd-1_family-241	29	1146	GeoIsoptera
Mbel_rnd-1_family-238_s_2_s_1_unconfirmed	1	135	Mbel
Mbel_rnd-1_family-243_unconfirmed	29	826	GeoIsoptera
Mbel_rnd-1_family-245_s_1	797	4377	GeoIsoptera
Mbel_rnd-1_family-245_s_2_unconfirmed	82	1086	Termitidae
Mbel_rnd-1_family-246	563	3479	GeoIsoptera
Mbel_rnd-1_family-249_unconfirmed	48	906	Macrotermitinae
Mbel_rnd-1_family-250_s_3	33	382	Termitidae
Mbel_rnd-1_family-257_unconfirmed	65	370	Termitidae
Mbel_rnd-1_family-258_unconfirmed	46	111	Macrotermitinae
Mbel_rnd-1_family-280_unconfirmed	25	694	Termitidae
Mbel_rnd-1_family-285_s_2	45	479	Mbel
Mbel_rnd-1_family-290_s_2_unconfirmed	318	2152	GeoIsoptera
Mbel_rnd-1_family-289_unconfirmed	104	576	Macrotermitinae
Mbel_rnd-1_family-296	324	285	GeoIsoptera
Mbel_rnd-1_family-304_unconfirmed	213	911	Termitidae
Mbel_rnd-1_family-307_s_2_s_1	72	1071	Termitidae
Mbel_rnd-1_family-307_s_2_s_2_unconfirmed	59	1027	Termitidae
Mbel_rnd-1_family-307_s_2_s_3_unconfirmed	21	521	Termitidae
Mbel_rnd-1_family-321_s_0	24	184	Macrotermitinae
Mbel_rnd-1_family-325_s_2	804	14893	Older
Mbel_rnd-1_family-337	189	3353	GeoIsoptera
Mbel_rnd-1_family-338_unconfirmed	238	1004	Macrotermitinae
Mbel_rnd-1_family-349_s_2	9	52	Mbel
Mbel_rnd-1_family-394_s_1	4	154	Mbel
Mbel_rnd-1_family-404_s_2	29	659	Termitidae
Mbel_rnd-1_family-404_s_0_unconfirmed	62	761	Macrotermitinae
Mbel_rnd-1_family-407_unconfirmed	112	762	Termitidae
Mbel_rnd-1_family-410	449	405	GeoIsoptera
Mbel_rnd-1_family-411_s_1	74	284	Macrotermitinae
Mbel_rnd-1_family-411_s_2	400	1573	Termitidae
Mbel_rnd-1_family-411_s_3	254	1484	Mbel
Mbel_rnd-1_family-414_s_0	36	993	GeoIsoptera
Mbel_rnd-1_family-417	6	275	Termitidae
Mbel_rnd-1_family-418_unconfirmed	266	1264	Macrotermitinae
[truncated: 1,700 more rows]

[truncated: 4 more sheets: Figure 3c, Figure 4a, Figure 4b, Figure 4c]
